# Supplementary material for: Deep single-cell RNA sequencing data of individual T cells from treatment-naïve colorectal cancer patients
Source: Sci Data. 2019 Jul 24;6:131. doi: 10.1038/s41597-019-0131-5 (PMC6656756; doi:10.1038/s41597-019-0131-5)
Supplement: Supplementary file 1 — Download metadata file [file 41597_2019_131_MOESM1_ESM.zip]

Archive with 3 entries (3 files):
- s_Zhang798B_study.txt
- a_Zhang798B_assay.txt
- i_Investigation.txt
