# Supplementary material for: Deep single-cell RNA sequencing data of individual T cells from treatment-naïve colorectal cancer patients
Source: Sci Data. 2019 Jul 24;6:131. doi: 10.1038/s41597-019-0131-5 (PMC6656756; doi:10.1038/s41597-019-0131-5)
Supplement: Supplementary file 1 — Download metadata file [file 41597_2019_131_MOESM1_ESM.zip › s_Zhang798B_study.txt]

Source Name	Characteristics[organism]	Term Source REF	Term Accession Number	Characteristics[organism part]	Term Source REF	Term Accession Number	Protocol REF	Sample Name	Factor Value[microsatellite instability]	Factor Value[age]	Factor Value[sex]	Factor Value[histological type]	Factor Value[stage]
Peking University Peoples Hospital	Homo sapiens	NCBITaxon	NCBITaxon:9606	lymphocyte	BTO	BTO:0000775	Sample collection and preparation	P0123	MSI	65	Female	Colon ADC	3 B
Peking University Peoples Hospital	Homo sapiens	NCBITaxon	NCBITaxon:9606	lymphocyte	BTO	BTO:0000775	Sample collection and preparation	P0215	MSS	75	Male	Colon ADC	4
Peking University Peoples Hospital	Homo sapiens	NCBITaxon	NCBITaxon:9606	lymphocyte	BTO	BTO:0000775	Sample collection and preparation	P0309	MSS	55	Male	Rectum ADC	3 C
Peking University Peoples Hospital	Homo sapiens	NCBITaxon	NCBITaxon:9606	lymphocyte	BTO	BTO:0000775	Sample collection and preparation	P0411	MSS	75	Male	Rectum ADC	2 B
Peking University Peoples Hospital	Homo sapiens	NCBITaxon	NCBITaxon:9606	lymphocyte	BTO	BTO:0000775	Sample collection and preparation	P0413	MSI	82	Female	Colon ADC	3 B
Peking University Peoples Hospital	Homo sapiens	NCBITaxon	NCBITaxon:9606	lymphocyte	BTO	BTO:0000775	Sample collection and preparation	P0701	MSS	68	Female	Rectum ADC	1
Peking University Peoples Hospital	Homo sapiens	NCBITaxon	NCBITaxon:9606	lymphocyte	BTO	BTO:0000775	Sample collection and preparation	P0825	MSI	83	Female	Colon ADC	2 B
Peking University Peoples Hospital	Homo sapiens	NCBITaxon	NCBITaxon:9606	lymphocyte	BTO	BTO:0000775	Sample collection and preparation	P0909	MSI	45	Male	Colon ADC	3 B
Peking University Peoples Hospital	Homo sapiens	NCBITaxon	NCBITaxon:9606	lymphocyte	BTO	BTO:0000775	Sample collection and preparation	P1012	MSS	35	Female	Colon ADC	3 C
Peking University Peoples Hospital	Homo sapiens	NCBITaxon	NCBITaxon:9606	lymphocyte	BTO	BTO:0000775	Sample collection and preparation	P1212	MSS	42	Female	Colon ADC	2
Peking University Peoples Hospital	Homo sapiens	NCBITaxon	NCBITaxon:9606	lymphocyte	BTO	BTO:0000775	Sample collection and preparation	P1228	MSS	77	Female	Colon ADC	2
Peking University Peoples Hospital	Homo sapiens	NCBITaxon	NCBITaxon:9606	lymphocyte	BTO	BTO:0000775	Sample collection and preparation	P1207	MSS	66	Female	Colon ADC	2
