# Supplementary material for: Deep single-cell RNA sequencing data of individual T cells from treatment-naïve colorectal cancer patients
Source: Sci Data. 2019 Jul 24;6:131. doi: 10.1038/s41597-019-0131-5 (PMC6656756; doi:10.1038/s41597-019-0131-5)
Supplement: Supplementary file 1 — Download metadata file [file 41597_2019_131_MOESM1_ESM.zip › a_Zhang798B_assay.txt]

Sample Name	Protocol REF	Parameter Value[instrument]	Parameter Value[manufacturer]	Assay Name	Raw Data File	Comment[Data Repository]	Comment[Data Record Accession]	Comment[Data Record URI]	Protocol REF	Derived Data File	Comment[Data Repository]	Comment[Data Record Accession]	Comment[Data Record URI]
P0123	sequencing	HiSeq 4000	Illumina	raw sequence data for patient P0123	EGAD00001003910	European Genome-phenome Archive	EGAD00001003910	"
https://identifiers.org/ega.dataset:EGAD00001003910"	processing of gene expression data	GSM3356219	Gene Expression Omnibus	GSE108989	https://identifiers.org/geo:GSE108989
P0215	sequencing	HiSeq 4000	Illumina	raw sequence data for patient P0215	EGAD00001003910	European Genome-phenome Archive	EGAD00001003910	"
https://identifiers.org/ega.dataset:EGAD00001003910"	processing of gene expression data	GSM3356220	Gene Expression Omnibus	GSE108989	https://identifiers.org/geo:GSE108989
P0309	sequencing	HiSeq 4000	Illumina	raw sequence data for patient P0309	EGAD00001003910	European Genome-phenome Archive	EGAD00001003910	"
https://identifiers.org/ega.dataset:EGAD00001003910"	processing of gene expression data	GSM3356221	Gene Expression Omnibus	GSE108989	https://identifiers.org/geo:GSE108989
P0411	sequencing	HiSeq 4000	Illumina	raw sequence data for patient P0411	EGAD00001003910	European Genome-phenome Archive	EGAD00001003910	"
https://identifiers.org/ega.dataset:EGAD00001003910"	processing of gene expression data	GSM3356222	Gene Expression Omnibus	GSE108989	https://identifiers.org/geo:GSE108989
P0413	sequencing	HiSeq 4000	Illumina	raw sequence data for patient P0413	EGAD00001003910	European Genome-phenome Archive	EGAD00001003910	"
https://identifiers.org/ega.dataset:EGAD00001003910"	processing of gene expression data	GSM3356223	Gene Expression Omnibus	GSE108989	https://identifiers.org/geo:GSE108989
P0701	sequencing	HiSeq 4000	Illumina	raw sequence data for patient P0701	EGAD00001003910	European Genome-phenome Archive	EGAD00001003910	"
https://identifiers.org/ega.dataset:EGAD00001003910"	processing of gene expression data	GSM3356224	Gene Expression Omnibus	GSE108989	https://identifiers.org/geo:GSE108989
P0825	sequencing	HiSeq 4000	Illumina	raw sequence data for patient P0825	EGAD00001003910	European Genome-phenome Archive	EGAD00001003910	"
https://identifiers.org/ega.dataset:EGAD00001003910"	processing of gene expression data	GSM3356225	Gene Expression Omnibus	GSE108989	https://identifiers.org/geo:GSE108989
P0909	sequencing	HiSeq 4000	Illumina	raw sequence data for patient P0909	EGAD00001003910	European Genome-phenome Archive	EGAD00001003910	"
https://identifiers.org/ega.dataset:EGAD00001003910"	processing of gene expression data	GSM3356226	Gene Expression Omnibus	GSE108989	https://identifiers.org/geo:GSE108989
P1012	sequencing	HiSeq 4000	Illumina	raw sequence data for patient P1012	EGAD00001003910	European Genome-phenome Archive	EGAD00001003910	"
https://identifiers.org/ega.dataset:EGAD00001003910"	processing of gene expression data	GSM3356227	Gene Expression Omnibus	GSE108989	https://identifiers.org/geo:GSE108989
P1212	sequencing	HiSeq 4000	Illumina	raw sequence data for patient P1212	EGAD00001003910	European Genome-phenome Archive	EGAD00001003910	"
https://identifiers.org/ega.dataset:EGAD00001003910"	processing of gene expression data	GSM3356228	Gene Expression Omnibus	GSE108989	https://identifiers.org/geo:GSE108989
P1228	sequencing	HiSeq 4000	Illumina	raw sequence data for patient P1228	EGAD00001003910	European Genome-phenome Archive	EGAD00001003910	"
https://identifiers.org/ega.dataset:EGAD00001003910"	processing of gene expression data	GSM3356229	Gene Expression Omnibus	GSE108989	https://identifiers.org/geo:GSE108989
P1207	sequencing	HiSeq 4000	Illumina	raw sequence data for patient P1207	EGAD00001003910	European Genome-phenome Archive	EGAD00001003910	"
https://identifiers.org/ega.dataset:EGAD00001003910"	processing of gene expression data	GSM3356230	Gene Expression Omnibus	GSE108989	https://identifiers.org/geo:GSE108989
