# Supplementary material for: Deep single-cell RNA sequencing data of individual T cells from treatment-naïve colorectal cancer patients
Source: Sci Data. 2019 Jul 24;6:131. doi: 10.1038/s41597-019-0131-5 (PMC6656756; doi:10.1038/s41597-019-0131-5)
Supplement: Supplementary file 1 — Download metadata file [file 41597_2019_131_MOESM1_ESM.zip › i_Investigation.txt]

# Investigation File generated for Scientific Data with Investigation File Authoring Tool version 0.1.0 on 19/06/2019 - This metadata file is CC0
ONTOLOGY SOURCE REFERENCE
Term Source Name	NCBITaxon	BTO	OBI	ERO	NCIT	PATO	CLO	XCO	EFO	FBbi
Term Source File	http://data.bioontology.org/ontologies/NCBITAXON	http://data.bioontology.org/ontologies/BTO	http://data.bioontology.org/ontologies/OBI	http://data.bioontology.org/ontologies/ERO	http://data.bioontology.org/ontologies/NCIT	http://data.bioontology.org/ontologies/PATO	http://data.bioontology.org/ontologies/CLO	http://data.bioontology.org/ontologies/XCO	http://data.bioontology.org/ontologies/EFO	http://data.bioontology.org/ontologies/FBbi
Term Source Version	2016AB	unknown	2014-08-18	2013-08-02	17.06d	unknown	2.1.106	4.18	3.6.0	
Term Source Description	National Center for Biotechnology Information (NCBI) Organismal Classification	BRENDA Tissue and Enzyme Source Ontology	Ontology for Biomedical Investigations	Eagle-I Research Resource Ontology	National Cancer Institute Thesaurus	Phenotypic Quality Ontology	Cell Line Ontology	Experimental Conditions Ontology	Experimental Factor Ontology	Biological Imaging Methods Ontology
INVESTIGATION
Investigation Identifier
Investigation Title
Investigation Description
Investigation Submission Date
Investigation Public Release Date
INVESTIGATION PUBLICATIONS
Investigation PubMed ID
Investigation Publication DOI
Investigation Publication Author List
Investigation Publication Title
Investigation Publication Status
Investigation Publication Status Term Accession Number
Investigation Publication Status Term Source REF
INVESTIGATION CONTACTS
Investigation Person Last Name
Investigation Person Mid Initials
Investigation Person First Name
Investigation Person Address
Investigation Person Phone
Investigation Person Fax
Investigation Person Email
Investigation Person Affiliation
Investigation Person Roles
Investigation Person Roles Term Accession Number
Investigation Person Roles Term Source REF
STUDY
Study Identifier	10.1038/s41597-019-0131-5
Study Title	Deep single-cell RNA sequencing data of individual T cells from treatment-naïve colorectal cancer patients
Study Submission Date	10/01/2019
Study Public Release Date	24/07/2019
Study Description	https://www.nature.com/articles/s41597-019-0131-5
Study File Name	s_Zhang798B_study.txt
Comment[Subject Keywords]	""
Comment[Manuscript Licence]	CC BY-4.0
Comment[Experimental Metadata Licence]	CC0
Comment[Supplementary Information File Name]
Comment[Supplementary Information File Type]
Comment[Supplementary Information File URL]
Comment[Data Repository]	European Genome-phenome Archive;Gene Expression Omnibus;figshare
Comment[Data Record Accession]	EGAD00001003910;GSE108989;doi:10.6084/m9.figshare.7634762.v1
Comment[Data Record URI]	https://identifiers.org/ega.dataset:EGAD00001003910;https://identifiers.org/geo:GSE108989;https://doi.org/10.6084/m9.figshare.7634762.v1
STUDY DESIGN DESCRIPTORS
Study Design Type	transcription profiling design	disease analysis objective
Study Design Type Term Accession Number	OBI:0001430	ERO:0100142
Study Design Type Term Source REF	OBI	ERO
STUDY PUBLICATIONS
Study PubMed ID	""
Study Publication DOI	doi:10.1038/s41586-018-0694-x
Study Publication Author List	""
Study Publication Title	""
Study Publication Status	published
Study Publication Status Term Accession Number	
Study Publication Status Term Source REF	
STUDY FACTORS
Study Factor Name	microsatellite instability	age	sex	histological type	stage
Study Factor Type	Microsatellite Instability	age	sex	experimental condition	tumor stage
Study Factor Type Term Accession Number	NCIT:C36318	PATO:0000011	PATO:0000047	XCO:0000000	http://www.ebi.ac.uk/efo/EFO_0004925
Study Factor Type Term Source REF	NCIT	PATO	CLO	XCO	EFO
STUDY ASSAYS
Study Assay Measurement Type	transcription profiling assay
Study Assay Measurement Type Term Accession Number	OBI:0000424
Study Assay Measurement Type Term Source REF	ERO
Study Assay Technology Type	RNA sequencing
Study Assay Technology Type Term Accession Number	ERO:0001658
Study Assay Technology Type Term Source REF	ERO
Study Assay Technology Platform	instrument;manufacturer
Study Assay File Name	a_Zhang798B_assay.txt
STUDY PROTOCOLS
Study Protocol Name	Sample collection and preparation	sequencing	processing of gene expression data
Study Protocol Type	sample preparation method	RNA sequencing	data transformation
Study Protocol Type Term Accession Number	FBbi:00000001	ERO:0001658	OBI:0200000
Study Protocol Type Term Source REF	FBbi	ERO	ERO
Study Protocol Description			
Study Protocol URI	""	""	""
Study Protocol Version			
Study Protocol Parameters Name	""	instrument;manufacturer	""
Study Protocol Parameters Name Term Accession Number	""	""	""
Study Protocol Parameters Name Term Source REF	""	""	""
Study Protocol Components Name	""	""	""
Study Protocol Components Type	""	""	""
Study Protocol Components Type Term Accession Number	""	""	""
Study Protocol Components Type Term Source REF	""	""	""
STUDY CONTACTS
Study Person Last Name	Zhang	Zheng	Zhang	Hu	Ren	Zhang
Study Person First Name	Yuanyuan	Liangtao	Lei	Xueda	Xianwen	Zemin
Study Person Mid Initials
Study Person Email	""	""	""	""	""	zemin@pku.edu.cn
Study Person Phone
Study Person Fax
Study Person Address
Study Person Affiliation	School of Life Sciences and BIOPIC, Peking University, Beijing, 100871, China	Beijing Advanced Innovation Centre for Genomics, Peking-Tsinghua Centre for Life Sciences, Peking University, Beijing, 100871, China	Beijing Advanced Innovation Centre for Genomics, Peking-Tsinghua Centre for Life Sciences, Peking University, Beijing, 100871, China	School of Life Sciences and BIOPIC, Peking University, Beijing, 100871, China	School of Life Sciences and BIOPIC, Peking University, Beijing, 100871, China	School of Life Sciences and BIOPIC, Peking University, Beijing, 100871, China
Study Person Roles
Study Person Roles Term Accession Number
Study Person Roles Term Source REF
Comment[Study Person ORCID]	0000-0003-3789-6536	""	""	""	""	""
Comment[Funder]
Comment[FundRef ID]
Comment[Funder Term Source REF]
Comment[Grant Identifier]
