# Supplementary material for: Deep single-cell RNA sequencing data of individual T cells from treatment-naïve colorectal cancer patients
Source: Sci Data. 2019 Jul 24;6:131. doi: 10.1038/s41597-019-0131-5 (PMC6656756; doi:10.1038/s41597-019-0131-5)
Supplement: Supplementary file 2 — Supplementary File 1 [file 41597_2019_131_MOESM2_ESM.xlsx]

## Sheet: Metadata and TCR typing
Supplementary File 1 | The basic information and TCR typing of single T cells in CRC.
Patient	Cell name	Cell typea	Subtype	Total counts	Number of expressed geneb	Clusterc	Invariant TCR	Clone ID	Clone statusd	Frequency	Identifier (Alpha1)	CDR3 (Alpha1)	VDJ (Alpha1)	TPM (Alpha1)	Identifier (Alpha2)	CDR3 (Alpha2)	VDJ (Alpha2)	TPM (Alpha2)	Identifier (Beta1)	CDR3 (Beta1)	VDJ (Beta1)	TPM (Beta1)	Identifier (Beta2)	CDR3 (Beta2)	VDJ (Beta2)	TPM (Beta2)
P0909	NTC1-0909-ZL	NTC	CD8	461634	2528	CD8_C04-GZMK	diverse	CRC.P0909_C000402:4	Clonal	4	TRAV19_GAGTGGTTGGTCAGG_TRAJ29	CALSGWSGNTPLVF	TRAV19*01|.|TRAJ29*01	382.259				NA	TRBV28_GTTTAGTCGGGACAGGAGGTTCAGGCTACG_TRBJ2-7	CASSLVGTGGSGYEQYF	TRBV28*01|TRBD1*01|TRBJ2-7*01	1122.06				NA
P1212	NTC1-20161212	NTC	CD8	369876	2708	CD8_C05-CD6	diverse	CRC.P1212_C000047:2	Clonal	2	TRAV13-1_GCAGCTTCTGATGGGA_TRAJ35	Couldn't find FGXG	TRAV13-1*02|.|TRAJ35*01	475.302				NA	TRBV12-4_GCAGTCTCGGCACCG_TRBJ2-2	CASSLGTGELFF	TRBV12-4*01|N/A|TRBJ2-2*01	829.382				NA
P1228	NTC1-20161228	NTC	CD8	727142	1838	CD8_C04-GZMK	diverse	CRC.P1228_C000099:2	Clonal	2	TRAV41_TGTCAACCTAGGAG_TRAJ45	CAVNLGGGADGLTF	TRAV41*01|.|TRAJ45*01	198.695				NA	TRBV27_AGTTTCGGACTGAACA_TRBJ2-2	CASSFGLNTGELFF	TRBV27*01|TRBD2*01,TRBD2*02|TRBJ2-2*01	511.939				NA
P0215	NTC1-20170215	NTC	CD8	741498	2658	CD8_C04-GZMK	diverse	CRC.P0215_C000188:3	Clonal	3	TRAV1-2_GCTGTCTATAAC_TRAJ26	CAVYNYGQNFVF	TRAV1-2*01|.|TRAJ26*01	195.851				NA	TRBV28_CAGTTCGACACAGGGGTGGAAGACC_TRBJ2-5	CASSSTQGWKTQYF	TRBV28*01|TRBD1*01|TRBJ2-5*01	1248.36				NA
P0411	NTC1-20170411	NTC	CD8	363337	2385	CD8_C06-CD160	diverse	CRC.P0411_C000034:4	Clonal	4	TRAV36_DV7_TGTGG(GGG)ATAAC_TRAJ26	CAVGDNYGQNFVF	TRAV36_DV7*01|.|TRAJ26*01	15.2579				NA	TRBV20-1_GCTAGCGGTTTTCAACGGACTAGCTCACAAGA_TRBJ2-5	CSASGFQRTSSQETQYF	TRBV20-1*01|TRBD2*01,TRBD2*02|TRBJ2-5*01	1304.27				NA
P0413	NTC1-20170413	NTC	CD8	763339	2240	CD8_C06-CD160	diverse	CRC.P0413_C000031:5	Clonal	5	TRAV8-2_TGTGACCTCAACT_TRAJ24	CVVTSTDSWGKLQF	TRAV8-2*01|.|TRAJ24*02	77.5723				NA	TRBV6-1_AGTGATCTTTTCCCAGAAAGGAGTGGG(ACT)GAAGC_TRBJ1-1	CASSDLFPERSGTEAFF	TRBV6-1*01|TRBD2*01,TRBD2*02|TRBJ1-1*01	51.6831				NA
P0825	NTC1-20170825	NTC	CD8	486973	2771	CD8_C05-CD6	diverse	CRC.P0825_C000454:1	NoClonal	1	TRAV17_GGACGACCAG_TRAJ15	CATDDQAGTALIF	TRAV17*01|.|TRAJ15*01	745.489	TRAV5_TGTGCGCCCATATACAA_TRAJ21	CAPIYNFNKFYF	TRAV5*01|.|TRAJ21*01	100.825	TRBV6-5_CCAGCGAGGGGACAGGGAGGGGCACTG_TRBJ1-1	CASEGTGRGTEAFF	TRBV6-5*01|TRBD1*01|TRBJ1-1*01	718.327				NA
P0909	NTC10-0909-ZL	NTC	CD8	375995	2345	CD8_C07-LAYN	diverse	CRC.P0909_C000071:5	Clonal	5	TRAV4_TGACATAACCCCTGGC_TRAJ37	CLVGDITPGNTGKLIF	TRAV4*01|.|TRAJ37*01	366.564				NA	TRBV15_ACCAGTACCGGGACTAGCGCCGTCTACG_TRBJ2-7	CATSTGTSAVYEQYF	TRBV15*02|TRBD2*01,TRBD2*02|TRBJ2-7*01	314.391				NA
P1212	NTC10-20161212	NTC	CD8	671308	2564	CD8_C06-CD160	diverse	CRC.P1212_C000425:4	Clonal	4	TRAV27_GCAGGTAAAGATAGTAACA_TRAJ43	CAGKDSNNDMRF	TRAV27*01|.|TRAJ43*01	192.751	TRAV29_DV5_AAGCGCGGGGGACA_TRAJ5	CAASAGDTGRRALTF	TRAV29_DV5*01|.|TRAJ5*01	32.5362	TRBV12-4_AGCTTCCGGGACAGAGCCTAC_TRBJ2-1	CASSFRDRAYNEQFF	TRBV12-4*01|TRBD1*01|TRBJ2-1*01	970.656				NA
P0215	NTC10-20170215	NTC	CD8	939169	2855	CD8_C05-CD6	diverse	CRC.P0215_C000303:1	NoClonal	1	TRAV14_DV4_GAGGGCAGCACTAGC_TRAJ37	CAMREGSTSNTGKLIF	TRAV14_DV4*01|.|TRAJ37*02	135.815				NA	TRBV9_CAGCGAGGGAGGGGGGCCCGAATACGA_TRBJ2-7	CASSEGGGPEYEQYF	TRBV9*01|TRBD2*02|TRBJ2-7*01	834.942				NA
P0413	NTC10-20170413	NTC	CD8	669032	1874	CD8_C04-GZMK	diverse	CRC.P0413_C000433:1	NoClonal	1	TRAV27_AGGAGACCAG_TRAJ15	CAGDQAGTALIF	TRAV27*01|.|TRAJ15*01	277.192				NA	TRBV6-5_GCAGTACGGGACTCCTGACCTAC_TRBJ2-7	CASSTGLLTYEQYF	TRBV6-5*01|TRBD2*01,TRBD2*02|TRBJ2-7*01	1052.08				NA
P0825	NTC10-20170825	NTC	CD8	634244	2312	CD8_C05-CD6	diverse	CRC.P0825_C000011:2	Clonal	2	TRAV13-1_AGCAATAAGAGGA_TRAJ10	CAAIRGNKLTF	TRAV13-1*02|.|TRAJ10*01	685.466				NA	TRBV9_CGTAGCTGGTAGCCACAAT_TRBJ2-1	CASSVAGSHNEQFF	TRBV9*02|N/A|TRBJ2-1*01	812.294				NA
P1228	NTC100-20161228	NTC	CD8	731671	2103	CD8_C04-GZMK	diverse	CRC.P1228_C000051:15	Clonal	15	TRAV8-6_AGTGATGGAACCCT_TRAJ11	CAVSDGTLTF	TRAV8-6*02|.|TRAJ11*01	159.854				NA	TRBV4-1_CCAAGCTTCAACAGGG(GG)AAACA_TRBJ1-3	CASSQASTGGNTIYF	TRBV4-1*01|TRBD1*01|TRBJ1-3*01	1351.23				NA
P0411	NTC100-20170411	NTC	CD8	393181	1925	CD8_C05-CD6	diverse	CRC.P0411_C000249:6	Clonal	6	TRAV22_TGTGGGGGGCCAGA_TRAJ54	CAVGGQKLVF	TRAV22*01|.|TRAJ54*01	152.156				NA	TRBV7-9_CTTAGTTGGGCAGGGGCCTGAGC_TRBJ2-1	CASSLVGQGPEQFF	TRBV7-9*03|TRBD1*01|TRBJ2-1*01	3107.41				NA
P0825	NTC100-20170825	NTC	CD8	597853	2324	CD8_C05-CD6	diverse	CRC.P0825_C000020:1	NoClonal	1	TRAV19_AGTGACTGTAAGGTGCTCACTTAT_TRAJ34	CKVLTYNTDKLIF	TRAV19*01|.|TRAJ34*01	235.435	TRAV26-2_CTGAGCGGTACCGG_TRAJ49	CILSGTGNQFYF	TRAV26-2*01|.|TRAJ49*01	128.041	TRBV11-2_TTAGATTGGGGTGAGGACAAT_TRBJ2-1	CASSLDWGEDNEQFF	TRBV11-2*01|N/A|TRBJ2-1*01	5010.59				NA
P0123	NTC100-20180123	NTC	CD8	525921	2178	CD8_C06-CD160	diverse	CRC.P0123_C000386:4	Clonal	4	TRAV14_DV4_CAATGAGTCGCTCAG_TRAJ40	CAMSRSGTYKYIF	TRAV14_DV4*03|.|TRAJ40*01	422.26				NA	TRBV7-9_GCGTACCACAGGGTTATAA_TRBJ1-6	CASSVPQGYNSPLHF	TRBV7-9*03|TRBD1*01|TRBJ1-6*02	1406.38				NA
P1228	NTC101-20161228	NTC	CD8	628814	2341	CD8_C04-GZMK	diverse	CRC.P1228_C000098:1	NoClonal	1	TRAV29_DV5_CACGCTTGGGTCATACCGG_TRAJ49	CAARLGHTGNQFYF	TRAV29_DV5*01|.|TRAJ49*01	10.1117				NA	TRBV27_AGTTTCGGACTGAACA_TRBJ2-2	CASSFGLNTGELFF	TRBV27*01|TRBD2*01,TRBD2*02|TRBJ2-2*01	167.568				NA
P0411	NTC101-20170411	NTC	CD8	432739	1993	CD8_C06-CD160	diverse	CRC.P0411_C000066:7	Clonal	7	TRAV10_GAGCGCAGGTA_TRAJ53	CVVSAGSNYKLTF	TRAV10*01|.|TRAJ53*01	1267.68	TRAV8-3_TGCTGCAGGTGAAAAGTATT_TRAJ45	CAAGEKYSGGGADGLTF	TRAV8-3*02|.|TRAJ45*01	135.975	TRBV7-6_GCTTACTTTCCGGCTCTCAGGTCCACGAG_TRBJ2-7	CASSLLSGSQVHEQYF	TRBV7-6*01|N/A|TRBJ2-7*01	579.88				NA
P0123	NTC101-20180123	NTC	CD8	352966	2053	CD8_C04-GZMK	diverse	CRC.P0123_C000347:1	NoClonal	1	TRAV8-6_TGTGCCCTCCCCGCTGG_TRAJ38	Couldn't find FGXG	TRAV8-6*01|.|TRAJ38*01	121.757	TRAV9-2_AGTGATCGGAACTA_TRAJ26	CALSDRNYGQNFVF	TRAV9-2*01|.|TRAJ26*01	425.066	TRBV12-4_GCAGTCCCACGGGACAGGGAAACAAT_TRBJ2-1	CASSPTGQGNNEQFF	TRBV12-4*01,TRBV12-4*02|TRBD1*01|TRBJ2-1*01	1290.58				NA
P1212	NTC102-20161212	NTC	CD8	504375	2957	CD8_C05-CD6	diverse	CRC.P1212_C000366:1	NoClonal	1	TRAV23_DV6_GCAAGGGCATC_TRAJ6	CAARASGGSYIPTF	TRAV23_DV6*01|.|TRAJ6*01	340.23				NA	TRBV9_GCGTATCGTGGGGTTCCTA_TRBJ2-1	CASSVSWGSYNEQFF	TRBV9*01|N/A|TRBJ2-1*01	661.891				NA
P1228	NTC102-20161228	NTC	CD8	1611423	2476	CD8_C04-GZMK	diverse	CRC.P1228_C000180:2	Clonal	2	TRAV8-6_TGTGACCCTTTTCGACAC_TRAJ5	CAVTLFDTGRRALTF	TRAV8-6*02|.|TRAJ5*01	326.578				NA	TRBV9_CAGCG(CAG)GGGATGAAG_TRBJ1-1	CASSAGDEAFF	TRBV9*01|TRBD1*01|TRBJ1-1*01	2232.68				NA
P0411	NTC102-20170411	NTC	CD8	439550	2192	CD8_C06-CD160	diverse	CRC.P0411_C000086:11	Clonal	11	TRAV1-2_AGAGATCAAAATT_TRAJ41	CAVRDQNSGYALNF	TRAV1-2*01|.|TRAJ41*01	164.913				NA	TRBV13_AGCTTGGACCCCCCGAGCTCTG_TRBJ1-3	CASSLDPPSSGNTIYF	TRBV13*01|N/A|TRBJ1-3*01	112.45				NA
P0123	NTC102-20180123	NTC	CD8	878455	2402	CD8_C05-CD6	diverse	CRC.P0123_C000171:1	NoClonal	1	TRAV1-2_GAGAGTGGGGACTGG_TRAJ9	CAVRVGTGGFKTIF	TRAV1-2*01|.|TRAJ9*01	205.364				NA	TRBV9_CGTAGAAGACTACACAG_TRBJ2-3	CASSVEDYTDTQYF	TRBV9*01|TRBD2*01,TRBD2*02|TRBJ2-3*01	876.982				NA
P1212	NTC103-20161212	NTC	CD8	398905	2349	CD8_C05-CD6	diverse	CRC.P1212_C000147:2	Clonal	2	TRAV14_DV4_GAGGGCTCAAGGGATA_TRAJ12	CAMREGSRDSSYKLIF	TRAV14_DV4*01|.|TRAJ12*01	407.752				NA	TRBV6-5_GGATATGCAGGCCGGCTAGACTAT_TRBJ1-2	CASGYAGRLDYGYTF	TRBV6-5*01|N/A|TRBJ1-2*01	753.888				NA
P1228	NTC103-20161228	NTC	CD8	1310728	2025	CD8_C04-GZMK	diverse	CRC.P1228_C000662:1	NoClonal	1	TRAV8-3_CTGAG(T)TCAGG_TRAJ29	CALSSGNTPLVF	TRAV8-3*01|.|TRAJ29*01	150.521				NA	TRBV11-2_CAGCACCGGACTACGAGATTACGA_TRBJ2-7	CASTGLRDYEQYF	TRBV11-2*01|TRBD2*01,TRBD2*02|TRBJ2-7*01	1860.8				NA
P0411	NTC103-20170411	NTC	CD8	363311	1591	CD8_C05-CD6	diverse	CRC.P0411_C000085:2	Clonal	2	TRAV19_TGAGGGGGTTCAG_TRAJ54	CALSEGVQGAQKLVF	TRAV19*01|.|TRAJ54*01	151.712				NA	TRBV19_TGTGCGGCAGGGTTTGTTACGC_TRBJ2-3	CAAGFVTQYF	TRBV19*01|TRBD1*01|TRBJ2-3*01	473.648				NA
P0123	NTC103-20180123	NTC	CD8	157745	2176	CD8_C06-CD160	diverse	CRC.P0123_C000386:4	Clonal	4	TRAV14_DV4_CAATGAGTCGCTCAG_TRAJ40	CAMSRSGTYKYIF	TRAV14_DV4*03|.|TRAJ40*01	584.523				NA	TRBV7-9_GCGTACCACAGGGTTATAA_TRBJ1-6	CASSVPQGYNSPLHF	TRBV7-9*03|TRBD1*01|TRBJ1-6*02	2371.32				NA
P1212	NTC104-20161212	NTC	CD8	884172	3083	CD8_C05-CD6	diverse	CRC.P1212_C000247:3	Clonal	3	TRAV6_GTGCTCATAAT_TRAJ39	CAHNAGNMLTF	TRAV6*02|.|TRAJ39*01	332.032				NA	TRBV7-2_CAGCTCCGCTGGGATCTATG_TRBJ1-2	CASSSAGIYGYTF	TRBV7-2*01|N/A|TRBJ1-2*01	4077.98				NA
P1228	NTC104-20161228	NTC	CD8	834730	2332	CD8_C05-CD6	diverse	CRC.P1228_C000171:9	Clonal	9	TRAV25_CAGGGGATCATACCT_TRAJ40	CAGDHTSGTYKYIF	TRAV25*01|.|TRAJ40*01	213.453				NA	TRBV5-4_AGCTTTGACAGGAATGA_TRBJ2-1	CASSFDRNEQFF	TRBV5-4*01|TRBD1*01|TRBJ2-1*01	152.113				NA
P0411	NTC104-20170411	NTC	CD8	283325	1882	CD8_C04-GZMK	diverse	CRC.P0411_C000067:3	Clonal	3	TRAV19_CTCTGGACTATAA_TRAJ23	CALDYNQGGKLIF	TRAV19*01|.|TRAJ23*01	346.293				NA	TRBV7-2_CTTAGACCTGGGTTACTAT_TRBJ1-2	CASSLDLGYYGYTF	TRBV7-2*01|N/A|TRBJ1-2*01	2250.72				NA
P1212	NTC105-20161212	NTC	CD8	707664	2370	CD8_C05-CD6	diverse	CRC.P1212_C000054:2	Clonal	2	TRAV19_GAGGCTTCATTACGTGACA_TRAJ24	CALSEASLRDSWGKLQF	TRAV19*01|.|TRAJ24*02	266.972				NA	TRBV29-1_AGCGTAGGGACAGGGATCACAG_TRBJ2-3	CSVGTGITDTQYF	TRBV29-1*01|TRBD1*01|TRBJ2-3*01	550.684				NA
P1228	NTC105-20161228	NTC	CD8	629749	2374	CD8_C05-CD6	diverse	CRC.P1228_C000152:1	NoClonal	1	TRAV16_TCTAA(G)AAATA_TRAJ9	CALRNTGGFKTIF	TRAV16*01|.|TRAJ9*01	216.255	TRAV29_DV5_GCAAGAGATGCTGGC_TRAJ37	CAARDAGNTGKLIF	TRAV29_DV5*01|.|TRAJ37*01	401.504	TRBV30_AGTGTCGGTAGCAC_TRBJ2-3	CAWSVGSTDTQYF	TRBV30*01|N/A|TRBJ2-3*01	696.138				NA
P0411	NTC105-20170411	NTC	CD8	352607	1984	CD8_C06-CD160	diverse	CRC.P0411_C000066:7	Clonal	7	TRAV10_GAGCGCAGGTA_TRAJ53	CVVSAGSNYKLTF	TRAV10*01|.|TRAJ53*01	852.619				NA	TRBV7-6_GCTTACTTTCCGGCTCTCAGGTCCACGAG_TRBJ2-7	CASSLLSGSQVHEQYF	TRBV7-6*01|N/A|TRBJ2-7*01	882.683				NA
P0825	NTC105-20170825	NTC	CD8	444614	2314	CD8_C05-CD6	diverse	CRC.P0825_C000534:1	NoClonal	1	TRAV22_GTGGAAGATG_TRAJ30	CAVEDDKIIF	TRAV22*01|.|TRAJ30*01	63.7999				NA	TRBV28_AGCAGATCTCCCTTCGGGACTCACCCCAAA_TRBJ2-4	CASRSPFGTHPKNIQYF	TRBV28*01|TRBD2*01,TRBD2*02|TRBJ2-4*01	978.079				NA
P1212	NTC106-20161212	NTC	CD8	1053734	3031	CD8_C05-CD6	diverse	CRC.P1212_C000285:3	Clonal	3	TRAV8-2_GAGTG(A)TAATG_TRAJ39	CVVSDNAGNMLTF	TRAV8-2*01|.|TRAJ39*01	559.814				NA	TRBV7-9_CAGCTCCAAAGGGGGCGCAGCCGAAAA_TRBJ1-4	CASSSKGGAAEKLFF	TRBV7-9*03|TRBD1*01|TRBJ1-4*01	702.265				NA
P1228	NTC106-20161228	NTC	CD8	760227	2434	CD8_C04-GZMK	diverse	CRC.P1228_C000077:3	Clonal	3	TRAV30_GGCACTTCGGCAG_TRAJ15	CGTSAGTALIF	TRAV30*01|.|TRAJ15*01	413.094				NA	TRBV7-2_GCAGCGCGGGACTAGCGGGGGGCAATG_TRBJ2-1	CASSAGLAGGNEQFF	TRBV7-2*01|TRBD2*01|TRBJ2-1*01	2810.45				NA
P0411	NTC106-20170411	NTC	CD8	298197	1685	CD8_C05-CD6	diverse	CRC.P0411_C000392:1	NoClonal	1	TRAV10_TGGTGGAGAGGGCAGGA_TRAJ6	CVVERAGGSYIPTF	TRAV10*01|.|TRAJ6*01	499.316				NA	TRBV25-1_AGTGACGGCGCGGGACCCCA_TRBJ1-5	CASSDGAGPQHF	TRBV25-1*01|TRBD2*02|TRBJ1-5*01	1369.97				NA
P0825	NTC106-20170825	NTC	CD8	278165	2795	CD8_C07-LAYN	diverse	CRC.P0825_C000756:1	NoClonal	1	TRAV13-2_GCAGAAGGCACAG_TRAJ8	CAEGTGFQKLVF	TRAV13-2*01|.|TRAJ8*01	372.299				NA	TRBV20-1_CTAGAAAAGCGAACTCCT_TRBJ2-1	CSARKANSYNEQFF	TRBV20-1*05|N/A|TRBJ2-1*01	946.736				NA
P0123	NTC106-20180123	NTC	CD8	232801	2110	CD8_C05-CD6	diverse	CRC.P0123_C000408:1	NoClonal	1	TRAV12-2_CCGTGCTTAACA_TRAJ31	CAVLNNARLMF	TRAV12-2*02|.|TRAJ31*01	1037.84				NA	TRBV6-1_CAGTGCGAGGGTATGGGAGAC_TRBJ2-5	CASSARVWETQYF	TRBV6-1*01|TRBD2*02|TRBJ2-5*01	584.049				NA
P1228	NTC107-20161228	NTC	CD8	1194262	2367	CD8_C05-CD6	diverse	CRC.P1228_C000171:9	Clonal	9	TRAV25_CAGGGGATCATACCT_TRAJ40	CAGDHTSGTYKYIF	TRAV25*01|.|TRAJ40*01	53.8765				NA	TRBV5-4_AGCTTTGACAGGAATGA_TRBJ2-1	CASSFDRNEQFF	TRBV5-4*01|TRBD1*01|TRBJ2-1*01	289.931				NA
P0411	NTC107-20170411	NTC	CD8	411901	1951	CD8_C05-CD6	diverse	CRC.P0411_C000279:2	Clonal	2	TRAV2_GCTGTCCCTTGGTTT_TRAJ16	Couldn't find FGXG	TRAV2*01|.|TRAJ16*01	89.3709	TRAV3_GTGAGGCCAGAGAGCCAGG_TRAJ15	CAVRPESQAGTALIF	TRAV3*01|.|TRAJ15*01	305.053	TRBV27_AGCAGCTCCGGGACCCAAGTGAGCAC_TRBJ2-3	CASSSGTQVSTDTQYF	TRBV27*01|TRBD1*01,TRBD2*01,TRBD2*02,TRBD2*02|TRBJ2-3*01	424.388				NA
P0123	NTC107-20180123	NTC	CD8	263222	2326	CD8_C06-CD160	diverse	CRC.P0123_C000164:3	Clonal	3	TRAV29_DV5_CAAGCCCGAACA_TRAJ49	CAASPNTGNQFYF	TRAV29_DV5*01|.|TRAJ49*01	131.117				NA	TRBV12-4_AGTTTCCTATCTTATGTGGGTGAGC_TRBJ2-1	CASSFLSYVGEQFF	TRBV12-4*01,TRBV12-4*02|N/A|TRBJ2-1*01	794.644				NA
P1212	NTC108-20161212	NTC	CD8	716385	2623	CD8_C05-CD6	diverse	CRC.P1212_C000038:8	Clonal	8	TRAV19_GAGGCGGGGAGAAGC_TRAJ42	CALSEAGRSQGNLIF	TRAV19*01|.|TRAJ42*01	281.578				NA	TRBV10-1_GCAGTAGGGACGCTTCCTCCT_TRBJ2-7	CASSRDASSYEQYF	TRBV10-1*01|TRBD1*01,TRBD2*01,TRBD2*02|TRBJ2-7*01	566.729				NA
P1228	NTC108-20161228	NTC	CD8	587605	2495	CD8_C06-CD160	diverse	CRC.P1228_C000048:1	NoClonal	1	TRAV8-1_AATGCGGGGGCAGG_TRAJ27	CAVNAGAGKSTF	TRAV8-1*01|.|TRAJ27*01	262.417				NA	TRBV12-5_GTTTGATCGGCAGGATTAACCACCCAG_TRBJ2-3	Couldn't find FGXG	TRBV12-5*01|N/A|TRBJ2-3*01	690.189	TRBV20-1_GCTAGGAGGGGGGACAGGGGGGACTACG_TRBJ2-7	CSARRGDRGDYEQYF	TRBV20-1*01|TRBD1*01|TRBJ2-7*01	1104.71
P0123	NTC108-20180123	NTC	CD8	254842	2548	CD8_C06-CD160	diverse	CRC.P0123_C000083:3	Clonal	3	TRAV8-4_TGTGACCCTCGATTCA_TRAJ11	CAVTLDSGYSTLTF	TRAV8-4*01|.|TRAJ11*01	365.885				NA	TRBV10-2_CGCCACCGGCACTCCAACTAAC_TRBJ1-2	CATGTPTNYGYTF	TRBV10-2*01|N/A|TRBJ1-2*01	1992.3				NA
P1212	NTC109-20161212	NTC	CD8	322194	2277	CD8_C05-CD6	diverse	CRC.P1212_C000481:1	NoClonal	1	TRAV5_GAGTATTAGCAGAG_TRAJ30	CAESISRDDKIIF	TRAV5*01|.|TRAJ30*01	227.425				NA	TRBV19_TATAGGTGAGGGTTACTCCT_TRBJ2-1	CASSIGEGYSYNEQFF	TRBV19*01|TRBD2*02|TRBJ2-1*01	381.723				NA
P1228	NTC109-20161228	NTC	CD8	766504	2477	CD8_C05-CD6	diverse	CRC.P1228_C000171:9	Clonal	9	TRAV25_CAGGGGATCATACCT_TRAJ40	CAGDHTSGTYKYIF	TRAV25*01|.|TRAJ40*01	88.5704				NA	TRBV5-4_AGCTTTGACAGGAATGA_TRBJ2-1	CASSFDRNEQFF	TRBV5-4*01|TRBD1*01|TRBJ2-1*01	236.802				NA
P0411	NTC109-20170411	NTC	CD8	408654	2077	CD8_C06-CD160	diverse	CRC.P0411_C000086:11	Clonal	11	TRAV1-2_AGAGATCAAAATT_TRAJ41	CAVRDQNSGYALNF	TRAV1-2*01|.|TRAJ41*01	78.3181				NA	TRBV13_AGCTTGGACCCCCCGAGCTCTG_TRBJ1-3	CASSLDPPSSGNTIYF	TRBV13*01|N/A|TRBJ1-3*01	425.08				NA
P0825	NTC109-20170825	NTC	CD8	411312	2210	CD8_C05-CD6	diverse	CRC.P0825_C000538:1	NoClonal	1	TRAV34_CAGACTCTAGCTCAGA_TRAJ16	Couldn't find FGXG	TRAV34*01|.|TRAJ16*01	139.129				NA	TRBV11-3_GCAGCGGCCAGGGGTCCATTC_TRBJ2-4	CASSGQGSIQYF	TRBV11-3*01,TRBV11-3*02|TRBD1*01|TRBJ2-4*01	134.333				NA
P0909	NTC11-0909-ZL	NTC	CD8	372266	2664	CD8_C07-LAYN	diverse	CRC.P0909_C000014:5	Clonal	5	TRAV3_TGTGA(GGGA)TAACT_TRAJ26	CAVRDNYGQNFVF	TRAV3*01|.|TRAJ26*01	276.926				NA	TRBV9_CGTAGCTGGGCTAGCAGTCTACA_TRBJ2-1	CASSVAGLAVYNEQFF	TRBV9*01|TRBD2*01,TRBD2*02|TRBJ2-1*01	1383.12				NA
P1212	NTC11-20161212	NTC	CD8	750201	2956	CD8_C03-CX3CR1	diverse	CRC.P1212_C000029:48	Clonal	48	TRAV8-4_GTGCTGTGAGCCTGATT_TRAJ23	CAVSLIYNQGGKLIF	TRAV8-4*03|.|TRAJ23*01	541.158				NA	TRBV11-2_AGCAGTCCTGTTCCGCGTATAGAGGGAGGCTATG_TRBJ1-2	CASSPVPRIEGGYGYTF	TRBV11-2*01|TRBD2*02|TRBJ1-2*01	4567.12				NA
P1228	NTC11-20161228	NTC	CD8	738093	2096	CD8_C04-GZMK	diverse	CRC.P1228_C000205:4	Clonal	4	TRAV24_GTGCCCCTCAGTATT_TRAJ45	CAPQYSGGGADGLTF	TRAV24*01|.|TRAJ45*01	122.983				NA	TRBV3-1_CAAGATCGGACTAGCTCTATCGACGAG_TRBJ2-7	CASSQDRTSSIDEQYF	TRBV3-1*01|TRBD2*01,TRBD2*02|TRBJ2-7*01	533.118				NA
P0215	NTC11-20170215	NTC	CD8	774351	2519	CD8_C05-CD6	diverse	CRC.P0215_C000125:2	Clonal	2	TRAV5_TGCAGCTAAGACCGG_TRAJ49	CAAKTGNQFYF	TRAV5*01|.|TRAJ49*01	524.485				NA	TRBV9_CCTAGAGGGGAGCGGGG_TRBJ2-2	CASSLEGSGELFF	TRBV9*01|TRBD1*01,TRBD2*02,TRBD2*02|TRBJ2-2*01	1638.2				NA
P0411	NTC11-20170411	NTC	CD8	371218	2170	CD8_C06-CD160	diverse	CRC.P0411_C000086:11	Clonal	11	TRAV1-2_AGAGATCAAAATT_TRAJ41	CAVRDQNSGYALNF	TRAV1-2*01|.|TRAJ41*01	51.0581				NA	TRBV13_AGCTTGGACCCCCCGAGCTCTG_TRBJ1-3	CASSLDPPSSGNTIYF	TRBV13*01|N/A|TRBJ1-3*01	981.213				NA
P0825	NTC11-20170825	NTC	CD8	549451	2423	CD8_C04-GZMK	diverse	CRC.P0825_C000365:3	Clonal	3	TRAV12-1_GGTGACGGTGTGGGGCAATG_TRAJ43	CVVTVWGNDMRF	TRAV12-1*01|.|TRAJ43*01	206.126				NA	TRBV2_AGCAGGCTGGAGGGGTCGGGAGAGA_TRBJ2-5	CASRLEGSGETQYF	TRBV2*01|TRBD2*02,TRBD2*02|TRBJ2-5*01	308.172				NA
P0123	NTC11-20180123	NTC	CD8	432457	1938	CD8_C01-LEF1	diverse	CRC.P0123_C000496:1	NoClonal	1	TRAV12-1_GGTGAGCCGGCCCCAGCAGTACA_TRAJ3	CVVSRPQQYSSASKIIF	TRAV12-1*01|.|TRAJ3*01	269.128				NA	TRBV19_GTAGTCCCCGTGGGGGCCTATATCAAGA_TRBJ2-5	CASSPRGGLYQETQYF	TRBV19*01|TRBD1*01|TRBJ2-5*01	248.994				NA
P1228	NTC110-20161228	NTC	CD8	603218	2290	CD8_C04-GZMK	diverse	CRC.P1228_C000204:1	NoClonal	1	TRAV38-2_DV8_TTATATGGATTTAAATAATG_TRAJ52	CAYMDLNNAGGTSYGKLTF	TRAV38-2_DV8*01|.|TRAJ52*01	723.456				NA	TRBV9_CGTAGACTGGACGTTGAAC_TRBJ1-1	CASSVDWTLNTEAFF	TRBV9*01|N/A|TRBJ1-1*01	1808.37				NA
P0411	NTC110-20170411	NTC	CD8	368701	1901	CD8_C06-CD160	diverse	CRC.P0411_C000086:11	Clonal	11	TRAV1-2_AGAGATCAAAATT_TRAJ41	CAVRDQNSGYALNF	TRAV1-2*01|.|TRAJ41*01	191.459				NA	TRBV13_AGCTTGGACCCCCCGAGCTCTG_TRBJ1-3	CASSLDPPSSGNTIYF	TRBV13*01|N/A|TRBJ1-3*01	1081.39				NA
P0123	NTC110-20180123	NTC	CD8	245923	2263	CD8_C05-CD6	diverse	CRC.P0123_C000089:1	NoClonal	1	TRAV9-2_TGAGTAGTAATG_TRAJ39	CALSSNAGNMLTF	TRAV9-2*01|.|TRAJ39*01	782.838				NA	TRBV9_GCAGCCCCGAGGGGGTCGGCGCTTT_TRBJ1-1	CASSPEGVGAFF	TRBV9*01|TRBD1*01|TRBJ1-1*01	1203.88				NA
P1228	NTC111-20161228	NTC	CD8	551716	2166	CD8_C04-GZMK	diverse	CRC.P1228_C000052:8	Clonal	8	TRAV14_DV4_CACTGGGGGCCTTTC_TRAJ8	CALGAFQKLVF	TRAV14_DV4*03|.|TRAJ8*01	111.363				NA	TRBV7-3_GCTTAGAAGCAGG(G)AACAC_TRBJ2-2	CASSLEAGNTGELFF	TRBV7-3*01|TRBD1*01|TRBJ2-2*01	1670.92				NA
P0411	NTC111-20170411	NTC	CD8	347705	2088	CD8_C06-CD160	diverse	CRC.P0411_C000498:1	NoClonal	1	TRAV1-1_TGAGAAGGAACA_TRAJ8	CAVRRNTGFQKLVF	TRAV1-1*01|.|TRAJ8*01	355.395				NA	TRBV12-3_AGTTTTCCGGGGAGCTCCT_TRBJ2-7	CASSFPGSSYEQYF	TRBV12-3*01|TRBD2*01,TRBD2*02|TRBJ2-7*01	92.2254				NA
P0123	NTC111-20180123	NTC	CD8	409636	2399	CD8_C05-CD6	diverse	CRC.P0123_C000108:2	Clonal	2	TRAV25_GCAGGATTAATT_TRAJ54	CAGLIQGAQKLVF	TRAV25*01|.|TRAJ54*01	110.364				NA	TRBV10-2_GCAGT(G)GACAGTTTATGAAC_TRBJ1-1	CASSGQFMNTEAFF	TRBV10-2*01|TRBD1*01|TRBJ1-1*01	1636.41				NA
P1212	NTC112-20161212	NTC	CD8	364549	2374	CD8_C01-LEF1	diverse	CRC.P1212_C000693:1	NoClonal	1	TRAV8-1_GAATGGCCCTAAC_TRAJ20	CAVNGPNDYKLSF	TRAV8-1*01|.|TRAJ20*01	60.7818				NA	TRBV11-2_GCAGCCGGGGACAGGGGGAAGAACAGCC_TRBJ1-5	CASSRGQGEEQPQHF	TRBV11-2*03|TRBD1*01|TRBJ1-5*01	2252.57				NA
P1228	NTC112-20161228	NTC	CD8	832784	2896	CD8_C06-CD160	diverse	CRC.P1228_C000324:10	Clonal	10	TRAV13-1_CAAGTCTCAGCTTTG_TRAJ48	CAASLSFGNEKLTF	TRAV13-1*01|.|TRAJ48*01	407.866				NA	TRBV29-1_CAGCGCTCTCGCAGGGGACGTCTACA_TRBJ2-1	CSALAGDVYNEQFF	TRBV29-1*01|TRBD1*01|TRBJ2-1*01	203.845				NA
P0411	NTC112-20170411	NTC	CD8	380801	2206	CD8_C05-CD6	diverse	CRC.P0411_C000374:1	NoClonal	1	TRAV1-2_AGAGATTTAGACGACAA_TRAJ30	CAVRDLDDKIIF	TRAV1-2*01|.|TRAJ30*01	1102.24				NA	TRBV9_CGTAGCGTTGGCTAGCGGGGTCAATG_TRBJ2-1	CASSVALASGVNEQFF	TRBV9*02|TRBD2*01|TRBJ2-1*01	745.301				NA
P0123	NTC112-20180123	NTC	CD8	299704	2054	CD8_C05-CD6	diverse	CRC.P0123_C000059:1	NoClonal	1	TRAV12-3_AATGACTTGGAGTGG_TRAJ53	CAMTWSGGSNYKLTF	TRAV12-3*01|.|TRAJ53*01	524.592	TRAV23_DV6_AAGCAAACAGGAGGATA_TRAJ12	CAASKQEDSSYKLIF	TRAV23_DV6*01|.|TRAJ12*01	473.57	TRBV19_AGTATCCGCCCGGGGAGCGAGC_TRBJ2-7	CASSIRPGSEQYF	TRBV19*01|TRBD2*01,TRBD2*02|TRBJ2-7*01	494.008				NA
P1228	NTC113-20161228	NTC	CD8	612671	2066	CD8_C05-CD6	diverse	CRC.P1228_C000029:17	Clonal	17	TRAV1-1_GCGCTTTCGATAA_TRAJ26	CAFDNYGQNFVF	TRAV1-1*01|.|TRAJ26*01	84.8027				NA	TRBV5-1_CAGCTCCGCGCGGGAGTCCTA_TRBJ2-7	CASSSARESYEQYF	TRBV5-1*01|TRBD2*02|TRBJ2-7*01	1008.95				NA
P0123	NTC113-20180123	NTC	CD8	295035	2398	CD8_C05-CD6	diverse	CRC.P0123_C000052:1	NoClonal	1	TRAV19_CTGAGGCCGACTAAC_TRAJ48	CALRPTNFGNEKLTF	TRAV19*01|.|TRAJ48*01	83.4514				NA	TRBV5-8_GCAGCATACAGCCGGGACAATACAA_TRBJ2-1	CASSIQPGQYNEQFF	TRBV5-8*01|TRBD1*01|TRBJ2-1*01	898.554				NA
P1228	NTC114-20161228	NTC	CD8	504196	1692	CD8_C04-GZMK	diverse	CRC.P1228_C000592:1	NoClonal	1	TRAV8-2_TGAGTTATACC_TRAJ44	CVVSYTGTASKLTF	TRAV8-2*01|.|TRAJ44*01	104.842				NA	TRBV6-2_TACTCTGGGCACAACTA_TRBJ1-2	CASSYSGHNYGYTF	TRBV6-2*01,TRBV6-3*01|N/A|TRBJ1-2*01	986.642				NA
P0411	NTC114-20170411	NTC	CD8	244907	2025	CD8_C05-CD6	diverse	CRC.P0411_C000228:1	NoClonal	1	TRAV8-6_GAGTGTCGCAAAT_TRAJ41	CAVSVANSGYALNF	TRAV8-6*01|.|TRAJ41*01	557.963				NA	TRBV5-4_AGCTT(GG)GGCTAGACTCTAGCAC_TRBJ2-3	CASSLGLDSSTDTQYF	TRBV5-4*01|TRBD1*01|TRBJ2-3*01	253.87				NA
P0123	NTC114-20180123	NTC	CD8	455108	2365	CD8_C05-CD6	diverse	CRC.P0123_C000048:2	Clonal	2	TRAV5_GTGCA(GGGGGT)TACCA_TRAJ13	CAGGYQKVTF	TRAV5*01|.|TRAJ13*01	400.059				NA	TRBV6-1_AGCAGCCTTGAACAGGGGGGAAGTCAGC_TRBJ1-5	CASSLEQGGSQPQHF	TRBV6-1*01|TRBD1*01|TRBJ1-5*01	544.019				NA
P1212	NTC115-20161212	NTC	CD8	318512	1931	CD8_C06-CD160	diverse	CRC.P1212_C000224:2	Clonal	2	TRAV12-3_GTGCATCCCACTTCTTCGACAC_TRAJ5	CASHFFDTGRRALTF	TRAV12-3*01|.|TRAJ5*01	1655.66				NA	TRBV6-6_TACTCGCGCCAACTCGAGGAGGGCCAGCC_TRBJ1-5	CASSYSRQLEEGQPQHF	TRBV6-6*01|TRBD2*02|TRBJ1-5*01	83.7701				NA
P1228	NTC115-20161228	NTC	CD8	609480	1963	CD8_C04-GZMK	diverse	CRC.P1228_C000250:3	Clonal	3	TRAV12-1_GTGAATGGAGGAG_TRAJ6	CVVNGGGSYIPTF	TRAV12-1*01|.|TRAJ6*01	170.213				NA	TRBV11-2_GCAGCCCTCTAGGGCCCACAG_TRBJ2-3	CASSPLGPTDTQYF	TRBV11-2*03|N/A|TRBJ2-3*01	4234.04				NA
P0123	NTC115-20180123	NTC	CD8	256028	2070	CD8_C06-CD160	diverse	CRC.P0123_C000013:9	Clonal	9	TRAV8-6_GAGTGGGGACAGC_TRAJ3	CAVSGDSSASKIIF	TRAV8-6*01|.|TRAJ3*01	167.906				NA	TRBV5-5_GCAGCCTTTGGAGGGTGAAC_TRBJ1-1	CASSLWRVNTEAFF	TRBV5-5*02|TRBD2*02|TRBJ1-1*01	1158.86				NA
P1228	NTC116-20161228	NTC	CD8	230741	2562	CD8_C04-GZMK	diverse	CRC.P1228_C000051:15	Clonal	15	TRAV8-6_AGTGATGGAACCCT_TRAJ11	CAVSDGTLTF	TRAV8-6*02|.|TRAJ11*01	178.547				NA	TRBV4-1_CCAAGCTTCAACAGGG(GG)AAACA_TRBJ1-3	CASSQASTGGNTIYF	TRBV4-1*01|TRBD1*01|TRBJ1-3*01	2798.67				NA
P0411	NTC116-20170411	NTC	CD8	327304	2116	CD8_C05-CD6	diverse	CRC.P0411_C000033:3	Clonal	3	TRAV14_DV4_AGAGATCTCGGTAAAGGCTC_TRAJ37	CAMRDLGKGSSNTGKLIF	TRAV14_DV4*02|.|TRAJ37*02	618.804				NA	TRBV4-3_CAAGATCGGGCTAGCGGACCTAGCAC_TRBJ2-3	CASSQDRASGPSTDTQYF	TRBV4-3*01|TRBD2*01,TRBD2*02|TRBJ2-3*01	1764.51				NA
P1228	NTC117-20161228	NTC	CD8	417032	2447	CD8_C06-CD160	diverse	CRC.P1228_C000324:10	Clonal	10	TRAV13-1_CAAGTCTCAGCTTTG_TRAJ48	CAASLSFGNEKLTF	TRAV13-1*01|.|TRAJ48*01	307.039				NA	TRBV29-1_CAGCGCTCTCGCAGGGGACGTCTACA_TRBJ2-1	CSALAGDVYNEQFF	TRBV29-1*01|TRBD1*01|TRBJ2-1*01	952.833				NA
P0411	NTC117-20170411	NTC	CD8	329327	1548	CD8_C04-GZMK	diverse	CRC.P0411_C000067:3	Clonal	3	TRAV19_CTCTGGACTATAA_TRAJ23	CALDYNQGGKLIF	TRAV19*01|.|TRAJ23*01	37.5194				NA	TRBV7-2_CTTAGACCTGGGTTACTAT_TRBJ1-2	CASSLDLGYYGYTF	TRBV7-2*01|N/A|TRBJ1-2*01	259.032				NA
P0123	NTC117-20180123	NTC	CD8	215445	1973	CD8_C06-CD160	diverse	CRC.P0123_C000013:9	Clonal	9	TRAV8-6_GAGTGGGGACAGC_TRAJ3	CAVSGDSSASKIIF	TRAV8-6*01|.|TRAJ3*01	332.789				NA	TRBV5-5_GCAGCCTTTGGAGGGTGAAC_TRBJ1-1	CASSLWRVNTEAFF	TRBV5-5*02|TRBD2*02|TRBJ1-1*01	668.786				NA
P1212	NTC118-20161212	NTC	CD8	795160	2697	CD8_C01-LEF1	diverse	CRC.P1212_C000350:1	NoClonal	1	TRAV8-3_GAGTGACGAC_TRAJ20	CAVSDDYKLSF	TRAV8-3*01|.|TRAJ20*01	21.6818				NA	TRBV12-3_CCAGC(AG)CGGGGCGGGCTTCGGAAA_TRBJ1-3	CASSGAGFGNTIYF	TRBV12-3*01|TRBD2*01|TRBJ1-3*01	690.53				NA
P1228	NTC118-20161228	NTC	CD8	950493	2725	CD8_C06-CD160	diverse	CRC.P1228_C000324:10	Clonal	10	TRAV13-1_CAAGTCTCAGCTTTG_TRAJ48	CAASLSFGNEKLTF	TRAV13-1*01|.|TRAJ48*01	107.43				NA	TRBV29-1_CAGCGCTCTCGCAGGGGACGTCTACA_TRBJ2-1	CSALAGDVYNEQFF	TRBV29-1*01|TRBD1*01|TRBJ2-1*01	1223.76				NA
P0411	NTC118-20170411	NTC	CD8	358165	1891	CD8_C06-CD160	diverse	CRC.P0411_C000328:1	NoClonal	1	TRAV25_TTCTGGACTAATAG_TRAJ53	CNSSTTLSNIQWYKQRPGGHPVFLIQLVKSGEVKKQKRLTFQFGEAKKNSSLHITATQTTDVGTYFWTNSGGSNYKLTF	TRAV25*01|.|TRAJ53*01	178.275	TRAV35_TGTGCGCTTTTCTCTG_TRAJ37	CALFSGNTGKLIF	TRAV35*02|.|TRAJ37*01	680.791	TRBV12-3_AGCAGCGGACTAGCGGGAAACACAG_TRBJ2-3	CASSGLAGNTDTQYF	TRBV12-3*01|TRBD2*02|TRBJ2-3*01	234.106				NA
P0123	NTC118-20180123	NTC	CD8	210868	2332	CD8_C06-CD160	diverse	CRC.P0123_C000804:1	NoClonal	1	TRAV14_DV4_GAGGGGAGCTATG_TRAJ26	CAMREGSYGQNFVF	TRAV14_DV4*01|.|TRAJ26*01	511.569				NA	TRBV9_AGCGTCAAGCGGGAGGGCCCTGAGC_TRBJ2-1	CASSVKREGPEQFF	TRBV9*01|TRBD2*02|TRBJ2-1*01	2401.92				NA
P1212	NTC119-20161212	NTC	CD8	480432	1872	CD8_C05-CD6	diverse	CRC.P1212_C000064:5	Clonal	5	TRAV19_GTGAGCCCGATTATGGT_TRAJ32	CALSEPDYGGATNKLIF	TRAV19*01|.|TRAJ32*02	224.199				NA	TRBV9_GCAGCCAATCAGGTGGGGGGGGCCCAGAT_TRBJ2-3	CASSQSGGGGPDTQYF	TRBV9*01|TRBD2*01,TRBD2*01|TRBJ2-3*01	502.755				NA
P1228	NTC119-20161228	NTC	CD8	940341	2167	CD8_C05-CD6	diverse	CRC.P1228_C000691:1	NoClonal	1	TRAV13-1_CAAGTGGGAATTCA_TRAJ45	CAASGNSGGGADGLTF	TRAV13-1*02|.|TRAJ45*01	131.606				NA	TRBV28_AGTTTGGGGCAGGGGGGCTACG_TRBJ2-7	CASSLGQGGYEQYF	TRBV28*01|TRBD1*01|TRBJ2-7*01	233.48				NA
P0411	NTC119-20170411	NTC	CD8	377419	2109	CD8_C05-CD6	diverse	CRC.P0411_C000148:1	NoClonal	1	TRAV8-6_TGTGCCGCCCGTACTG_TRAJ9	CAARTGGFKTIF	TRAV8-6*02|.|TRAJ9*01	366.264				NA	TRBV4-1_CAGCCGGGCCGAAACTGGCGATCAG_TRBJ1-5	CASSRAETGDQPQHF	TRBV4-1*01|N/A|TRBJ1-5*01	995.842				NA
P0123	NTC119-20180123	NTC	CD8	462322	2713	CD8_C05-CD6	diverse	CRC.P0123_C000379:1	NoClonal	1	TRAV14_DV4_GAGAGATCGGTA_TRAJ49	CAMREIGNQFYF	TRAV14_DV4*01|.|TRAJ49*01	518.336				NA	TRBV29-1_GCGTTCCAACAGGGGGCGCGTACAA_TRBJ2-1	CSVPTGGAYNEQFF	TRBV29-1*01|TRBD1*01|TRBJ2-1*01	1397.36				NA
P0909	NTC12-0909-ZL	NTC	CD8	322049	1804	CD8_C03-CX3CR1	diverse	CRC.P0909_C000539:1	NoClonal	1	TRAV35_GGCAGCAGAACTA_TRAJ26	CAGQQNYGQNFVF	TRAV35*01|.|TRAJ26*01	584.517				NA	TRBV29-1_CAGCGCCGCGACAGGGCCTGATCAG_TRBJ1-5	CSAATGPDQPQHF	TRBV29-1*01|TRBD1*01|TRBJ1-5*01	747.544				NA
P1212	NTC12-20161212	NTC	CD8	627051	2355	CD8_C04-GZMK	diverse	CRC.P1212_C000018:21	Clonal	21	TRAV1-2_AGAGATCTACGGAACCA_TRAJ23	CAVRDLRNQGGKLIF	TRAV1-2*01|.|TRAJ23*01	331.189				NA	TRBV5-6_AGCGT(GG)GGGAGACCGGTTGGACCC_TRBJ2-5	CASSVGETGWTQYF	TRBV5-6*01|TRBD1*01,TRBD2*01,TRBD2*01,TRBD2*01,TRBD2*02|TRBJ2-5*01	625.736				NA
P1228	NTC12-20161228	NTC	CD8	877074	2133	CD8_C06-CD160	diverse	CRC.P1228_C000011:7	Clonal	7	TRAV21_TGAGGGGCTC_TRAJ37	CAVRGSGNTGKLIF	TRAV21*01|.|TRAJ37*01	289.241				NA	TRBV19_AGTAGCGTCTTGGGACGGGGGGGCGGTTTGACCTAC_TRBJ2-1	CASSVLGRGGGLTYNEQFF	TRBV19*01|TRBD2*01|TRBJ2-1*01	705.156				NA
P0411	NTC12-20170411	NTC	CD8	386929	1832	CD8_C06-CD160	diverse	CRC.P0411_C000133:2	Clonal	2	TRAV35_GGGCACCGTCCCCCTATGAGAGGT_TRAJ53	CAGHRPPMRGSNYKLTF	TRAV35*01|.|TRAJ53*01	120.409				NA	TRBV7-9_CAGCTCGCCTTACTTCGGGGAGGGGGAGCA_TRBJ2-7	CASSSPYF	TRBV7-9*03|TRBD2*02|TRBJ2-7*01	1217.57				NA
P0825	NTC12-20170825	NTC	CD8	413168	2435	CD8_C05-CD6	diverse	CRC.P0825_C000449:2	Clonal	2	TRAV8-6_AGTGATCGGGGTAGCA_TRAJ33	Couldn't find FGXG	TRAV8-6*02|.|TRAJ33*01	286.223				NA	TRBV6-1_GTGAAAAGCGTCAGGGGG(C)TGGAA_TRBJ1-3	CASSEKRQGAGNTIYF	TRBV6-1*01|TRBD1*01|TRBJ1-3*01	274.268				NA
P1228	NTC120-20161228	NTC	CD8	517297	2390	CD8_C05-CD6	diverse	CRC.P1228_C000187:1	NoClonal	1	TRAV19_GAGTGGAAACCGTGGCC_TRAJ16	Couldn't find FGXG	TRAV19*01|.|TRAJ16*01	112.131				NA	TRBV6-5_TACTCGAACAGCGCAAATCA_TRBJ1-5	CASSYSNSANQPQHF	TRBV6-5*01|N/A|TRBJ1-5*01	103.665	TRBV7-9_CTTAGGGCTAGGGACGAACA_TRBJ1-1	CASSLGLGTNTEAFF	TRBV7-9*03|TRBD1*01,TRBD2*01,TRBD2*02|TRBJ1-1*01	1253.36
P0123	NTC120-20180123	NTC	CD8	375367	2325	CD8_C05-CD6	diverse	CRC.P0123_C000420:2	Clonal	2	TRAV12-2_CCGTGACTGGGGAGGTCGATGAC_TRAJ43	CAVTGEVDDMRF	TRAV12-2*02|.|TRAJ43*01	888.328				NA	TRBV5-1_AGCTT(GG)GGCCGAACA_TRBJ1-1	CASSLGPNTEAFF	TRBV5-1*01|TRBD1*01|TRBJ1-1*01	1644.88				NA
P1228	NTC121-20161228	NTC	CD8	354571	1749	CD8_C05-CD6	diverse	CRC.P1228_C000041:3	Clonal	3	TRAV26-1_CGTCACTACCGG_TRAJ49	CIVTTGNQFYF	TRAV26-1*01|.|TRAJ49*01	370.874				NA	TRBV10-3_ATCAGGTGGGACAGCTCTCAGAACA_TRBJ1-1	CAIRWDSSQNTEAFF	TRBV10-3*02|TRBD1*01|TRBJ1-1*01	1850.56				NA
P0411	NTC121-20170411	NTC	CD8	401761	2230	CD8_C06-CD160	diverse	CRC.P0411_C000237:6	Clonal	6	TRAV12-1_GTGTGCCGCCGAACA_TRAJ30	CVPPNRDDKIIF	TRAV12-1*01|.|TRAJ30*01	388.234	TRAV20_GCAGGACCGGTTGGAT_TRAJ33	Couldn't find FGXG	TRAV20*01|.|TRAJ33*01	314.323	TRBV10-3_GAATCCGGGACAGGGCCCTAC_TRBJ2-7	CAISESGTGPYEQYF	TRBV10-3*02|TRBD1*01|TRBJ2-7*01	1780.28	TRBV27_TTGAGTTTGGAGGTTCGGGGGACCCGCCTTACAA_TRBJ2-1	CSQNMNHEYMSWYRQDPGLGLRQIYYSMNVEFGGSGDPPYNEQFF	TRBV27*01|TRBD2*01|TRBJ2-1*01	100.939
P1212	NTC122-20161212	NTC	CD8	571286	2778	CD8_C05-CD6	diverse	CRC.P1212_C000269:6	Clonal	6	TRAV19_CTGAGACGAGGAGG_TRAJ23	CALRRGGKLIF	TRAV19*01|.|TRAJ23*01	250.283				NA	TRBV20-1_GTGCTGATACCCCCTTGGGGGTACCTGAA_TRBJ1-1	CSADTPLGVPEAFF	TRBV20-1*02|TRBD2*01,TRBD2*01,TRBD2*01,TRBD1*01|TRBJ1-1*01	975.297				NA
P1228	NTC122-20161228	NTC	CD8	879335	2062	CD8_C04-GZMK	diverse	CRC.P1228_C000647:1	NoClonal	1	TRAV14_DV4_AGAGGCCCGCATGGAA_TRAJ47	CAMREARMEYGNKLVF	TRAV14_DV4*01|.|TRAJ47*01	361.151	TRAV8-2_AGTGATCAATATCAGG_TRAJ54	CVVSDQYQGAQKLVF	TRAV8-2*01|.|TRAJ54*01	79.0091	TRBV19_CAGTATGCAGGGGTATGG_TRBJ1-2	CASMQGYGYTF	TRBV19*01|TRBD1*01|TRBJ1-2*01	539.983	TRBV23-1_CCAGCTTATCACGTAGGACAGGGGATGACGGAGAAAA_TRBJ1-4	CASLSRRTGDDGEKLFF	TRBV23-1*01|TRBD1*01|TRBJ1-4*01	1863.72
P0411	NTC122-20170411	NTC	CD8	253371	2082	CD8_C05-CD6	diverse	CRC.P0411_C000034:4	Clonal	4	TRAV36_DV7_TGTGG(GGG)ATAAC_TRAJ26	CAVGDNYGQNFVF	TRAV36_DV7*01|.|TRAJ26*01	45.7833				NA	TRBV20-1_GCTAGCGGTTTTCAACGGACTAGCTCACAAGA_TRBJ2-5	CSASGFQRTSSQETQYF	TRBV20-1*01|TRBD2*01,TRBD2*02|TRBJ2-5*01	989.525				NA
P0123	NTC122-20180123	NTC	CD8	325163	1308	CD8_C04-GZMK	diverse	CRC.P0123_C000443:1	NoClonal	1	TRAV38-2_DV8_GTGCTCGCTGGGGAG_TRAJ54	CARWGAQKLVF	TRAV38-2_DV8*01|.|TRAJ54*01	688.262				NA	TRBV27_AGTTT(A)CTAGCGAACCAA_TRBJ2-5	CASSLLANQETQYF	TRBV27*01|TRBD2*01,TRBD2*02|TRBJ2-5*01	711.434				NA
P1228	NTC123-20161228	NTC	CD8	433216	2295	CD8_C04-GZMK	diverse	CRC.P1228_C000283:2	Clonal	2	TRAV12-1_GAACAGAAACAA_TRAJ43	CVVNRNNDMRF	TRAV12-1*01|.|TRAJ43*01	54.3639				NA	TRBV9_GCAGCACCCCGGAGCGCCCGGATAC_TRBJ2-3	CASSTPERPDTQYF	TRBV9*01|N/A|TRBJ2-3*01	2025.96				NA
P0411	NTC123-20170411	NTC	CD8	260964	1964	CD8_C06-CD160	diverse	CRC.P0411_C000107:4	Clonal	4	TRAV20_TGTGC(A)TACTG_TRAJ56	CAVHTGANSKLTF	TRAV20*01|.|TRAJ56*01	207.619				NA	TRBV5-4_AGCAGTAGCGGGGACTACA_TRBJ2-1	CASSSGDYNEQFF	TRBV5-4*01|TRBD2*01|TRBJ2-1*01	75.3062				NA
P0123	NTC123-20180123	NTC	CD8	264579	1831	CD8_C04-GZMK	diverse	CRC.P0123_C000308:1	NoClonal	1	TRAV35_GGGCATATAATAACT_TRAJ57	CAGHIITQGGSEKLVF	TRAV35*01|.|TRAJ57*01	195.922				NA	TRBV28_TTTATACGAATCTCCAAACGAG_TRBJ2-7	CASSLYESPNEQYF	TRBV28*01|N/A|TRBJ2-7*01	892.566				NA
P1212	NTC124-20161212	NTC	CD8	559732	3005	CD8_C06-CD160	diverse	CRC.P1212_C000425:4	Clonal	4	TRAV27_GCAGGTAAAGATAGTAACA_TRAJ43	CAGKDSNNDMRF	TRAV27*01|.|TRAJ43*01	183.022	TRAV29_DV5_AAGCGCGGGGGACA_TRAJ5	CAASAGDTGRRALTF	TRAV29_DV5*01|.|TRAJ5*01	21.5463	TRBV12-4_AGCTTCCGGGACAGAGCCTAC_TRBJ2-1	CASSFRDRAYNEQFF	TRBV12-4*01|TRBD1*01|TRBJ2-1*01	659.04				NA
P1228	NTC124-20161228	NTC	CD8	638915	2053	CD8_C04-GZMK	diverse	CRC.P1228_C000052:8	Clonal	8	TRAV14_DV4_CACTGGGGGCCTTTC_TRAJ8	CALGAFQKLVF	TRAV14_DV4*03|.|TRAJ8*01	110.116				NA	TRBV7-3_GCTTAGAAGCAGG(G)AACAC_TRBJ2-2	CASSLEAGNTGELFF	TRBV7-3*01|TRBD1*01|TRBJ2-2*01	731.06				NA
P0123	NTC124-20180123	NTC	CD8	271868	1804	CD8_C04-GZMK	diverse	CRC.P0123_C000717:1	NoClonal	1	TRAV5_AGAGTGAGGACTCGAACT_TRAJ41	CAESEDSNSNSGYALNF	TRAV5*01|.|TRAJ41*01	115.371				NA	TRBV28_GCAGTGACCGGGACAACTTTTACGA_TRBJ2-7	CASSDRDNFYEQYF	TRBV28*01|TRBD1*01|TRBJ2-7*01	365.306				NA
P0411	NTC125-20170411	NTC	CD8	314076	2313	CD8_C06-CD160	diverse	CRC.P0411_C000237:6	Clonal	6	TRAV12-1_GTGTGCCGCCGAACA_TRAJ30	CVPPNRDDKIIF	TRAV12-1*01|.|TRAJ30*01	281.253	TRAV20_GCAGGACCGGTTGGAT_TRAJ33	Couldn't find FGXG	TRAV20*01|.|TRAJ33*01	559.378	TRBV10-3_GAATCCGGGACAGGGCCCTAC_TRBJ2-7	CAISESGTGPYEQYF	TRBV10-3*02|TRBD1*01|TRBJ2-7*01	1373.54				NA
P1212	NTC126-20161212	NTC	CD8	357925	1973	CD8_C05-CD6	diverse	CRC.P1212_C000005:3	Clonal	3	TRAV3_GTGAGGGGCGATAAC_TRAJ31	CAVRGDNNARLMF	TRAV3*01|.|TRAJ31*01	180.701				NA	TRBV10-1_AGCAGCCGCGACGACAGTAACCACGAG_TRBJ2-7	CASSRDDSNHEQYF	TRBV10-1*01|TRBD1*01|TRBJ2-7*01	1686.13	TRBV6-1_AGTGATATTAGGACCGCTAAC_TRBJ1-2	CASSDIRTANYGYTF	TRBV6-1*01|N/A|TRBJ1-2*01	46.6211
P1228	NTC126-20161228	NTC	CD8	319098	3022	CD8_C01-LEF1	diverse	CRC.P1228_C000826:1	NoClonal	1	TRAV1-2_GTGAGGTACTCA_TRAJ41	CAVRYSNSGYALNF	TRAV1-2*01|.|TRAJ41*01	178.509				NA	TRBV9_GCAGCCTCAGC(GG)AAACA_TRBJ1-3	CASSLSGNTIYF	TRBV9*01|TRBD2*01,TRBD2*02|TRBJ1-3*01	1170.21				NA
P1212	NTC127-20161212	NTC	CD8	601159	2096	CD8_C05-CD6	diverse	CRC.P1212_C000608:3	Clonal	3	TRAV5_CAGAGCTGAGGTTCAA_TRAJ21	CAELRFNKFYF	TRAV5*01|.|TRAJ21*01	243.832				NA	TRBV5-1_GCTTGTTACAGGGTGGGACTGA_TRBJ1-1	CASSLLQGGTEAFF	TRBV5-1*01|TRBD1*01,TRBD2*01,TRBD2*02|TRBJ1-1*01	720.875				NA
P1228	NTC127-20161228	NTC	CD8	1013433	2563	CD8_C06-CD160	diverse	CRC.P1228_C000843:1	NoClonal	1	TRAV29_DV5_AAGCGCGATGAACA_TRAJ49	CAASAMNTGNQFYF	TRAV29_DV5*01|.|TRAJ49*01	342.367				NA	TRBV9_CAGCGCCCTCGGCGGGGGGCTATACAA_TRBJ2-1	CASSALGGGLYNEQFF	TRBV9*01|TRBD2*01|TRBJ2-1*01	1228.5				NA
P0411	NTC127-20170411	NTC	CD8	323575	1645	CD8_C05-CD6	diverse	CRC.P0411_C000243:2	Clonal	2	TRAV38-1_TTTCAAGGGAGC_TRAJ56	CAFKGANSKLTF	TRAV38-1*01|.|TRAJ56*01	1614.47				NA	TRBV11-2_AGCAGTTATACAGGAGATA_TRBJ2-3	CASSYTGDTQYF	TRBV11-2*03|TRBD1*01|TRBJ2-3*01	2977.56				NA
P1228	NTC128-20161228	NTC	CD8	993957	2706	CD8_C04-GZMK	diverse	CRC.P1228_C000188:1	NoClonal	1	TRAV17_ACGGA(C)TCAGG_TRAJ40	CATDSGTYKYIF	TRAV17*01|.|TRAJ40*01	235.3				NA	TRBV6-5_TACTCGAACAGCGCAAATCA_TRBJ1-5	CASSYSNSANQPQHF	TRBV6-5*01|N/A|TRBJ1-5*01	874.572				NA
P0123	NTC128-20180123	NTC	CD8	388587	2057	CD8_C05-CD6	diverse	CRC.P0123_C000155:1	NoClonal	1	TRAV12-2_CCGTGGGATATGG_TRAJ26	CAVGYGQNFVF	TRAV12-2*02|.|TRAJ26*01	1130.63				NA	TRBV7-2_AGCTTTTACGGGGATGAG_TRBJ2-1	CASSFYGDEQFF	TRBV7-2*02|TRBD2*01|TRBJ2-1*01	2655.06				NA
P1212	NTC129-20161212	NTC	CD8	324979	2137	CD8_C05-CD6	diverse	CRC.P1212_C000345:1	NoClonal	1	TRAV13-1_GCAGCCTGGGGGCCGGGAG_TRAJ54	CAAWGPGAQKLVF	TRAV13-1*01|.|TRAJ54*01	59.4904				NA	TRBV9_CAGCGCCGGGACAGCGAAC_TRBJ2-2	CASSAGTANTGELFF	TRBV9*01|TRBD1*01|TRBJ2-2*01	1300.25				NA
P1228	NTC129-20161228	NTC	CD8	613114	1979	CD8_C05-CD6	diverse	CRC.P1228_C000029:17	Clonal	17	TRAV1-1_GCGCTTTCGATAA_TRAJ26	CAFDNYGQNFVF	TRAV1-1*01|.|TRAJ26*01	392.282				NA	TRBV5-1_CAGCTCCGCGCGGGAGTCCTA_TRBJ2-7	CASSSARESYEQYF	TRBV5-1*01|TRBD2*02|TRBJ2-7*01	418.398				NA
P0411	NTC129-20170411	NTC	CD8	367743	1963	CD8_C05-CD6	diverse	CRC.P0411_C000253:4	Clonal	4	TRAV3_GTGAGGCCACGTACCG_TRAJ44	CAVRPRTGTASKLTF	TRAV3*01|.|TRAJ44*01	249.298				NA	TRBV27_AGCAGCTCCGGGACCCAGATAAGCAC_TRBJ2-3	CASSSGTQISTDTQYF	TRBV27*01|TRBD1*01,TRBD2*01,TRBD2*02,TRBD2*02|TRBJ2-3*01	481.177				NA
P0123	NTC129-20180123	NTC	CD8	418647	1657	CD8_C04-GZMK	diverse	CRC.P0123_C000417:3	Clonal	3	TRAV13-1_TGTGCGGGGGGGGATTCT_TRAJ13	CAGGDSGGYQKVTF	TRAV13-1*02|.|TRAJ13*02	554.569				NA	TRBV2_TGCCAAGAGGGGGGGGGGCGCAAAAATCTATG_TRBJ1-2	CAKRGGGAKIYGYTF	TRBV2*01|TRBD2*01,TRBD2*01,TRBD2*01,TRBD2*01|TRBJ1-2*01	431.288				NA
P1228	NTC13-20161228	NTC	CD8	1109609	2519	CD8_C03-CX3CR1	diverse	CRC.P1228_C000101:37	Clonal	37	TRAV12-3_TGCAACGGCTGGT_TRAJ22	CATAGSARQLTF	TRAV12-3*01|.|TRAJ22*01	360.187	TRAV9-2_AGTGACGGGGGCTC_TRAJ37	CALSDGGSGNTGKLIF	TRAV9-2*01|.|TRAJ37*01	284.773	TRBV6-5_TACTCGGACGGACTTATCTATG_TRBJ1-2	CASSYSDGLIYGYTF	TRBV6-5*01|TRBD2*01,TRBD2*02|TRBJ1-2*01	378.748				NA
P0825	NTC13-20170825	NTC	CD8	549453	2825	CD8_C05-CD6	diverse	CRC.P0825_C000624:2	Clonal	2	TRAV12-2_GCCGTTGTTTCTGG_TRAJ37	CAVVSGNTGKLIF	TRAV12-2*02|.|TRAJ37*01	606.109				NA	TRBV10-1_AGCAGCCGGGACAGCGCGAAC_TRBJ2-2	CASSRDSANTGELFF	TRBV10-1*02|TRBD1*01|TRBJ2-2*01	383.844				NA
P0123	NTC13-20180123	NTC	CD8	455102	1834	CD8_C06-CD160	diverse	CRC.P0123_C000013:9	Clonal	9	TRAV8-6_GAGTGGGGACAGC_TRAJ3	CAVSGDSSASKIIF	TRAV8-6*01|.|TRAJ3*01	98.3179				NA	TRBV5-5_GCAGCCTTTGGAGGGTGAAC_TRBJ1-1	CASSLWRVNTEAFF	TRBV5-5*02|TRBD2*02|TRBJ1-1*01	970.709				NA
P1228	NTC130-20161228	NTC	CD8	620622	2262	CD8_C06-CD160	diverse	CRC.P1228_C000011:7	Clonal	7	TRAV21_TGAGGGGCTC_TRAJ37	CAVRGSGNTGKLIF	TRAV21*01|.|TRAJ37*01	428.202				NA	TRBV19_AGTAGCGTCTTGGGACGGGGGGGCGGTTTGACCTAC_TRBJ2-1	CASSVLGRGGGLTYNEQFF	TRBV19*01|TRBD2*01|TRBJ2-1*01	1236.15				NA
P0411	NTC130-20170411	NTC	CD8	428014	2133	CD8_C04-GZMK	diverse	CRC.P0411_C000012:7	Clonal	7	TRAV35_GTGCTGCCTTTTCT_TRAJ22	CAAFSSGSARQLTF	TRAV35*02|.|TRAJ22*01	507.682				NA	TRBV27_GGATTCTACACC_TRBJ2-2	CASGFYTGELFF	TRBV27*01|N/A|TRBJ2-2*01	1493.88				NA
P1228	NTC131-20161228	NTC	CD8	872593	2073	CD8_C05-CD6	diverse	CRC.P1228_C000473:1	NoClonal	1	TRAV41_GTCAGTACCTATAA_TRAJ34	CAVSTYNTDKLIF	TRAV41*01|.|TRAJ34*01	28.6643				NA	TRBV5-6_AGCTTTCGCTCGACCGCCTAC_TRBJ2-7	Couldn't find FGXG	TRBV5-6*01|N/A|TRBJ2-7*02	254.333				NA
P0123	NTC131-20180123	NTC	CD8	734783	3354	CD8_C06-CD160	diverse	CRC.P0123_C000213:2	Clonal	2	TRAV27_AGGAGCCGAGGACAAC_TRAJ21	CAGAEDNFNKFYF	TRAV27*01|.|TRAJ21*01	123.692				NA	TRBV9_CAGCGCCCAAGATATCCCCACAG_TRBJ2-3	CASSAQDIPTDTQYF	TRBV9*01|N/A|TRBJ2-3*01	862.173				NA
P1212	NTC132-20161212	NTC	CD8	547656	1931	CD8_C05-CD6	diverse	CRC.P1212_C000257:4	Clonal	4	TRAV8-1_GCCGTATATAA_TRAJ34	CAVYNTDKLIF	TRAV8-1*01|.|TRAJ34*01	148.702				NA	TRBV19_AGTAGCCCTCGCTTGGCCAGCGGGGACAAT_TRBJ2-1	CASSPRLASGDNEQFF	TRBV19*01|TRBD2*01|TRBJ2-1*01	586.206				NA
P1228	NTC132-20161228	NTC	CD8	557201	2363	CD8_C06-CD160	diverse	CRC.P1228_C000157:4	Clonal	4	TRAV29_DV5_AAGCGCGGGGGATA_TRAJ33	Couldn't find FGXG	TRAV29_DV5*01|.|TRAJ33*01	513.807				NA	TRBV20-1_GTGCTCTCCCCCCCGGGGGGTCCTTTAGTGATGAG_TRBJ2-1	CSALPPGGSFSDEQFF	TRBV20-1*02|TRBD2*01|TRBJ2-1*01	1234.15				NA
P0123	NTC132-20180123	NTC	CD8	389021	1842	CD8_C04-GZMK	diverse	CRC.P0123_C000522:1	NoClonal	1	TRAV38-1_TTTCATGACCCGGAAT_TRAJ29	CAFMTRNSGNTPLVF	TRAV38-1*03|.|TRAJ29*01	364.83				NA	TRBV3-1_AGCCA(GGA)CAGATATAGGGGCTACG_TRBJ2-7	CASSQDRYRGYEQYF	TRBV3-1*01|TRBD1*01|TRBJ2-7*01	1306.58				NA
P1212	NTC133-20161212	NTC	CD8	581464	2632	CD8_C04-GZMK	diverse	CRC.P1212_C000698:1	NoClonal	1	TRAV38-1_CTTTCGGCCCTCCTGGG_TRAJ28	CAFGPPGAGSYQLTF	TRAV38-1*01|.|TRAJ28*01	355.632				NA	TRBV7-8_GCGTACCTCCTAAC_TRBJ1-2	CASSVPPNYGYTF	TRBV7-8*01|N/A|TRBJ1-2*01	153.229				NA
P1228	NTC133-20161228	NTC	CD8	363525	2312	CD8_C05-CD6	diverse	CRC.P1228_C000666:1	NoClonal	1	TRAV14_DV4_AGGGGGAATGGA_TRAJ42	CAMRRGNGGSQGNLIF	TRAV14_DV4*02|.|TRAJ42*01	117.803	TRAV25_CAGGGCCGTATT_TRAJ45	CAGPYSGGGADGLTF	TRAV25*01|.|TRAJ45*01	23.2148	TRBV7-9_GCAGCACCCGGACAGGCCAAG_TRBJ2-5	CASSTRTGQETQYF	TRBV7-9*03|TRBD1*01|TRBJ2-5*01	658.237				NA
P0411	NTC133-20170411	NTC	CD8	393687	2102	CD8_C05-CD6	diverse	CRC.P0411_C000098:1	NoClonal	1	TRAV27_CAGGACACTTCTCTCTCTATG_TRAJ26	CAGHFSLYGQNFVF	TRAV27*01|.|TRAJ26*01	437.876				NA	TRBV2_AGCAGAGCATTCTGGAGCGAACTCACTG_TRBJ1-1	CASRAFWSELTEAFF	TRBV2*01|N/A|TRBJ1-1*01	906.966				NA
P0123	NTC133-20180123	NTC	CD8	264444	2084	CD8_C06-CD160	diverse	CRC.P0123_C000013:9	Clonal	9	TRAV8-6_GAGTGGGGACAGC_TRAJ3	CAVSGDSSASKIIF	TRAV8-6*01|.|TRAJ3*01	349.793				NA	TRBV5-5_GCAGCCTTTGGAGGGTGAAC_TRBJ1-1	CASSLWRVNTEAFF	TRBV5-5*02|TRBD2*02|TRBJ1-1*01	1363.23				NA
P1212	NTC134-20161212	NTC	CD8	1311094	3572	CD8_C03-CX3CR1	diverse	CRC.P1212_C000029:48	Clonal	48	TRAV8-4_GTGCTGTGAGCCTGATT_TRAJ23	CAVSLIYNQGGKLIF	TRAV8-4*03|.|TRAJ23*01	225.398				NA	TRBV11-2_AGCAGTCCTGTTCCGCGTATAGAGGGAGGCTATG_TRBJ1-2	CASSPVPRIEGGYGYTF	TRBV11-2*01|TRBD2*02|TRBJ1-2*01	1792.8				NA
P0411	NTC134-20170411	NTC	CD8	351163	2135	CD8_C06-CD160	diverse	CRC.P0411_C000063:2	Clonal	2	TRAV19_GCTCTCGTACTACCAAGGAACAC_TRAJ34	CALVLPRNTDKLIF	TRAV19*01|.|TRAJ34*01	280.903				NA	TRBV20-1_TGCTA(G)GACTAGCGGGGCCTAC_TRBJ2-7	CSARTSGAYEQYF	TRBV20-1*01|TRBD2*01|TRBJ2-7*01	2165.69				NA
P0123	NTC134-20180123	NTC	CD8	285001	1903	CD8_C04-GZMK	diverse	CRC.P0123_C000195:4	Clonal	4	TRAV12-1_GAACATGGAT_TRAJ33	Couldn't find FGXG	TRAV12-1*01|.|TRAJ33*01	240.626				NA	TRBV6-1_CACCACTACCTAC_TRBJ2-1	CATTTYNEQFF	TRBV6-1*01|N/A|TRBJ2-1*01	1547.7				NA
P1212	NTC136-20161212	NTC	CD8	1212275	2488	CD8_C04-GZMK	diverse	CRC.P1212_C000241:5	Clonal	5	TRAV26-1_TCGGACTCTTATCCGG_TRAJ41	CIVGLLSGYALNF	TRAV26-1*02|.|TRAJ41*01	276.399				NA	TRBV7-9_CAGCTCCCTAGCCTCGGCCGGAATTAACT_TRBJ1-2	CASSSLASAGINYGYTF	TRBV7-9*01|TRBD2*01,TRBD2*02|TRBJ1-2*01	922.959				NA
P1228	NTC136-20161228	NTC	CD8	768876	2598	CD8_C06-CD160	diverse	CRC.P1228_C000012:13	Clonal	13	TRAV13-2_AGCGACGCTTTATG_TRAJ42	CAATLYGGSQGNLIF	TRAV13-2*01|.|TRAJ42*01	854.04	TRAV8-6_AGTGAAGCAACCT_TRAJ50	CAVSEATSYDKVIF	TRAV8-6*02|.|TRAJ50*01	226.213	TRBV7-8_GCAGCAGTCGACTAGCGGGGCAAATTCAAGA_TRBJ2-5	CASSSRLAGQIQETQYF	TRBV7-8*01|TRBD2*01|TRBJ2-5*01	1010.31				NA
P0411	NTC137-20170411	NTC	CD8	287866	1984	CD8_C06-CD160	diverse	CRC.P0411_C000086:11	Clonal	11	TRAV1-2_AGAGATCAAAATT_TRAJ41	CAVRDQNSGYALNF	TRAV1-2*01|.|TRAJ41*01	680.806				NA	TRBV13_AGCTTGGACCCCCCGAGCTCTG_TRBJ1-3	CASSLDPPSSGNTIYF	TRBV13*01|N/A|TRBJ1-3*01	406.369				NA
P1212	NTC138-20161212	NTC	CD8	868584	2435	CD8_C05-CD6	diverse	CRC.P1212_C000018:21	Clonal	21	TRAV1-2_AGAGATCTACGGAACCA_TRAJ23	CAVRDLRNQGGKLIF	TRAV1-2*01|.|TRAJ23*01	176.052				NA	TRBV5-6_AGCGT(GG)GGGAGACCGGTTGGACCC_TRBJ2-5	CASSVGETGWTQYF	TRBV5-6*01|TRBD1*01,TRBD2*01,TRBD2*01,TRBD2*01,TRBD2*02|TRBJ2-5*01	220.306				NA
P1228	NTC138-20161228	NTC	CD8	762860	2408	CD8_C05-CD6	diverse	CRC.P1228_C000029:17	Clonal	17	TRAV1-1_GCGCTTTCGATAA_TRAJ26	CAFDNYGQNFVF	TRAV1-1*01|.|TRAJ26*01	74.0474				NA	TRBV5-1_CAGCTCCGCGCGGGAGTCCTA_TRBJ2-7	CASSSARESYEQYF	TRBV5-1*01|TRBD2*02|TRBJ2-7*01	1359.11				NA
P0411	NTC138-20170411	NTC	CD8	341096	1718	CD8_C05-CD6	diverse	CRC.P0411_C000112:2	Clonal	2	TRAV12-3_CAATGGCCCATTCAG_TRAJ16	Couldn't find FGXG	TRAV12-3*01|.|TRAJ16*01	118.039	TRAV3_GAGAGCTAGCTATG_TRAJ7	CAVRASYGNNRLAF	TRAV3*01|.|TRAJ7*01	1003.1	TRBV27_GTTTAGGAACACAAATTAGCAC_TRBJ2-3	CASSLGTQISTDTQYF	TRBV27*01|N/A|TRBJ2-3*01	1256.68				NA
P0123	NTC138-20180123	NTC	CD8	206511	1512	CD8_C05-CD6	diverse	CRC.P0123_C000638:1	NoClonal	1	TRAV12-2_GAACATGGAGGTAAATGA_TRAJ43	CAVNMEVNDMRF	TRAV12-2*01|.|TRAJ43*01	558.083				NA	TRBV5-1_CTTGGGCCCGAACA_TRBJ1-1	CASSLGPNTEAFF	TRBV5-1*01|N/A|TRBJ1-1*01	902.175				NA
P1212	NTC139-20161212	NTC	CD8	477329	2217	CD8_C05-CD6	diverse	CRC.P1212_C000005:3	Clonal	3	TRAV3_GTGAGGGGCGATAAC_TRAJ31	CAVRGDNNARLMF	TRAV3*01|.|TRAJ31*01	496.275				NA	TRBV10-1_AGCAGCCGCGACGACAGTAACCACGAG_TRBJ2-7	CASSRDDSNHEQYF	TRBV10-1*01|TRBD1*01|TRBJ2-7*01	442.843				NA
P1228	NTC139-20161228	NTC	CD8	857993	1917	CD8_C04-GZMK	diverse	CRC.P1228_C000327:2	Clonal	2	TRAV12-3_GAACGACGGCA_TRAJ44	CAMNDGTASKLTF	TRAV12-3*01|.|TRAJ44*01	138.929				NA	TRBV7-9_GCAGCGCCGGGACAGG(G)AACAC_TRBJ1-1	CASSAGTGNTEAFF	TRBV7-9*01|TRBD1*01|TRBJ1-1*01	749.88				NA
P0123	NTC139-20180123	NTC	CD8	365065	2466	CD8_C06-CD160	diverse	CRC.P0123_C000076:5	Clonal	5	TRAV40_CTGGGGTTTATATCT_TRAJ48	CTYTSTGYPTLFWYVEYPSKPLQLLQRETMENSKNF	TRAV40*01|.|TRAJ48*01	63.0176				NA	TRBV7-8_CTTAGAGACGTATTATGG_TRBJ1-2	CASSLETYYGYTF	TRBV7-8*01|N/A|TRBJ1-2*01	1170.57				NA
P1212	NTC14-20161212	NTC	CD8	631236	2753	CD8_C04-GZMK	diverse	CRC.P1212_C000664:1	NoClonal	1	TRAV8-4_TGAGT(GA)ATATG_TRAJ47	CAVSEYGNKLVF	TRAV8-4*01|.|TRAJ47*01	264.321				NA	TRBV7-9_GCAGCAGCCTGACTAGCGGGAGGATAGGGTCGGATAC_TRBJ2-3	CASSSLTSGRIGSDTQYF	TRBV7-9*03|TRBD2*02|TRBJ2-3*01	608.334				NA
P1228	NTC14-20161228	NTC	CD8	913413	1872	CD8_C04-GZMK	diverse	CRC.P1228_C000138:1	NoClonal	1	TRAV12-1_GAACATTGGTAA_TRAJ49	CVVNIGNQFYF	TRAV12-1*01|.|TRAJ49*01	156.825				NA	TRBV2_CAGTGCCCCGAGGTTTGCCGGGACAACTGGA_TRBJ1-3	CASSAPRFAGTTGNTIYF	TRBV2*01|TRBD1*01|TRBJ1-3*01	434.346				NA
P0215	NTC14-20170215	NTC	CD8	451995	2140	CD8_C05-CD6	diverse	CRC.P0215_C000084:18	Clonal	18	TRAV26-1_AGAGTAAGCACAG_TRAJ37	CIVRVSTGKLIF	TRAV26-1*01|.|TRAJ37*01,TRAJ37*02	382.685				NA	TRBV7-9_CAGCTCCACCCGCGGAAGCTCTG_TRBJ1-3	CASSSTRGSSGNTIYF	TRBV7-9*03|N/A|TRBJ1-3*01	1048.89				NA
P0411	NTC14-20170411	NTC	CD8	376444	2456	CD8_C06-CD160	diverse	CRC.P0411_C000086:11	Clonal	11	TRAV1-2_AGAGATCAAAATT_TRAJ41	CAVRDQNSGYALNF	TRAV1-2*01|.|TRAJ41*01	302.443				NA	TRBV13_AGCTTGGACCCCCCGAGCTCTG_TRBJ1-3	CASSLDPPSSGNTIYF	TRBV13*01|N/A|TRBJ1-3*01	980.738				NA
P0413	NTC14-20170413	NTC	CD8	790460	2262	CD8_C06-CD160	diverse	CRC.P0413_C000172:10	Clonal	10	TRAV19_GAGGCGCCTTCAG_TRAJ45	CALSEAPSGGGADGLTF	TRAV19*01|.|TRAJ45*01	76.5				NA	TRBV6-5_AGCAGGCTAACAGATAACT_TRBJ1-2	CASRLTDNYGYTF	TRBV6-5*01|N/A|TRBJ1-2*01	384.428				NA
P0123	NTC14-20180123	NTC	CD8	488439	1323	CD8_C06-CD160	diverse	CRC.P0123_C000164:3	Clonal	3	TRAV29_DV5_CAAGCCCGAACA_TRAJ49	CAASPNTGNQFYF	TRAV29_DV5*01|.|TRAJ49*01	38.1873				NA	TRBV12-4_AGTTTCCTATCTTATGTGGGTGAGC_TRBJ2-1	CASSFLSYVGEQFF	TRBV12-4*01,TRBV12-4*02|N/A|TRBJ2-1*01	647.893				NA
P1212	NTC140-20161212	NTC	CD8	1100736	2168	CD8_C05-CD6	diverse	CRC.P1212_C000018:21	Clonal	21	TRAV1-2_AGAGATCTACGGAACCA_TRAJ23	CAVRDLRNQGGKLIF	TRAV1-2*01|.|TRAJ23*01	151.758				NA	TRBV5-6_AGCGT(GG)GGGAGACCGGTTGGACCC_TRBJ2-5	CASSVGETGWTQYF	TRBV5-6*01|TRBD1*01,TRBD2*01,TRBD2*01,TRBD2*01,TRBD2*02|TRBJ2-5*01	189.704				NA
P1228	NTC140-20161228	NTC	CD8	880427	2223	CD8_C04-GZMK	diverse	CRC.P1228_C000602:1	NoClonal	1	TRAV8-6_CTGTGGGGATGAAC_TRAJ8	CAVGMNTGFQKLVF	TRAV8-6*02|.|TRAJ8*01	537.616				NA	TRBV12-4_CAGCAACTTTGGGGGGCCGGCCACAG_TRBJ2-3	CASNFGGPATDTQYF	TRBV12-4*01|TRBD1*01,TRBD2*01,TRBD2*01|TRBJ2-3*01	1430.87				NA
P0411	NTC140-20170411	NTC	CD8	437058	2108	CD8_C06-CD160	diverse	CRC.P0411_C000066:7	Clonal	7	TRAV10_GAGCGCAGGTA_TRAJ53	CVVSAGSNYKLTF	TRAV10*01|.|TRAJ53*01	732.418	TRAV8-3_TGCTGCAGGTGAAAAGTATT_TRAJ45	CAAGEKYSGGGADGLTF	TRAV8-3*02|.|TRAJ45*01	128.391	TRBV7-6_GCTTACTTTCCGGCTCTCAGGTCCACGAG_TRBJ2-7	CASSLLSGSQVHEQYF	TRBV7-6*01|N/A|TRBJ2-7*01	468.888				NA
P1212	NTC141-20161212	NTC	CD8	536032	2361	CD8_C05-CD6	diverse	CRC.P1212_C000285:3	Clonal	3	TRAV8-2_GAGTG(A)TAATG_TRAJ39	CVVSDNAGNMLTF	TRAV8-2*01|.|TRAJ39*01	1007.63				NA	TRBV7-9_CAGCTCCAAAGGGGGCGCAGCCGAAAA_TRBJ1-4	CASSSKGGAAEKLFF	TRBV7-9*03|TRBD1*01|TRBJ1-4*01	1431.83				NA
P1228	NTC141-20161228	NTC	CD8	831937	2057	CD8_C04-GZMK	diverse	CRC.P1228_C000386:2	Clonal	2	TRAV29_DV5_CAGCA(A)CCTCA_TRAJ40	CAATSGTYKYIF	TRAV29_DV5*01|.|TRAJ40*01	691.688				NA	TRBV9_GCAGCAAGGGACAGGGATGGAACTACA_TRBJ2-1	CASSKGQGWNYNEQFF	TRBV9*01|TRBD1*01|TRBJ2-1*01	1996.41				NA
P1228	NTC142-20161228	NTC	CD8	798484	2537	CD8_C06-CD160	diverse	CRC.P1228_C000012:13	Clonal	13	TRAV13-2_AGCGACGCTTTATG_TRAJ42	CAATLYGGSQGNLIF	TRAV13-2*01|.|TRAJ42*01	1015.67	TRAV8-6_AGTGAAGCAACCT_TRAJ50	CAVSEATSYDKVIF	TRAV8-6*02|.|TRAJ50*01	894.295	TRBV7-8_GCAGCAGTCGACTAGCGGGGCAAATTCAAGA_TRBJ2-5	CASSSRLAGQIQETQYF	TRBV7-8*01|TRBD2*01|TRBJ2-5*01	1681.85				NA
P0411	NTC142-20170411	NTC	CD8	371022	2102	CD8_C06-CD160	diverse	CRC.P0411_C000107:4	Clonal	4	TRAV20_TGTGC(A)TACTG_TRAJ56	CAVHTGANSKLTF	TRAV20*01|.|TRAJ56*01	185.799				NA	TRBV5-4_AGCAGTAGCGGGGACTACA_TRBJ2-1	CASSSGDYNEQFF	TRBV5-4*01|TRBD2*01|TRBJ2-1*01	516.159				NA
P1212	NTC143-20161212	NTC	CD8	653790	2777	CD8_C05-CD6	diverse	CRC.P1212_C000018:21	Clonal	21	TRAV1-2_AGAGATCTACGGAACCA_TRAJ23	CAVRDLRNQGGKLIF	TRAV1-2*01|.|TRAJ23*01	463.398				NA	TRBV5-6_AGCGT(GG)GGGAGACCGGTTGGACCC_TRBJ2-5	CASSVGETGWTQYF	TRBV5-6*01|TRBD1*01,TRBD2*01,TRBD2*01,TRBD2*01,TRBD2*02|TRBJ2-5*01	216.558				NA
P0123	NTC143-20180123	NTC	CD8	461784	2279	CD8_C05-CD6	diverse	CRC.P0123_C000233:1	NoClonal	1	TRAV8-3_GGGTGAATTAGGAGG_TRAJ42	CAVGELGGSQGNLIF	TRAV8-3*01|.|TRAJ42*01	564.528				NA	TRBV5-5_AGCAGTTGGACAGACCTCTACG_TRBJ2-7	CASSWTDLYEQYF	TRBV5-5*02|TRBD1*01|TRBJ2-7*01	878.185				NA
P1228	NTC144-20161228	NTC	CD8	784101	2521	CD8_C04-GZMK	diverse	CRC.P1228_C000110:1	NoClonal	1	TRAV29_DV5_CAAGCCGGAATA_TRAJ31	CAASRNNNARLMF	TRAV29_DV5*01|.|TRAJ31*01	287.517				NA	TRBV27_AGTTTTACGGGGGGGCCGGTCGAGC_TRBJ2-7	CASSFTGGPVEQYF	TRBV27*01|TRBD2*01|TRBJ2-7*01	804.18				NA
P0411	NTC144-20170411	NTC	CD8	333225	2054	CD8_C06-CD160	diverse	CRC.P0411_C000237:6	Clonal	6	TRAV12-1_GTGTGCCGCCGAACA_TRAJ30	CVPPNRDDKIIF	TRAV12-1*01|.|TRAJ30*01	255.186	TRAV20_GCAGGACCGGTTGGAT_TRAJ33	Couldn't find FGXG	TRAV20*01|.|TRAJ33*01	503.257	TRBV10-3_GAATCCGGGACAGGGCCCTAC_TRBJ2-7	CAISESGTGPYEQYF	TRBV10-3*02|TRBD1*01|TRBJ2-7*01	2067.31	TRBV27_TTGAGTTTGGAGGTTCGGGGGACCCGCCTTACAA_TRBJ2-1	CSQNMNHEYMSWYRQDPGLGLRQIYYSMNVEFGGSGDPPYNEQFF	TRBV27*01|TRBD2*01|TRBJ2-1*01	23.0642
P0123	NTC144-20180123	NTC	CD8	562627	1981	CD8_C04-GZMK	diverse	CRC.P0123_C000571:1	NoClonal	1	TRAV8-6_GTGAGCACTCA_TRAJ57	CAVSTQGGSEKLVF	TRAV8-6*02|.|TRAJ57*01	184.465				NA	TRBV5-1_CCAGCGCTCGTCTCCGGG(ACA)CAGAA_TRBJ1-1	CASARLRDTEAFF	TRBV5-1*01|TRBD1*01|TRBJ1-1*01	1728.51				NA
P1212	NTC145-20161212	NTC	CD8	812488	2590	CD8_C05-CD6	diverse	CRC.P1212_C000020:3	Clonal	3	TRAV1-1_TGCGCCGCCCCGGGCAGGAGTGACA_TRAJ30	CAAPGRSDKIIF	TRAV1-1*01|.|TRAJ30*01	315.034	TRAV12-1_CTCTGGGACCCATACAG_TRAJ3	CRKEPKLLMSVYSSGNEDGRFTAQLNRASQYISLLIRDSKLSDSATYLWDPYSSASKIIF	TRAV12-1*01|.|TRAJ3*01	445.664	TRBV7-9_AGCAGGCCAAGGGGCGGAAGCTCCT_TRBJ2-7	CASRPRGGSSYEQYF	TRBV7-9*03|TRBD1*01,TRBD1*01|TRBJ2-7*01	1344.9				NA
P1228	NTC145-20161228	NTC	CD8	750758	2335	CD8_C04-GZMK	diverse	CRC.P1228_C000287:1	NoClonal	1	TRAV17_GCTACTCCCCGTGGTG_TRAJ4	CATPRGGYNKLIF	TRAV17*01|.|TRAJ4*01	1118.8	TRAV8-3_GTGGGCCTAACTG_TRAJ24	CAVGLTDSWGKFEF	TRAV8-3*01|.|TRAJ24*01,TRAJ24*02	18.3884	TRBV7-6_CAGCT(TAGC)GGGACCCCGCAGTACGC_TRBJ2-3	CASSLAGPRSTQYF	TRBV7-6*01|TRBD2*02|TRBJ2-3*01	509.585				NA
P0123	NTC145-20180123	NTC	CD8	289232	2364	CD8_C05-CD6	diverse	CRC.P0123_C000240:1	NoClonal	1	TRAV1-2_AGAGATCCATCTGG_TRAJ13	CAVRDPSGGYQKVTF	TRAV1-2*01|.|TRAJ13*02	121.765				NA	TRBV6-2_AGCAGCCTAAGCGGATACAA_TRBJ2-1	CASSLSGYNEQFF	TRBV6-2*01,TRBV6-3*01|TRBD2*01,TRBD2*02|TRBJ2-1*01	1154.77				NA
P1212	NTC146-20161212	NTC	CD8	361752	2448	CD8_C05-CD6	diverse	CRC.P1212_C000269:6	Clonal	6	TRAV19_CTGAGACGAGGAGG_TRAJ23	CALRRGGKLIF	TRAV19*01|.|TRAJ23*01	469.943				NA	TRBV20-1_GTGCTGATACCCCCTTGGGGGTACCTGAA_TRBJ1-1	CSADTPLGVPEAFF	TRBV20-1*02|TRBD2*01,TRBD2*01,TRBD2*01,TRBD1*01|TRBJ1-1*01	785.703				NA
P1228	NTC146-20161228	NTC	CD8	721247	2079	CD8_C06-CD160	diverse	CRC.P1228_C000012:13	Clonal	13	TRAV13-2_AGCGACGCTTTATG_TRAJ42	CAATLYGGSQGNLIF	TRAV13-2*01|.|TRAJ42*01	649.15	TRAV8-6_AGTGAAGCAACCT_TRAJ50	CAVSEATSYDKVIF	TRAV8-6*02|.|TRAJ50*01	513.921	TRBV7-8_GCAGCAGTCGACTAGCGGGGCAAATTCAAGA_TRBJ2-5	CASSSRLAGQIQETQYF	TRBV7-8*01|TRBD2*01|TRBJ2-5*01	701.712				NA
P0123	NTC146-20180123	NTC	CD8	297664	2262	CD8_C04-GZMK	diverse	CRC.P0123_C000763:1	NoClonal	1	TRAV19_AGGGACTCAG_TRAJ40	CALRDSGTYKYIF	TRAV19*01|.|TRAJ40*01	146.066				NA	TRBV20-1_CTAGAGCCCGGGACAGACTTACCGG_TRBJ2-2	CSARARDRLTGELFF	TRBV20-1*05|TRBD1*01|TRBJ2-2*01	1277.28				NA
P1212	NTC147-20161212	NTC	CD8	1094889	2132	CD8_C05-CD6	diverse	CRC.P1212_C000454:3	Clonal	3	TRAV1-2_AGAGATTCACGGGGCTT_TRAJ8	CAVRDSRGFQKLVF	TRAV1-2*01|.|TRAJ8*01	496.953				NA	TRBV6-1_TGAAGAGGGTGGCGGGGGGGCCGGCATCGGG_TRBJ2-1	Couldn't find FGXG	TRBV6-1*01|TRBD2*01|TRBJ2-1*01	358.251				NA
P1228	NTC147-20161228	NTC	CD8	610578	2215	CD8_C06-CD160	diverse	CRC.P1228_C000607:1	NoClonal	1	TRAV14_DV4_GAGAGTTCTTTTATGGT_TRAJ32	CAMREFFYGGATNKLIF	TRAV14_DV4*02|.|TRAJ32*02	196.741				NA	TRBV18_ACCACATGACACCTCCACAG_TRBJ2-3	CASSPHDTSTDTQYF	TRBV18*01|N/A|TRBJ2-3*01	354.71				NA
P0123	NTC147-20180123	NTC	CD8	362758	2519	CD8_C06-CD160	diverse	CRC.P0123_C000083:3	Clonal	3	TRAV8-4_TGTGACCCTCGATTCA_TRAJ11	CAVTLDSGYSTLTF	TRAV8-4*01|.|TRAJ11*01	790.168				NA	TRBV10-2_CGCCACCGGCACTCCAACTAAC_TRBJ1-2	CATGTPTNYGYTF	TRBV10-2*01|N/A|TRBJ1-2*01	645.422				NA
P1212	NTC148-20161212	NTC	CD8	693502	2750	CD8_C05-CD6	diverse	CRC.P1212_C000018:21	Clonal	21	TRAV1-2_AGAGATCTACGGAACCA_TRAJ23	CAVRDLRNQGGKLIF	TRAV1-2*01|.|TRAJ23*01	112.309				NA	TRBV5-6_AGCGT(GG)GGGAGACCGGTTGGACCC_TRBJ2-5	CASSVGETGWTQYF	TRBV5-6*01|TRBD1*01,TRBD2*01,TRBD2*01,TRBD2*01,TRBD2*02|TRBJ2-5*01	276.091				NA
P1228	NTC149-20161228	NTC	CD8	647188	2628	CD8_C06-CD160	diverse	CRC.P1228_C000367:3	Clonal	3	TRAV14_DV4_AGAGGTCGAACTCTCCACTAG_TRAJ52	CAMREVELSTSYGKLTF	TRAV14_DV4*02|.|TRAJ52*01	334.559	TRAV8-1_AATGCGAATGC_TRAJ39	CAVNANAGNMLTF	TRAV8-1*01|.|TRAJ39*01	35.8784	TRBV21-1_AAAGCCGGACACCAAACTA_TRBJ1-4	CASSKAGHQTNEKLFF	TRBV21-1*01|TRBD1*01|TRBJ1-4*01	37.7202	TRBV9_CAGCGCCCGTTTGGAACCCAGGGGAGGGAGGTACACT_TRBJ1-1	CASSARLEPRGGRYTEAFF	TRBV9*01|TRBD2*02|TRBJ1-1*01	962.503
P0123	NTC149-20180123	NTC	CD8	421579	2198	CD8_C03-CX3CR1	diverse	CRC.P0123_C000044:5	Clonal	5	TRAV12-3_AATGG(GC)TGGGG_TRAJ24	CAMGWGKLQF	TRAV12-3*01|.|TRAJ24*02	640.955	TRAV26-1_AGTCGAGATGGAAACT_TRAJ36	CIVRVEMETGANNLFF	TRAV26-1*01|.|TRAJ36*01	169.586	TRBV7-8_AGCTTGGGGACCCTTGGGCCCTAC_TRBJ2-1	CASSLGTLGPYNEQFF	TRBV7-8*01|TRBD2*01,TRBD2*02,TRBD1*01|TRBJ2-1*01	1254.34				NA
P0909	NTC15-0909-ZL	NTC	CD8	624331	2617	CD8_C07-LAYN	diverse	CRC.P0909_C000611:1	NoClonal	1	TRAV3_AGACATTGGCGGCTCTG_TRAJ28	CAVRDIGGSGAGSYQLTF	TRAV3*01|.|TRAJ28*01	244.619				NA	TRBV21-1_CCAGCCCGCGGGAGGCGGGGCCCGCGGACACT_TRBJ1-1	CASPREAGPADTEAFF	TRBV21-1*01|TRBD2*02|TRBJ1-1*01	319.661	TRBV9_GCGTA(G)GACAGGGGGGGTCAGAGA_TRBJ2-5	CASSVGQGGSETQYF	TRBV9*01|TRBD1*01|TRBJ2-5*01	362.442
P1212	NTC15-20161212	NTC	CD8	604276	3109	CD8_C06-CD160	diverse	CRC.P1212_C000439:1	NoClonal	1	TRAV21_CTGTGTACCCCCATGGCT_TRAJ37	CAVYPHGSSNTGKLIF	TRAV21*01|.|TRAJ37*02	526.698	TRAV8-4_GTGCTGTGTCGGGAATTTCT_TRAJ22	CAVSGISSGSARQLTF	TRAV8-4*03|.|TRAJ22*01	312.388	TRBV7-9_AGCTTTAGGACAGTTACAACT_TRBJ1-4	CASSFRTVTTNEKLFF	TRBV7-9*03|TRBD1*01|TRBJ1-4*01	722.351				NA
P0215	NTC15-20170215	NTC	CD8	517738	2461	CD8_C05-CD6	diverse	CRC.P0215_C000218:2	Clonal	2	TRAV12-3_TGAGCCATTCA_TRAJ29	CAMSHSGNTPLVF	TRAV12-3*01|.|TRAJ29*01	128.054	TRAV35_CTTCTTTCTAACCT_TRAJ50	CTSSSIFNTWLWYKQDPGEGPVLLIALYKAGELTSNGRLTAQFGITRKDSFLNISASIPSDVGIYFFLTSYDKVIF	TRAV35*02|.|TRAJ50*01	250.408	TRBV11-2_CTCAGCCCAGGGACTAGCTGGGGAGAC_TRBJ2-5	CASSSAQGLAGETQYF	TRBV11-2*01|TRBD2*01,TRBD2*02|TRBJ2-5*01	4843.4				NA
P0411	NTC15-20170411	NTC	CD8	307060	2265	CD8_C05-CD6	diverse	CRC.P0411_C000073:1	NoClonal	1	TRAV8-3_GTGGGCCTGGTTCGATATG_TRAJ47	CAVGLVRYGNKLVF	TRAV8-3*01|.|TRAJ47*02	184.508				NA	TRBV7-2_CAGCTACCTCAGGGGGAGCAC_TRBJ2-3	CASSYLRGSTDTQYF	TRBV7-2*01|TRBD1*01|TRBJ2-3*01	1724.61				NA
P0413	NTC15-20170413	NTC	CD8	754429	2122	CD8_C06-CD160	diverse	CRC.P0413_C000172:10	Clonal	10	TRAV19_GAGGCGCCTTCAG_TRAJ45	CALSEAPSGGGADGLTF	TRAV19*01|.|TRAJ45*01	128.674				NA	TRBV6-5_AGCAGGCTAACAGATAACT_TRBJ1-2	CASRLTDNYGYTF	TRBV6-5*01|N/A|TRBJ1-2*01	1681.37				NA
P0825	NTC15-20170825	NTC	CD8	491628	2658	CD8_C05-CD6	diverse	CRC.P0825_C000325:2	Clonal	2	TRAV17_GCTACCCGTTTTCAG_TRAJ54	CATRFQGAQKLVF	TRAV17*01|.|TRAJ54*01	49.0217				NA	TRBV27_GTTTAACCACAGGGGG(C)ACTGA_TRBJ1-1	CASSLTTGGTEAFF	TRBV27*01|TRBD1*01|TRBJ1-1*01	985.154				NA
P1212	NTC151-20161212	NTC	CD8	554859	2938	CD8_C05-CD6	diverse	CRC.P1212_C000631:1	NoClonal	1	TRAV5_AGAGAAGTCGATAGCAGG_TRAJ39	CAEKSIAGNMLTF	TRAV5*01|.|TRAJ39*01	385.046				NA	TRBV20-1_AGTGCCCCAAGGGGAGGGTACAA_TRBJ2-1	CSAPRGGYNEQFF	TRBV20-1*05|TRBD2*02|TRBJ2-1*01	1538.2				NA
P1228	NTC152-20161228	NTC	CD8	586040	2657	CD8_C06-CD160	diverse	CRC.P1228_C000157:4	Clonal	4	TRAV29_DV5_AAGCGCGGGGGATA_TRAJ33	Couldn't find FGXG	TRAV29_DV5*01|.|TRAJ33*01	615.225				NA	TRBV20-1_GTGCTCTCCCCCCCGGGGGGTCCTTTAGTGATGAG_TRBJ2-1	CSALPPGGSFSDEQFF	TRBV20-1*02|TRBD2*01|TRBJ2-1*01	822.188				NA
P0123	NTC152-20180123	NTC	CD8	517627	2176	CD8_C05-CD6	diverse	CRC.P0123_C000674:1	NoClonal	1	TRAV5_GAGAGGGATA_TRAJ12	CAERDSSYKLIF	TRAV5*01|.|TRAJ12*01	338.469				NA	TRBV19_GTAGTCCTGGGTCTAGCGGGGTGCTAGAGA_TRBJ2-5	CASSPGSSGVLETQYF	TRBV19*01|TRBD2*01|TRBJ2-5*01	621.612				NA
P1212	NTC153-20161212	NTC	CD8	829994	2540	CD8_C04-GZMK	diverse	CRC.P1212_C000600:1	NoClonal	1	TRAV21_TGTGAAAAGGGGTGGGGACAAC_TRAJ21	CAVKRGGDNFNKFYF	TRAV21*01|.|TRAJ21*01	829.429	TRAV29_DV5_TGCAG(CA)GGGGG_TRAJ45	CAAGGGADGLTF	TRAV29_DV5*01|.|TRAJ45*01	27.8689	TRBV3-1_AGCCA(A)CAGGGCCCTCGCACA_TRBJ2-3	CASSQQGPRTDTQYF	TRBV3-1*01|TRBD1*01|TRBJ2-3*01	1474.3				NA
P1228	NTC153-20161228	NTC	CD8	625421	2355	CD8_C04-GZMK	diverse	CRC.P1228_C000040:8	Clonal	8	TRAV8-2_GTGAGGGGGTTGAGGGAAT_TRAJ47	CVVRGLREYGNKLVF	TRAV8-2*01|.|TRAJ47*01	52.3998				NA	TRBV2_CAGCACTATTAGCGGGGGGGCCGAGGAGAC_TRBJ2-5	CASTISGGAEETQYF	TRBV2*01|TRBD2*01|TRBJ2-5*01	276.473				NA
P0123	NTC154-20180123	NTC	CD8	461531	2269	CD8_C06-CD160	diverse	CRC.P0123_C000013:9	Clonal	9	TRAV8-6_GAGTGGGGACAGC_TRAJ3	CAVSGDSSASKIIF	TRAV8-6*01|.|TRAJ3*01	666.793				NA	TRBV5-5_GCAGCCTTTGGAGGGTGAAC_TRBJ1-1	CASSLWRVNTEAFF	TRBV5-5*02|TRBD2*02|TRBJ1-1*01	1101.01				NA
P1212	NTC155-20161212	NTC	CD8	1212804	2283	CD8_C05-CD6	diverse	CRC.P1212_C000038:8	Clonal	8	TRAV19_GAGGCGGGGAGAAGC_TRAJ42	CALSEAGRSQGNLIF	TRAV19*01|.|TRAJ42*01	102.779				NA	TRBV10-1_GCAGTAGGGACGCTTCCTCCT_TRBJ2-7	CASSRDASSYEQYF	TRBV10-1*01|TRBD1*01,TRBD2*01,TRBD2*02|TRBJ2-7*01	395.958				NA
P1228	NTC155-20161228	NTC	CD8	639756	2372	CD8_C05-CD6	diverse	CRC.P1228_C000232:1	NoClonal	1	TRAV22_GTGGAACCAATGAAA_TRAJ50	CAVEPMKTSYDKVIF	TRAV22*01|.|TRAJ50*01	95.2713				NA	TRBV9_CAGCG(TAG)CGGGGGGATTCTCATATGG_TRBJ1-2	CASSVAGGFSYGYTF	TRBV9*01|TRBD2*01|TRBJ1-2*01	399.098				NA
P1212	NTC156-20161212	NTC	CD8	517527	2523	CD8_C04-GZMK	diverse	CRC.P1212_C000659:1	NoClonal	1	TRAV5_TGTGCCGCGGATTCGAATGC_TRAJ31	CAADSNARLMF	TRAV5*01|.|TRAJ31*01	91.2361				NA	TRBV20-1_CCAGACGCCCTCCTACCTAC_TRBJ2-1	CSARRPPTYNEQFF	TRBV20-1*05|N/A|TRBJ2-1*01	737.895				NA
P1228	NTC156-20161228	NTC	CD8	606301	2033	CD8_C04-GZMK	diverse	CRC.P1228_C000665:1	NoClonal	1	TRAV21_GTGAGTTATGGCAA_TRAJ39	CAVSYGNMLTF	TRAV21*01|.|TRAJ39*01	142.162				NA	TRBV1_CAAGATCGCGGGGGTCTCGAGC_TRBJ2-7	Couldn't find FGXG	TRBV1*01|TRBD2*01|TRBJ2-7*02	220.597	TRBV20-1_AGAGATACCGGGGGGGCCACCTGGCCGAACGGGG_TRBJ2-2	CSARDTGGATWPNGELFF	TRBV20-1*01|TRBD2*01|TRBJ2-2*01	1035.39
P0123	NTC156-20180123	NTC	CD8	527492	2000	CD8_C04-GZMK	diverse	CRC.P0123_C000241:4	Clonal	4	TRAV5_AGAGACTCCCATGTTT_TRAJ4	CAETPMFSGGYNKLIF	TRAV5*01|.|TRAJ4*01	1020.78				NA	TRBV6-1_AGTGACGGACCATACGA_TRBJ2-7	CASSDGPYEQYF	TRBV6-1*01|N/A|TRBJ2-7*01	635.411				NA
P0123	NTC157-20180123	NTC	CD8	627414	2066	CD8_C05-CD6	diverse	CRC.P0123_C000598:1	NoClonal	1	TRAV26-1_AGTCGAAACC_TRAJ50	CIVRVETSYDKVIF	TRAV26-1*01|.|TRAJ50*01	1142.87				NA	TRBV4-1_CCAAGTTACAGGGGGTTTTAACAC_TRBJ1-3	CASSQVTGGFNTIYF	TRBV4-1*01|TRBD1*01|TRBJ1-3*01	1526.27				NA
P1212	NTC158-20161212	NTC	CD8	1176119	2678	CD8_C04-GZMK	diverse	CRC.P1212_C000752:1	NoClonal	1	TRAV12-3_CAATGGTAGGAGG_TRAJ42	CAMVGGSQGNLIF	TRAV12-3*01|.|TRAJ42*01	605.154				NA	TRBV19_AGTAT(A)CAGGCAACGGAAAA_TRBJ1-4	CASSIQATEKLFF	TRBV19*01|TRBD1*01|TRBJ1-4*01	764.85				NA
P1228	NTC158-20161228	NTC	CD8	802782	2909	CD8_C06-CD160	diverse	CRC.P1228_C000012:13	Clonal	13	TRAV13-2_AGCGACGCTTTATG_TRAJ42	CAATLYGGSQGNLIF	TRAV13-2*01|.|TRAJ42*01	264.728	TRAV8-6_AGTGAAGCAACCT_TRAJ50	CAVSEATSYDKVIF	TRAV8-6*02|.|TRAJ50*01	317.794	TRBV7-8_GCAGCAGTCGACTAGCGGGGCAAATTCAAGA_TRBJ2-5	CASSSRLAGQIQETQYF	TRBV7-8*01|TRBD2*01|TRBJ2-5*01	646.788				NA
P0123	NTC158-20180123	NTC	CD8	526264	2580	CD8_C05-CD6	diverse	CRC.P0123_C000200:4	Clonal	4	TRAV14_DV4_TGCAACTAAAATTTCT_TRAJ22	CATKISSGSARQLTF	TRAV14_DV4*03|.|TRAJ22*01	338.573				NA	TRBV27_AGTTTCCAGGGGCCATACAA_TRBJ2-1	CASSFQGPYNEQFF	TRBV27*01|TRBD1*01|TRBJ2-1*01	1712.14				NA
P1212	NTC159-20161212	NTC	CD8	561725	2668	CD8_C05-CD6	diverse	CRC.P1212_C000130:3	Clonal	3	TRAV39_GTGGAGCCCAATG_TRAJ43	CAVEPNDMRF	TRAV39*01|.|TRAJ43*01	430.798				NA	TRBV9_CGTAGAAGGGACAGGGGGAAGCGAGC_TRBJ2-7	CASSVEGTGGSEQYF	TRBV9*01|TRBD1*01|TRBJ2-7*01	143.228				NA
P1228	NTC159-20161228	NTC	CD8	637105	2542	CD8_C05-CD6	diverse	CRC.P1228_C000813:1	NoClonal	1	TRAV12-2_CGTGATAGGTACTG_TRAJ9	CAVIGTGGFKTIF	TRAV12-2*01|.|TRAJ9*01	422.376				NA	TRBV11-2_AGTCT(AG)GGGTCAGCGAGCA_TRBJ2-1	CASSLGVSEQFF	TRBV11-2*01|TRBD1*01|TRBJ2-1*01	3591.55				NA
P0123	NTC159-20180123	NTC	CD8	488942	2165	CD8_C04-GZMK	diverse	CRC.P0123_C000163:2	Clonal	2	TRAV17_GGACGCGTGGGGAG_TRAJ54	CATDAWGAQKLVF	TRAV17*01|.|TRAJ54*01	274.965	TRAV26-2_TGCATGACGGCCTCGGAAAACTA_TRAJ26	CMTASENYGQNFVF	TRAV26-2*01|.|TRAJ26*01	40.4404	TRBV5-4_CTGGGATCAACAGGGG(G)GAAAC_TRBJ1-3	CASSWDQQGGNTIYF	TRBV5-4*01|TRBD1*01|TRBJ1-3*01	760.423				NA
P0909	NTC16-0909-ZL	NTC	CD8	569491	2500	CD8_C05-CD6	diverse	CRC.P0909_C000215:1	NoClonal	1	TRAV27_AGGAGCTATGTGGGGCAA_TRAJ37	CAGAMWGNTGKLIF	TRAV27*01|.|TRAJ37*01	92.3831				NA	TRBV20-1_TGCTAACCCGTCGACAGGGGTGACCTAC_TRBJ2-1	CSANPSTGVTYNEQFF	TRBV20-1*01|TRBD1*01|TRBJ2-1*01	641.44				NA
P1212	NTC16-20161212	NTC	CD8	720334	2890	CD8_C06-CD160	diverse	CRC.P1212_C000129:2	Clonal	2	TRAV29_DV5_AAGCGCTTCTTTTCTTACCG_TRAJ44	CAASASFLTGTASKLTF	TRAV29_DV5*01|.|TRAJ44*01	23.8516	TRAV4_GGGTGGTTATGGCT_TRAJ37	CLVGGYGSSNTGKLIF	TRAV4*01|.|TRAJ37*02	365.311	TRBV20-1_GCTAGTCAGGAGAGTACGAACA_TRBJ1-1	CSASQESTNTEAFF	TRBV20-1*05|N/A|TRBJ1-1*01	1468.77				NA
P1228	NTC16-20161228	NTC	CD8	944363	2264	CD8_C05-CD6	diverse	CRC.P1228_C000171:9	Clonal	9	TRAV25_CAGGGGATCATACCT_TRAJ40	CAGDHTSGTYKYIF	TRAV25*01|.|TRAJ40*01	238.548				NA	TRBV5-4_AGCTTTGACAGGAATGA_TRBJ2-1	CASSFDRNEQFF	TRBV5-4*01|TRBD1*01|TRBJ2-1*01	571.567				NA
P0411	NTC16-20170411	NTC	CD8	177037	2806	CD8_C05-CD6	diverse	CRC.P0411_C000146:2	Clonal	2	TRAV25_GCAGGCCCTAATA_TRAJ39	CAGPNNAGNMLTF	TRAV25*01|.|TRAJ39*01	350.557				NA	TRBV7-2_TTAGCTACGGGGCCCACTG_TRBJ1-1	CASSLATGPTEAFF	TRBV7-2*01|TRBD1*01,TRBD2*01|TRBJ1-1*01	2778.2				NA
P0413	NTC16-20170413	NTC	CD8	836606	2356	CD8_C07-LAYN	diverse	CRC.P0413_C000110:5	Clonal	5	TRAV13-1_AAGTATGAGAGGGGACACC_TRAJ34	CAASMRGDTDKLIF	TRAV13-1*01|.|TRAJ34*01	167.932				NA	TRBV28_AGTTTTGGGCAGGGGGCCGACTACG_TRBJ2-7	CASSF	TRBV28*01|TRBD1*01|TRBJ2-7*01	697.569				NA
P1212	NTC160-20161212	NTC	CD8	517197	2112	CD8_C05-CD6	diverse	CRC.P1212_C000018:21	Clonal	21	TRAV1-2_AGAGATCTACGGAACCA_TRAJ23	CAVRDLRNQGGKLIF	TRAV1-2*01|.|TRAJ23*01	32.6061				NA	TRBV5-6_AGCGT(GG)GGGAGACCGGTTGGACCC_TRBJ2-5	CASSVGETGWTQYF	TRBV5-6*01|TRBD1*01,TRBD2*01,TRBD2*01,TRBD2*01,TRBD2*02|TRBJ2-5*01	514.009				NA
P1228	NTC160-20161228	NTC	CD8	697298	2246	CD8_C06-CD160	diverse	CRC.P1228_C000011:7	Clonal	7	TRAV21_TGAGGGGCTC_TRAJ37	CAVRGSGNTGKLIF	TRAV21*01|.|TRAJ37*01	250.52				NA	TRBV19_AGTAGCGTCTTGGGACGGGGGGGCGGTTTGACCTAC_TRBJ2-1	CASSVLGRGGGLTYNEQFF	TRBV19*01|TRBD2*01|TRBJ2-1*01	288.668				NA
P0123	NTC160-20180123	NTC	CD8	607135	2044	CD8_C05-CD6	diverse	CRC.P0123_C000200:4	Clonal	4	TRAV14_DV4_TGCAACTAAAATTTCT_TRAJ22	CATKISSGSARQLTF	TRAV14_DV4*03|.|TRAJ22*01	547.466				NA	TRBV27_AGTTTCCAGGGGCCATACAA_TRBJ2-1	CASSFQGPYNEQFF	TRBV27*01|TRBD1*01|TRBJ2-1*01	2634.08				NA
P1212	NTC162-20161212	NTC	CD8	1454874	2795	CD8_C05-CD6	diverse	CRC.P1212_C000247:3	Clonal	3	TRAV6_GTGCTCATAAT_TRAJ39	CAHNAGNMLTF	TRAV6*02|.|TRAJ39*01	236.255				NA	TRBV7-2_CAGCTCCGCTGGGATCTATG_TRBJ1-2	CASSSAGIYGYTF	TRBV7-2*01|N/A|TRBJ1-2*01	1969.09				NA
P1228	NTC162-20161228	NTC	CD8	815483	2751	CD8_C06-CD160	diverse	CRC.P1228_C000012:13	Clonal	13	TRAV13-2_AGCGACGCTTTATG_TRAJ42	CAATLYGGSQGNLIF	TRAV13-2*01|.|TRAJ42*01	324.586	TRAV8-6_AGTGAAGCAACCT_TRAJ50	CAVSEATSYDKVIF	TRAV8-6*02|.|TRAJ50*01	541.717	TRBV7-8_GCAGCAGTCGACTAGCGGGGCAAATTCAAGA_TRBJ2-5	CASSSRLAGQIQETQYF	TRBV7-8*01|TRBD2*01|TRBJ2-5*01	1199.04				NA
P1212	NTC163-20161212	NTC	CD8	1218603	2598	CD8_C05-CD6	diverse	CRC.P1212_C000064:5	Clonal	5	TRAV19_GTGAGCCCGATTATGGT_TRAJ32	CALSEPDYGGATNKLIF	TRAV19*01|.|TRAJ32*02	95.6156				NA	TRBV9_GCAGCCAATCAGGTGGGGGGGGCCCAGAT_TRBJ2-3	CASSQSGGGGPDTQYF	TRBV9*01|TRBD2*01,TRBD2*01|TRBJ2-3*01	22.0538				NA
P0123	NTC163-20180123	NTC	CD8	276479	2177	CD8_C06-CD160	diverse	CRC.P0123_C000149:1	NoClonal	1	TRAV29_DV5_AAGCGATAAC_TRAJ23	CAASDNQGGKLIF	TRAV29_DV5*01|.|TRAJ23*01	29.225				NA	TRBV4-1_AGCCACGGCGATTTGTTCT_TRBJ2-1	CASSHGDLFF	TRBV4-1*01|N/A|TRBJ2-1*01	2914.86				NA
P1212	NTC164-20161212	NTC	CD8	253365	3599	CD8_C05-CD6	diverse	CRC.P1212_C000089:1	NoClonal	1	TRAV14_DV4_GAGGGCCGGGGTCGCGGGGC_TRAJ28	CAMREGRGRGAGSYQLTF	TRAV14_DV4*01|.|TRAJ28*01	92.6275				NA	TRBV4-3_CAAGATTCAGGGTGGCAGCC_TRBJ1-5	CASSQDSGWQPQHF	TRBV4-3*01|TRBD1*01|TRBJ1-5*01	624.968				NA
P1228	NTC164-20161228	NTC	CD8	878363	2387	CD8_C05-CD6	diverse	CRC.P1228_C000171:9	Clonal	9	TRAV25_CAGGGGATCATACCT_TRAJ40	CAGDHTSGTYKYIF	TRAV25*01|.|TRAJ40*01	229.149				NA	TRBV5-4_AGCTTTGACAGGAATGA_TRBJ2-1	CASSFDRNEQFF	TRBV5-4*01|TRBD1*01|TRBJ2-1*01	246.614				NA
P1212	NTC165-20161212	NTC	CD8	553219	2677	CD8_C06-CD160	diverse	CRC.P1212_C000182:1	NoClonal	1	TRAV17_GGACGCCCTCTTTATAATT_TRAJ54	CATDALFIIQGAQKLVF	TRAV17*01|.|TRAJ54*01	179.626				NA	TRBV5-6_CTTGGGGACCGGCGGG(G)CTTTC_TRBJ1-1	CASSLGTGGAFF	TRBV5-6*01|TRBD2*01|TRBJ1-1*01	417.192				NA
P1228	NTC165-20161228	NTC	CD8	751770	2816	CD8_C06-CD160	diverse	CRC.P1228_C000030:4	Clonal	4	TRAV12-1_GGTGAGTAAGGATAAC_TRAJ31	CVVSKDNNARLMF	TRAV12-1*01|.|TRAJ31*01	179.818				NA	TRBV11-2_CTTAGTATTCTTCGCGGAAGCTTCGATGTATGGTGAGC_TRBJ2-1	CASSLVFFAEASMYGEQFF	TRBV11-2*01|N/A|TRBJ2-1*01	3313.72				NA
P0123	NTC165-20180123	NTC	CD8	302913	2026	CD8_C05-CD6	diverse	CRC.P0123_C000382:1	NoClonal	1	TRAV22_GTGGAAGGGGGATCTTATA_TRAJ23	CAVEGGSYNQGGKLIF	TRAV22*01|.|TRAJ23*01	170.463				NA	TRBV4-1_GCCAAAAGGGGACAGGGGGGACCTAC_TRBJ2-1	CASSQKGTGGTYNEQFF	TRBV4-1*01|TRBD1*01|TRBJ2-1*01	1049.13				NA
P1212	NTC166-20161212	NTC	CD8	1050660	2534	CD8_C05-CD6	diverse	CRC.P1212_C000480:3	Clonal	3	TRAV8-1_CCGTGTACGACACC_TRAJ34	CAVYDTDKLIF	TRAV8-1*01|.|TRAJ34*01	71.5233				NA	TRBV19_GTAGTCCTCGACTAGAGACGGGTCGCAATG_TRBJ2-1	CASSPRLETGRNEQFF	TRBV19*01|TRBD2*01,TRBD2*02|TRBJ2-1*01	555.937				NA
P1228	NTC166-20161228	NTC	CD8	183961	3199	CD8_C04-GZMK	diverse	CRC.P1228_C000250:3	Clonal	3	TRAV12-1_GTGAATGGAGGAG_TRAJ6	CVVNGGGSYIPTF	TRAV12-1*01|.|TRAJ6*01	570.018				NA	TRBV11-2_GCAGCCCTCTAGGGCCCACAG_TRBJ2-3	CASSPLGPTDTQYF	TRBV11-2*03|N/A|TRBJ2-3*01	1898.87				NA
P0123	NTC166-20180123	NTC	CD8	413052	2851	CD8_C06-CD160	diverse	CRC.P0123_C000076:5	Clonal	5	TRAV40_CTGGGGTTTATATCT_TRAJ48	CTYTSTGYPTLFWYVEYPSKPLQLLQRETMENSKNF	TRAV40*01|.|TRAJ48*01	13.8156				NA	TRBV7-8_CTTAGAGACGTATTATGG_TRBJ1-2	CASSLETYYGYTF	TRBV7-8*01|N/A|TRBJ1-2*01	1383.45				NA
P1228	NTC167-20161228	NTC	CD8	780817	2695	CD8_C06-CD160	diverse	CRC.P1228_C000157:4	Clonal	4	TRAV29_DV5_AAGCGCGGGGGATA_TRAJ33	Couldn't find FGXG	TRAV29_DV5*01|.|TRAJ33*01	395.282				NA	TRBV20-1_GTGCTCTCCCCCCCGGGGGGTCCTTTAGTGATGAG_TRBJ2-1	CSALPPGGSFSDEQFF	TRBV20-1*02|TRBD2*01|TRBJ2-1*01	1644.55				NA
P0123	NTC167-20180123	NTC	CD8	292756	1749	CD8_C04-GZMK	diverse	CRC.P0123_C000827:1	NoClonal	1	TRAV12-2_CCGTGACAGGAACTGG_TRAJ9	CAVTGTGGFKTIF	TRAV12-2*02|.|TRAJ9*01	1071				NA	TRBV29-1_CAGCGCCCGGGGCGTGGGAGATAGTACAGA_TRBJ2-3	CSARGVGDSTDTQYF	TRBV29-1*01|TRBD1*01,TRBD2*01,TRBD2*02|TRBJ2-3*01	2021.31				NA
P1212	NTC168-20161212	NTC	CD8	1011070	2544	CD8_C06-CD160	diverse	CRC.P1212_C000057:4	Clonal	4	TRAV3_GAGAGCCCCGATTAATAA_TRAJ43	CAVRAPINNNDMRF	TRAV3*01|.|TRAJ43*01	490.61				NA	TRBV6-2_GTTACGCTGTTCCGGGGTTGGGCAAT_TRBJ1-5	CASSYAVPGLGNQPQHF	TRBV6-2*01,TRBV6-3*01|TRBD2*01|TRBJ1-5*01	252.424				NA
P1228	NTC168-20161228	NTC	CD8	790153	2470	CD8_C05-CD6	diverse	CRC.P1228_C000171:9	Clonal	9	TRAV25_CAGGGGATCATACCT_TRAJ40	CAGDHTSGTYKYIF	TRAV25*01|.|TRAJ40*01	228.215				NA	TRBV5-4_AGCTTTGACAGGAATGA_TRBJ2-1	CASSFDRNEQFF	TRBV5-4*01|TRBD1*01|TRBJ2-1*01	457.711				NA
P0123	NTC168-20180123	NTC	CD8	335874	2557	CD8_C06-CD160	diverse	CRC.P0123_C000616:1	NoClonal	1	TRAV8-6_CTGTGTCATCTGG_TRAJ22	CAVSSGSARQLTF	TRAV8-6*01|.|TRAJ22*01	252.096				NA	TRBV20-1_AGTGCCGCCCGCCGGGATCGCCTCTATACG_TRBJ2-3	CSAARRDRLYTQYF	TRBV20-1*05|TRBD2*02|TRBJ2-3*01	1453.19				NA
P1212	NTC169-20161212	NTC	CD8	425457	2456	CD8_C04-GZMK	diverse	CRC.P1212_C000707:1	NoClonal	1	TRAV39_TGGACCTTTTGAATAA_TRAJ43	CAVDLLNNNDMRF	TRAV39*01|.|TRAJ43*01	126.674				NA	TRBV6-5_AGCAGCACCCGGACAGGGGTTGCGTATGG_TRBJ1-2	CASSTRTGVAYGYTF	TRBV6-5*01|TRBD1*01|TRBJ1-2*01	444.733	TRBV6-5_GCAGTCCACGCCACGAG_TRBJ2-7	CASSPRHEQYF	TRBV6-5*01|N/A|TRBJ2-7*01	85.0089
P0909	NTC17-0909-ZL	NTC	CD8	640622	2208	CD8_C07-LAYN	diverse	CRC.P0909_C000637:1	NoClonal	1	TRAV8-1_GAATGAGGGGGGGAGCAG_TRAJ3	CAVNEGGSSASKIIF	TRAV8-1*01|.|TRAJ3*01	121.982	TRAV8-1_GTACTCCCCGCACAAC_TRAJ7	CNYSYGGTVNLFWYVQYPGQHLQLLLKYFSGDPLVKGIKGFEAEFIKSKFSFNLRKPSVQWSDTAEYSPHNRLAF	TRAV8-1*01|.|TRAJ7*01	49.7164	TRBV7-6_TTAGCGGCGGGCTCCT_TRBJ2-7	CASSLAAGSYEQYF	TRBV7-6*01|TRBD2*01,TRBD2*02|TRBJ2-7*01	457.704				NA
P1212	NTC17-20161212	NTC	CD8	591144	2438	CD8_C01-LEF1	diverse	CRC.P1212_C000344:1	NoClonal	1	TRAV27_AGGAGCTGATAAC_TRAJ23	CAGADNQGGKLIF	TRAV27*01|.|TRAJ23*01	124.672				NA	TRBV27_AGCAGCCTTCGGGCGGCTTGGGG(C)ACTGA_TRBJ1-1	CASSLRAAWGTEAFF	TRBV27*01|TRBD1*01|TRBJ1-1*01	376.065				NA
P0411	NTC17-20170411	NTC	CD8	422199	2427	CD8_C05-CD6	diverse	CRC.P0411_C000033:3	Clonal	3	TRAV14_DV4_AGAGATCTCGGTAAAGGCTC_TRAJ37	CAMRDLGKGSSNTGKLIF	TRAV14_DV4*02|.|TRAJ37*02	635.77				NA	TRBV4-3_CAAGATCGGGCTAGCGGACCTAGCAC_TRBJ2-3	CASSQDRASGPSTDTQYF	TRBV4-3*01|TRBD2*01,TRBD2*02|TRBJ2-3*01	1543.34				NA
P0825	NTC17-20170825	NTC	CD8	585237	2566	CD8_C05-CD6	diverse	CRC.P0825_C000451:1	NoClonal	1	TRAV27_GCAGGGGTATCTTA_TRAJ34	CAGVSYNTDKLIF	TRAV27*01|.|TRAJ34*01	350.032				NA	TRBV23-1_TCAATTAACCTGGGGGCTTGGAGAGA_TRBJ2-5	CASSQLTWGLGETQYF	TRBV23-1*01|TRBD1*01|TRBJ2-5*01	204.493	TRBV4-3_CAAGAACGGGGCGGGTTCGGCTACG_TRBJ2-7	CASSQERGGFGYEQYF	TRBV4-3*01|TRBD1*01,TRBD2*01,TRBD2*01,TRBD2*02|TRBJ2-7*01	476.422
P0123	NTC17-20180123	NTC	CD8	484747	1508	CD8_C04-GZMK	diverse	CRC.P0123_C000315:1	NoClonal	1	TRAV12-1_GGTGATCCGTACTG_TRAJ56	CVVIRTGANSKLTF	TRAV12-1*01|.|TRAJ56*01	1164.62				NA	TRBV2_TGAAGGTGGAATAGATTTTTACAA_TRBJ2-1	CASSEGGIDFYNEQFF	TRBV2*01|N/A|TRBJ2-1*01	948.863				NA
P1212	NTC170-20161212	NTC	CD8	333834	2579	CD8_C07-LAYN	diverse	CRC.P1212_C000150:2	Clonal	2	TRAV17_CGGACTCCACCTATAATAC_TRAJ44	CATDSTYNTGTASKLTF	TRAV17*01|.|TRAJ44*01	503.401				NA	TRBV6-1_GCAGTTTTCGGACGGATCTCTATG_TRBJ1-2	CASSFRTDLYGYTF	TRBV6-1*01|N/A|TRBJ1-2*01	137.592				NA
P1228	NTC170-20161228	NTC	CD8	806263	2184	CD8_C04-GZMK	diverse	CRC.P1228_C000097:1	NoClonal	1	TRAV12-2_CCGTGGGAACCCGTGACA_TRAJ43	CAVGTRDMRF	TRAV12-2*01|.|TRAJ43*01	391.459				NA	TRBV7-9_CTTAGTGACGGGACAGGGTCGGAATGGC_TRBJ1-2	CASSLVTGQGRNGYTF	TRBV7-9*03|TRBD1*01|TRBJ1-2*01	1026.01				NA
P0123	NTC170-20180123	NTC	CD8	284627	2700	CD8_C06-CD160	diverse	CRC.P0123_C000298:1	NoClonal	1	TRAV14_DV4_AGAGGTTTCTAAT_TRAJ52	CAMREVSNAGGTSYGKLTF	TRAV14_DV4*02|.|TRAJ52*01	344.726				NA	TRBV6-6_TTACTACGACAGGGGGCCCTAC_TRBJ2-7	CASSYYDRGPYEQYF	TRBV6-6*01|TRBD1*01|TRBJ2-7*01	560.072				NA
P1212	NTC171-20161212	NTC	CD8	643257	2315	CD8_C05-CD6	diverse	CRC.P1212_C000038:8	Clonal	8	TRAV19_GAGGCGGGGAGAAGC_TRAJ42	CALSEAGRSQGNLIF	TRAV19*01|.|TRAJ42*01	94.4577				NA	TRBV10-1_GCAGTAGGGACGCTTCCTCCT_TRBJ2-7	CASSRDASSYEQYF	TRBV10-1*01|TRBD1*01,TRBD2*01,TRBD2*02|TRBJ2-7*01	564.83				NA
P0123	NTC171-20180123	NTC	CD8	160431	1867	CD8_C06-CD160	diverse	CRC.P0123_C000700:1	NoClonal	1	TRAV12-3_GAGCGCAGGGGCGGGTT_TRAJ13	CAMSAGAGYQKVTF	TRAV12-3*01|.|TRAJ13*02	694.136	TRAV13-2_AGAATCCTGGA_TRAJ9	CAENPGGFKTIF	TRAV13-2*01|.|TRAJ9*01	425.051	TRBV6-1_GCCAGTCGGGGGGGGTACACT_TRBJ1-1	CASRGGYTEAFF	TRBV6-1*01|TRBD2*01|TRBJ1-1*01	837.281				NA
P1212	NTC172-20161212	NTC	CD8	849528	2514	CD8_C04-GZMK	diverse	CRC.P1212_C000120:1	NoClonal	1	TRAV12-1_GTGGTCGTCTCTA_TRAJ37	CVVVSSNTGKLIF	TRAV12-1*01|.|TRAJ37*02	256.816				NA	TRBV12-4_GCAGTCTCCGGATGACAGGGCTTTTCTACG_TRBJ2-7	CASSLRMTGLFYEQYF	TRBV12-4*01,TRBV12-4*02|TRBD1*01|TRBJ2-7*01	603.265				NA
P0123	NTC172-20180123	NTC	CD8	368982	2858	CD8_C06-CD160	diverse	CRC.P0123_C000076:5	Clonal	5	TRAV40_CTGGGGTTTATATCT_TRAJ48	CTYTSTGYPTLFWYVEYPSKPLQLLQRETMENSKNF	TRAV40*01|.|TRAJ48*01	165.454				NA	TRBV7-8_CTTAGAGACGTATTATGG_TRBJ1-2	CASSLETYYGYTF	TRBV7-8*01|N/A|TRBJ1-2*01	1370.34				NA
P1212	NTC173-20161212	NTC	CD8	582420	2161	CD8_C05-CD6	diverse	CRC.P1212_C000018:21	Clonal	21	TRAV1-2_AGAGATCTACGGAACCA_TRAJ23	CAVRDLRNQGGKLIF	TRAV1-2*01|.|TRAJ23*01	116.717				NA	TRBV5-6_AGCGT(GG)GGGAGACCGGTTGGACCC_TRBJ2-5	CASSVGETGWTQYF	TRBV5-6*01|TRBD2*01,TRBD2*01,TRBD2*01,TRBD2*02,TRBD1*01|TRBJ2-5*01	186.722				NA
P1228	NTC173-20161228	NTC	CD8	595842	2092	CD8_C04-GZMK	diverse	CRC.P1228_C000029:17	Clonal	17	TRAV1-1_GCGCTTTCGATAA_TRAJ26	CAFDNYGQNFVF	TRAV1-1*01|.|TRAJ26*01	228.825				NA	TRBV5-1_CAGCTCCGCGCGGGAGTCCTA_TRBJ2-7	CASSSARESYEQYF	TRBV5-1*01|TRBD2*02|TRBJ2-7*01	1335.52				NA
P0123	NTC173-20180123	NTC	CD8	488004	1996	CD8_C04-GZMK	diverse	CRC.P0123_C000148:2	Clonal	2	TRAV12-1_GGTGACCGGGGGAG_TRAJ23	CVVTGGGKLIF	TRAV12-1*01|.|TRAJ23*01	336.061				NA	TRBV5-1_CTTGGGTACCTCCATGCTAGATA_TRBJ2-3	CASSLGTSMLDTQYF	TRBV5-1*01|N/A|TRBJ2-3*01	805.658				NA
P1212	NTC175-20161212	NTC	CD8	688058	2455	CD8_C05-CD6	diverse	CRC.P1212_C000018:21	Clonal	21	TRAV1-2_AGAGATCTACGGAACCA_TRAJ23	CAVRDLRNQGGKLIF	TRAV1-2*01|.|TRAJ23*01	230.502				NA	TRBV5-6_AGCGT(GG)GGGAGACCGGTTGGACCC_TRBJ2-5	CASSVGETGWTQYF	TRBV5-6*01|TRBD1*01,TRBD2*01,TRBD2*01,TRBD2*01,TRBD2*02|TRBJ2-5*01	261.754				NA
P1228	NTC175-20161228	NTC	CD8	1561401	2389	CD8_C04-GZMK	diverse	CRC.P1228_C000424:3	Clonal	3	TRAV20_GTGCTGTCTTATACAGGGACTTTTCAG_TRAJ45	CAVLYRDFSGGGADGLTF	TRAV20*02|.|TRAJ45*01	413.313				NA	TRBV27_CCAGCCGGGCTCCCAATGGAGCCCTC_TRBJ1-6	CASRAPNGALHF	TRBV27*01|N/A|TRBJ1-6*02	944.243				NA
P1212	NTC176-20161212	NTC	CD8	1054169	2636	CD8_C05-CD6	diverse	CRC.P1212_C000637:1	NoClonal	1	TRAV8-3_GTGGGCCCCCCTAAC_TRAJ20	CAVGPPNDYKLSF	TRAV8-3*01|.|TRAJ20*01	150.799				NA	TRBV20-1_AGAGATCTCGGGGAGGGCACCA_TRBJ1-3	CSARDLGEGTIYF	TRBV20-1*01|TRBD2*02|TRBJ1-3*01	617.022				NA
P1228	NTC176-20161228	NTC	CD8	969193	2231	CD8_C04-GZMK	diverse	CRC.P1228_C000051:15	Clonal	15	TRAV8-6_AGTGATGGAACCCT_TRAJ11	CAVSDGTLTF	TRAV8-6*02|.|TRAJ11*01	410.96				NA	TRBV4-1_CCAAGCTTCAACAGGG(GG)AAACA_TRBJ1-3	CASSQASTGGNTIYF	TRBV4-1*01|TRBD1*01|TRBJ1-3*01	2031.64				NA
P0123	NTC176-20180123	NTC	CD8	337189	1888	CD8_C06-CD160	diverse	CRC.P0123_C000422:1	NoClonal	1	TRAV14_DV4_TGAGATTATACAA_TRAJ21	CAMRLYNFNKFYF	TRAV14_DV4*01|.|TRAJ21*01	292.176	TRAV26-2_ATCCTTATTGATAA_TRAJ26	CILIDNYGQNFVF	TRAV26-2*01|.|TRAJ26*01	316.287	TRBV5-4_CAGCTACCATTGGAAGCCGATAGCTAAC_TRBJ1-2	CASSYHWKPIANYGYTF	TRBV5-4*01|N/A|TRBJ1-2*01	715.367				NA
P1212	NTC177-20161212	NTC	CD8	591352	2592	CD8_C06-CD160	diverse	CRC.P1212_C000691:1	NoClonal	1	TRAV20_GTGCTGTTATTTCTG_TRAJ13	CAVISGGYQKVTF	TRAV20*02|.|TRAJ13*02	408.601	TRAV27_CAGGACTGCCGGGGAATCCGAACT_TRAJ41	CAGLPGNPNSNSGYALNF	TRAV27*01|.|TRAJ41*01	748.932	TRBV4-1_CCAAGTAATCGCCAGCGCGGACACT_TRBJ1-1	CASSQVIASADTEAFF	TRBV4-1*01|N/A|TRBJ1-1*01	1369.21				NA
P1228	NTC177-20161228	NTC	CD8	679631	2182	CD8_C04-GZMK	diverse	CRC.P1228_C000465:1	NoClonal	1	TRAV29_DV5_CAAGCTGGACTAAC_TRAJ20	CAASWTNDYKLSF	TRAV29_DV5*01|.|TRAJ20*01	1009.55				NA	TRBV6-1_CAGCAACAGGAGAGGCACA_TRBJ2-3	CASNRRGTDTQYF	TRBV6-1*01|TRBD1*01|TRBJ2-3*01	918.954				NA
P0123	NTC177-20180123	NTC	CD8	357720	2225	CD8_C05-CD6	diverse	CRC.P0123_C000074:1	NoClonal	1	TRAV13-2_AGAGAGGTCCGACACC_TRAJ49	CAERSDTGNQFYF	TRAV13-2*01|.|TRAJ49*01	423.361				NA	TRBV10-2_GAGTCACAGGGAGGCAAT_TRBJ1-5	CASSESQGGNQPQHF	TRBV10-2*01|TRBD1*01,TRBD2*02|TRBJ1-5*01	708.25				NA
P1212	NTC178-20161212	NTC	CD8	507753	3171	CD8_C06-CD160	diverse	CRC.P1212_C000380:2	Clonal	2	TRAV14_DV4_AGAGAATGGAATA_TRAJ53	CAMREWNSGGSNYKLTF	TRAV14_DV4*01|.|TRAJ53*01	533.561				NA	TRBV7-9_CAGCTGGGGACAGGGTAACT_TRBJ1-2	CASSWGQGNYGYTF	TRBV7-9*01|TRBD1*01|TRBJ1-2*01	2129.88				NA
P1228	NTC178-20161228	NTC	CD8	884580	1839	CD8_C05-CD6	diverse	CRC.P1228_C000029:17	Clonal	17	TRAV1-1_GCGCTTTCGATAA_TRAJ26	CAFDNYGQNFVF	TRAV1-1*01|.|TRAJ26*01	378.412				NA	TRBV5-1_CAGCTCCGCGCGGGAGTCCTA_TRBJ2-7	CASSSARESYEQYF	TRBV5-1*01|TRBD2*02|TRBJ2-7*01	1390.04				NA
P1212	NTC179-20161212	NTC	CD8	1098702	2500	CD8_C04-GZMK	diverse	CRC.P1212_C000384:1	NoClonal	1	TRAV1-1_GCGCTCCTTGTTCT_TRAJ22	CSARQLTF	TRAV1-1*01|.|TRAJ22*01	354.174	TRAV4_TGACAGGAATT_TRAJ11	CLVGDRNSGYSTLTF	TRAV4*01|.|TRAJ11*01	249.587	TRBV4-2_GCAGCGGAGGAAGGGAGGGTGGCT_TRBJ1-2	CASSGGREGGYTF	TRBV4-2*01|TRBD2*02|TRBJ1-2*01	845.107				NA
P0909	NTC18-0909-ZL	NTC	CD8	658753	2788	CD8_C03-CX3CR1	diverse	CRC.P0909_C000609:1	NoClonal	1	TRAV17_TACTTTTCAG_TRAJ45	CSYKTSINNLQWYRQNSGRGLVHLILIRSNEREKHSGRLRVTLDTSKKSSSLLITASRAADTASYFSGGGADGLTF	TRAV17*01|.|TRAJ45*01	369.972	TRAV19_GAGGCCACCACGG_TRAJ10	CALSEATTGGGNKLTF	TRAV19*01|.|TRAJ10*01	161.456	TRBV27_AGTTTGGACAACAACTA_TRBJ1-2	CASSLDNNYGYTF	TRBV27*01|TRBD1*01|TRBJ1-2*01	756.85				NA
P1228	NTC18-20161228	NTC	CD8	1150837	1673	CD8_C04-GZMK	diverse	CRC.P1228_C000115:2	Clonal	2	TRAV29_DV5_AAGCGGGGGAGG_TRAJ10	CAASGGGNKLTF	TRAV29_DV5*01|.|TRAJ10*01	508.721				NA	TRBV2_AGCAGCACTCGGGATGAAG_TRBJ1-1	CASSTRDEAFF	TRBV2*01|TRBD2*02|TRBJ1-1*01	976.74				NA
P0215	NTC18-20170215	NTC	CD8	626444	2384	CD8_C05-CD6	diverse	CRC.P0215_C000084:18	Clonal	18	TRAV26-1_AGAGTAAGCACAG_TRAJ37	CIVRVSTGKLIF	TRAV26-1*01|.|TRAJ37*01,TRAJ37*02	314.125				NA	TRBV7-9_CAGCTCCACCCGCGGAAGCTCTG_TRBJ1-3	CASSSTRGSSGNTIYF	TRBV7-9*03|N/A|TRBJ1-3*01	1772.88				NA
P0413	NTC18-20170413	NTC	CD8	609682	1549	CD8_C04-GZMK	diverse	CRC.P0413_C000400:3	Clonal	3	TRAV14_DV4_GAGAGCTCCCCCATTCA_TRAJ45	CAMRELPHSGGGADGLTF	TRAV14_DV4*01|.|TRAJ45*01	70.1606				NA	TRBV20-1_GCAAGCATAGGACAGACCAATC_TRBJ1-5	CSASIGQTNQPQHF	TRBV20-1*01|TRBD1*01|TRBJ1-5*01	1019.41				NA
P0825	NTC18-20170825	NTC	CD8	584370	2813	CD8_C05-CD6	diverse	CRC.P0825_C000237:2	Clonal	2	TRAV9-2_TCTGATCGAGGGAGGCAGCT_TRAJ24	CALIEGGSWGKFEF	TRAV9-2*01|.|TRAJ24*01,TRAJ24*02	175.955				NA	TRBV10-3_GAGTCGACTCGTTTACAGGG(G)AACAC_TRBJ1-1	CAISESTRLQGNTEAFF	TRBV10-3*01|TRBD1*01|TRBJ1-1*01	371.425				NA
P0123	NTC18-20180123	NTC	CD8	700802	1723	CD8_C05-CD6	diverse	CRC.P0123_C000138:2	Clonal	2	TRAV12-2_GTGCCCTCACGCTGGGGAATAA_TRAJ39	CALTLGNNAGNMLTF	TRAV12-2*02|.|TRAJ39*01	363.066				NA	TRBV28_GCAGTCCCTGGGG(G)ACCCA_TRBJ2-5	CASSPWGTQYF	TRBV28*01|TRBD1*01,TRBD2*01,TRBD2*01,TRBD2*01|TRBJ2-5*01	125.958				NA
P1212	NTC180-20161212	NTC	CD8	1186375	2765	CD8_C06-CD160	diverse	CRC.P1212_C000224:2	Clonal	2	TRAV12-3_GTGCATCCCACTTCTTCGACAC_TRAJ5	CASHFFDTGRRALTF	TRAV12-3*01|.|TRAJ5*01	1179.13				NA	TRBV6-6_TACTCGCGCCAACTCGAGGAGGGCCAGCC_TRBJ1-5	CASSYSRQLEEGQPQHF	TRBV6-6*01|TRBD2*02|TRBJ1-5*01	1179.46				NA
P1228	NTC180-20161228	NTC	CD8	669211	1990	CD8_C04-GZMK	diverse	CRC.P1228_C000251:2	Clonal	2	TRAV3_AGAGAAGTATATG_TRAJ47	CAVREVYGNKLVF	TRAV3*01|.|TRAJ47*01	238.392				NA	TRBV5-8_CAGCTCCAGACAGGTCGGCGAGC_TRBJ2-7	CASSSRQVGEQYF	TRBV5-8*01|TRBD1*01|TRBJ2-7*01	459.824				NA
P0123	NTC180-20180123	NTC	CD8	251770	2139	CD8_C04-GZMK	diverse	CRC.P0123_C000683:1	NoClonal	1	TRAV22_TGGAGGACTCAGG_TRAJ11	CAVEDSGYSTLTF	TRAV22*01|.|TRAJ11*01	351.173				NA	TRBV27_GCAGTGCAAGACCGTTCTTGACCC_TRBJ2-5	CASSARPFLTQYF	TRBV27*01|N/A|TRBJ2-5*01	956.496				NA
P1212	NTC181-20161212	NTC	CD8	871461	2373	CD8_C05-CD6	diverse	CRC.P1212_C000020:3	Clonal	3	TRAV1-1_TGCGCCGCCCCGGGCAGGAGTGACA_TRAJ30	CAAPGRSDKIIF	TRAV1-1*01|.|TRAJ30*01	221.172	TRAV12-1_CTCTGGGACCCATACAG_TRAJ3	CRKEPKLLMSVYSSGNEDGRFTAQLNRASQYISLLIRDSKLSDSATYLWDPYSSASKIIF	TRAV12-1*01|.|TRAJ3*01	428.961	TRBV7-9_AGCAGGCCAAGGGGCGGAAGCTCCT_TRBJ2-7	CASRPRGGSSYEQYF	TRBV7-9*03|TRBD1*01,TRBD1*01|TRBJ2-7*01	1852.9				NA
P1228	NTC181-20161228	NTC	CD8	1199586	2401	CD8_C06-CD160	diverse	CRC.P1228_C000011:7	Clonal	7	TRAV21_TGAGGGGCTC_TRAJ37	CAVRGSGNTGKLIF	TRAV21*01|.|TRAJ37*01	790.153				NA	TRBV19_AGTAGCGTCTTGGGACGGGGGGGCGGTTTGACCTAC_TRBJ2-1	CASSVLGRGGGLTYNEQFF	TRBV19*01|TRBD2*01|TRBJ2-1*01	585.488				NA
P0123	NTC181-20180123	NTC	CD8	378042	2556	CD8_C05-CD6	diverse	CRC.P0123_C000048:2	Clonal	2	TRAV5_GTGCA(GGGGGT)TACCA_TRAJ13	CAGGYQKVTF	TRAV5*01|.|TRAJ13*01	575.099				NA	TRBV6-1_AGCAGCCTTGAACAGGGGGGAAGTCAGC_TRBJ1-5	CASSLEQGGSQPQHF	TRBV6-1*01|TRBD1*01|TRBJ1-5*01	170.383				NA
P1212	NTC182-20161212	NTC	CD8	533774	2460	CD8_C05-CD6	diverse	CRC.P1212_C000038:8	Clonal	8	TRAV19_GAGGCGGGGAGAAGC_TRAJ42	CALSEAGRSQGNLIF	TRAV19*01|.|TRAJ42*01	282.551				NA	TRBV10-1_GCAGTAGGGACGCTTCCTCCT_TRBJ2-7	CASSRDASSYEQYF	TRBV10-1*01|TRBD1*01,TRBD2*01,TRBD2*02|TRBJ2-7*01	473.975				NA
P1212	NTC183-20161212	NTC	CD8	1147294	2612	CD8_C05-CD6	diverse	CRC.P1212_C000018:21	Clonal	21	TRAV1-2_AGAGATCTACGGAACCA_TRAJ23	CAVRDLRNQGGKLIF	TRAV1-2*01|.|TRAJ23*01	231.718				NA	TRBV5-6_AGCGT(GG)GGGAGACCGGTTGGACCC_TRBJ2-5	CASSVGETGWTQYF	TRBV5-6*01|TRBD1*01,TRBD2*01,TRBD2*01,TRBD2*01,TRBD2*02|TRBJ2-5*01	297.134				NA
P0123	NTC183-20180123	NTC	CD8	273826	1832	CD8_C04-GZMK	diverse	CRC.P0123_C000241:4	Clonal	4	TRAV5_AGAGACTCCCATGTTT_TRAJ4	CAETPMFSGGYNKLIF	TRAV5*01|.|TRAJ4*01	962.068				NA	TRBV6-1_AGTGACGGACCATACGA_TRBJ2-7	CASSDGPYEQYF	TRBV6-1*01|N/A|TRBJ2-7*01	228.376				NA
P0123	NTC184-20180123	NTC	CD8	217005	2259	CD8_C05-CD6	diverse	CRC.P0123_C000130:1	NoClonal	1	TRAV26-1_CATCGGCCCCGAGGGAAA_TRAJ48	CIGPEGNEKLTF	TRAV26-1*01|.|TRAJ48*01	489.638				NA	TRBV2_AGCAGACCCGGGACAGGGGTTGTCTATG_TRBJ1-2	CASRPGTGVVYGYTF	TRBV2*01|TRBD1*01|TRBJ1-2*01	697.744				NA
P1212	NTC185-20161212	NTC	CD8	1509437	3483	CD8_C05-CD6	diverse	CRC.P1212_C000740:1	NoClonal	1	TRAV9-2_CTGAGGATAACTG_TRAJ36	CALRITGANNLFF	TRAV9-2*01|.|TRAJ36*01	407.92				NA	TRBV27_AGTTTGGAGGGAGTTAGTCGCACA_TRBJ2-3	CASSLEGVSRTDTQYF	TRBV27*01|TRBD2*02|TRBJ2-3*01	552.412				NA
P1212	NTC186-20161212	NTC	CD8	389192	2505	CD8_C06-CD160	diverse	CRC.P1212_C000057:4	Clonal	4	TRAV3_GAGAGCCCCGATTAATAA_TRAJ43	CAVRAPINNNDMRF	TRAV3*01|.|TRAJ43*01	84.4438				NA	TRBV6-2_GTTACGCTGTTCCGGGGTTGGGCAAT_TRBJ1-5	CASSYAVPGLGNQPQHF	TRBV6-2*01,TRBV6-3*01|TRBD2*01|TRBJ1-5*01	483.131				NA
P1212	NTC187-20161212	NTC	CD8	367766	2722	CD8_C05-CD6	diverse	CRC.P1212_C000271:3	Clonal	3	TRAV27_AGGAGTCTCTG_TRAJ28	CAGVSGAGSYQLTF	TRAV27*01|.|TRAJ28*01	229.007				NA	TRBV6-5_AGCAGGTCCACAGGGGGCGCGGGAGATA_TRBJ2-3	CASRSTGGAGDTQYF	TRBV6-5*01|TRBD1*01|TRBJ2-3*01	525.281				NA
P1228	NTC187-20161228	NTC	CD8	495221	2145	CD8_C04-GZMK	diverse	CRC.P1228_C000716:1	NoClonal	1	TRAV24_GTGCCCCTTGTACT_TRAJ52	CTSYGKLTF	TRAV24*01|.|TRAJ52*01	99.9101				NA	TRBV19_AGTATCGG(GA)ACACT_TRBJ1-1	CASSIGNTEAFF	TRBV19*01|TRBD2*02|TRBJ1-1*01	924.031				NA
P0123	NTC187-20180123	NTC	CD8	198788	1965	CD8_C05-CD6	diverse	CRC.P0123_C000745:1	NoClonal	1	TRAV1-2_AGAGATGAGGGAGGC_TRAJ18	CAVRDEGGSTLGRLYF	TRAV1-2*01|.|TRAJ18*01	650.776				NA	TRBV30_AGTGTACAAGTGAAC_TRBJ1-1	CAWSVQVNTEAFF	TRBV30*01|N/A|TRBJ1-1*01	1725.36				NA
P1212	NTC188-20161212	NTC	CD8	625334	3033	CD8_C05-CD6	diverse	CRC.P1212_C000753:1	NoClonal	1	TRAV19_TCTGAACCCTCTCAAA_TRAJ17	CALNPLKAAGNKLTF	TRAV19*01|.|TRAJ17*01	183.459				NA	TRBV5-1_GCAGCATCGGGACAGGGATCGAATACAA_TRBJ2-1	CASSIGTGIEYNEQFF	TRBV5-1*01|TRBD1*01|TRBJ2-1*01	304.464				NA
P1228	NTC188-20161228	NTC	CD8	671009	2672	CD8_C06-CD160	diverse	CRC.P1228_C000012:13	Clonal	13	TRAV13-2_AGCGACGCTTTATG_TRAJ42	CAATLYGGSQGNLIF	TRAV13-2*01|.|TRAJ42*01	627.189	TRAV8-6_AGTGAAGCAACCT_TRAJ50	CAVSEATSYDKVIF	TRAV8-6*02|.|TRAJ50*01	400.729	TRBV7-8_GCAGCAGTCGACTAGCGGGGCAAATTCAAGA_TRBJ2-5	CASSSRLAGQIQETQYF	TRBV7-8*01|TRBD2*01|TRBJ2-5*01	1030.2				NA
P0123	NTC188-20180123	NTC	CD8	376323	2195	CD8_C06-CD160	diverse	CRC.P0123_C000686:2	Clonal	2	TRAV34_AGACATAAGGAACAC_TRAJ27	CGADIRNTNAGKSTF	TRAV34*01|.|TRAJ27*01	604.438				NA	TRBV20-1_AGTGC(CAG)GGGGCGGACAAACTACAATC_TRBJ1-5	CSARGRTNYNQPQHF	TRBV20-1*05|TRBD1*01|TRBJ1-5*01	337.226	TRBV27_AGTTT(ACT)AGCTCGCGAAACAC_TRBJ2-2	CSQNMNHEYMSWYRQDPGLGLRQIYYSMNVEFTSSRNTGELFF	TRBV27*01|TRBD2*01,TRBD2*02|TRBJ2-2*01	140.757
P1212	NTC189-20161212	NTC	CD8	902185	2911	CD8_C05-CD6	diverse	CRC.P1212_C000508:1	NoClonal	1	TRAV5_AGAGATCGATAAC_TRAJ34	CAEIDNTDKLIF	TRAV5*01|.|TRAJ34*01	316.378				NA	TRBV5-4_GCCAGTAAGCACAGGGGAAGCACTG_TRBJ1-1	CASKHRGSTEAFF	TRBV5-4*01|TRBD1*01|TRBJ1-1*01	357.037				NA
P0123	NTC189-20180123	NTC	CD8	276767	2265	CD8_C05-CD6	diverse	CRC.P0123_C000022:2	Clonal	2	TRAV1-2_AGAGATAGGGATGGGG_TRAJ13	CAVRDRDGGYQKVTF	TRAV1-2*01|.|TRAJ13*01	988.784				NA	TRBV7-9_CTTAGTTGAACAGTGGAGTGAGC_TRBJ2-1	CASSLVEQWSEQFF	TRBV7-9*03|N/A|TRBJ2-1*01	1923.82				NA
P0909	NTC19-0909-ZL	NTC	CD8	534078	2172	CD8_C07-LAYN	diverse	CRC.P0909_C000294:1	NoClonal	1	TRAV12-1_TGAACTATCATTAT_TRAJ42	CVVNYHYGGSQGNLIF	TRAV12-1*01|.|TRAJ42*01	145.055				NA	TRBV28_GTTTAGGATCAGGCAATG_TRBJ2-1	CASSLGSGNEQFF	TRBV28*01|N/A|TRBJ2-1*01	191.679				NA
P1228	NTC19-20161228	NTC	CD8	1022030	2379	CD8_C06-CD160	diverse	CRC.P1228_C000038:4	Clonal	4	TRAV1-2_GTGAGCTATTCAGG_TRAJ6	CAVSYSGGSYIPTF	TRAV1-2*01|.|TRAJ6*01	235.415				NA	TRBV11-3_GCAGCCAACAGGGGCACACC_TRBJ2-2	CASSQQGHTGELFF	TRBV11-3*01|TRBD1*01|TRBJ2-2*01	310.946				NA
P0215	NTC19-20170215	NTC	CD8	520047	2427	CD8_C05-CD6	diverse	CRC.P0215_C000277:1	NoClonal	1	TRAV4_ACTGCTCTTGCTCTG_TRAJ28	CSGAGSYQLTF	TRAV4*01|.|TRAJ28*01	331.98				NA	TRBV6-5_AGCAGCCCCGGGACA(G)AGCAG_TRBJ2-1	CASSPGTEQFF	TRBV6-5*01|TRBD1*01|TRBJ2-1*01	791.321				NA
P0411	NTC19-20170411	NTC	CD8	353532	2437	CD8_C06-CD160	diverse	CRC.P0411_C000064:3	Clonal	3	TRAV21_TGTGAAAGAA_TRAJ58	CAVKETSGSRLTF	TRAV21*01|.|TRAJ58*01	426.21				NA	TRBV5-4_AGCAGGCCCGGGACTAGCCGCGAGAC_TRBJ2-5	CASRPGTSRETQYF	TRBV5-4*01|TRBD2*01,TRBD2*02|TRBJ2-5*01	153.966				NA
P0413	NTC19-20170413	NTC	CD8	546217	2131	CD8_C04-GZMK	diverse	CRC.P0413_C000373:1	NoClonal	1	TRAV24_GCCTTCGATAA_TRAJ26	CAFDNYGQNFVF	TRAV24*01|.|TRAJ26*01	53.8619				NA	TRBV20-1_GTGCTTTCCGGGACAGCACCG_TRBJ2-2	CSAFRDSTGELFF	TRBV20-1*01|TRBD1*01|TRBJ2-2*01	880.463				NA
P0825	NTC19-20170825	NTC	CD8	618063	2489	CD8_C06-CD160	diverse	CRC.P0825_C000010:11	Clonal	11	TRAV6_CTAGAGTGGGGAGG_TRAJ45	CALEWGGADGLTF	TRAV6*01|.|TRAJ45*01	173.208				NA	TRBV24-1_AGTGACCCCACTAGCGGTGATACGAACAAT_TRBJ2-1	CATSDPTSGDTNNEQFF	TRBV24-1*01|TRBD2*01,TRBD2*02|TRBJ2-1*01	932.183				NA
P0123	NTC19-20180123	NTC	CD8	487768	1813	CD8_C05-CD6	diverse	CRC.P0123_C000200:4	Clonal	4	TRAV14_DV4_TGCAACTAAAATTTCT_TRAJ22	CATKISSGSARQLTF	TRAV14_DV4*03|.|TRAJ22*01	298.963				NA	TRBV27_AGTTTCCAGGGGCCATACAA_TRBJ2-1	CASSFQGPYNEQFF	TRBV27*01|TRBD1*01|TRBJ2-1*01	868.486				NA
P1228	NTC190-20161228	NTC	CD8	653784	2658	CD8_C06-CD160	diverse	CRC.P1228_C000324:10	Clonal	10	TRAV13-1_CAAGTCTCAGCTTTG_TRAJ48	CAASLSFGNEKLTF	TRAV13-1*01|.|TRAJ48*01	561.273				NA	TRBV29-1_CAGCGCTCTCGCAGGGGACGTCTACA_TRBJ2-1	CSALAGDVYNEQFF	TRBV29-1*01|TRBD1*01|TRBJ2-1*01	246.748				NA
P1212	NTC191-20161212	NTC	CD8	717209	3055	CD8_C05-CD6	diverse	CRC.P1212_C000364:1	NoClonal	1	TRAV13-1_AAGTAAATGGGGCTT_TRAJ9	CAASKWGFKTIF	TRAV13-1*02|.|TRAJ9*01	483.396				NA	TRBV27_AGCAGGCCGACAGGGTCAAGCAC_TRBJ2-3	CASRPTGSSTDTQYF	TRBV27*01|TRBD1*01|TRBJ2-3*01	392.54				NA
P1228	NTC191-20161228	NTC	CD8	954129	2657	CD8_C04-GZMK	diverse	CRC.P1228_C000040:8	Clonal	8	TRAV8-2_GTGAGGGGGTTGAGGGAAT_TRAJ47	CVVRGLREYGNKLVF	TRAV8-2*01|.|TRAJ47*01	95.1897				NA	TRBV2_CAGCACTATTAGCGGGGGGGCCGAGGAGAC_TRBJ2-5	CASTISGGAEETQYF	TRBV2*01|TRBD2*01|TRBJ2-5*01	520.254				NA
P0123	NTC191-20180123	NTC	CD8	261323	1869	CD8_C04-GZMK	diverse	CRC.P0123_C000795:2	Clonal	2	TRAV13-2_AGAGATGGACAAT_TRAJ43	CAEMDNDMRF	TRAV13-2*01|.|TRAJ43*01	99.6012				NA	TRBV27_AGCAGCGTGGGGGACGGGGATCTATTCTT_TRBJ2-1	CASSVGDGDLFF	TRBV27*01|TRBD2*01,TRBD2*01,TRBD2*01,TRBD2*01,TRBD2*01|TRBJ2-1*01	1199.97				NA
P1228	NTC192-20161228	NTC	CD8	615507	2418	CD8_C06-CD160	diverse	CRC.P1228_C000030:4	Clonal	4	TRAV12-1_GGTGAGTAAGGATAAC_TRAJ31	CVVSKDNNARLMF	TRAV12-1*01|.|TRAJ31*01	184.738				NA	TRBV11-2_CTTAGTATTCTTCGCGGAAGCTTCGATGTATGGTGAGC_TRBJ2-1	CASSLVFFAEASMYGEQFF	TRBV11-2*01|N/A|TRBJ2-1*01	3544.84				NA
P1228	NTC193-20161228	NTC	CD8	495505	2497	CD8_C05-CD6	diverse	CRC.P1228_C000245:2	Clonal	2	TRAV1-2_GCTGTTGCCCTCCTTTACTC_TRAJ28	CAVALLYSGAGSYQLTF	TRAV1-2*01|.|TRAJ28*01	123.194				NA	TRBV20-1_AGTGCGCGTCCGGGTCTGGGGAACAC_TRBJ1-3	CSARPGLGNTIYF	TRBV20-1*02|N/A|TRBJ1-3*01	435.119				NA
P1228	NTC194-20161228	NTC	CD8	713336	2169	CD8_C04-GZMK	diverse	CRC.P1228_C000539:1	NoClonal	1	TRAV24_CTTTATCCCTGGAG_TRAJ53	CAFIPGGSNYKLTF	TRAV24*01|.|TRAJ53*01	29.4137				NA	TRBV2_GAAGCGCCTGTAGGGCAGCC_TRBJ1-5	CASSEAPVGQPQHF	TRBV2*01|N/A|TRBJ1-5*01	190.637				NA
P1228	NTC195-20161228	NTC	CD8	904626	2543	CD8_C06-CD160	diverse	CRC.P1228_C000367:3	Clonal	3	TRAV14_DV4_AGAGGTCGAACTCTCCACTAG_TRAJ52	CAMREVELSTSYGKLTF	TRAV14_DV4*02|.|TRAJ52*01	322.974				NA	TRBV21-1_AAAGCCGGACACCAAACTA_TRBJ1-4	CASSKAGHQTNEKLFF	TRBV21-1*01|TRBD1*01|TRBJ1-4*01	121.484				NA
P1228	NTC196-20161228	NTC	CD8	760848	2698	CD8_C04-GZMK	diverse	CRC.P1228_C000252:1	NoClonal	1	TRAV5_TGCAGTCTTCAACAA_TRAJ31	CAVFNNARLMF	TRAV5*01|.|TRAJ31*01	138.331				NA	TRBV13_GCAGCCTTACTAGCGGGGGGGCTAGCGAGC_TRBJ2-7	CASSLTSGGASEQYF	TRBV13*01|TRBD2*01|TRBJ2-7*01	855.36				NA
P1228	NTC197-20161228	NTC	CD8	738591	2595	CD8_C05-CD6	diverse	CRC.P1228_C000029:17	Clonal	17	TRAV1-1_GCGCTTTCGATAA_TRAJ26	CAFDNYGQNFVF	TRAV1-1*01|.|TRAJ26*01	53.5324				NA	TRBV5-1_CAGCTCCGCGCGGGAGTCCTA_TRBJ2-7	CASSSARESYEQYF	TRBV5-1*01|TRBD2*02|TRBJ2-7*01	1167.24				NA
P1228	NTC199-20161228	NTC	CD8	662169	2441	CD8_C06-CD160	diverse	CRC.P1228_C000619:1	NoClonal	1	TRAV19_TCTGACCATCGAAAATA_TRAJ44	CALTIENTGTASKLTF	TRAV19*01|.|TRAJ44*01	164.371				NA	TRBV2_GAAGCTTTCTGGGAGGCGGACAGGGTTTTCACTG_TRBJ1-1	CASSEAFWEADRVFTEAFF	TRBV2*01|TRBD1*01|TRBJ1-1*01	462.143				NA
P0215	NTC2-20170215	NTC	CD8	457898	2498	CD8_C05-CD6	diverse	CRC.P0215_C000033:1	NoClonal	1	TRAV25_CAGGGAGGCTTATGGAT_TRAJ33	Couldn't find FGXG	TRAV25*01|.|TRAJ33*01	243.043				NA	TRBV12-5_TTTGGGGCGGGACCTAGGGGAGCA_TRBJ2-1	CASGLGRDLGEQFF	TRBV12-5*01|TRBD2*02|TRBJ2-1*01	739.572				NA
P0411	NTC2-20170411	NTC	CD8	463359	2488	CD8_C06-CD160	diverse	CRC.P0411_C000066:7	Clonal	7	TRAV10_GAGCGCAGGTA_TRAJ53	CVVSAGSNYKLTF	TRAV10*01|.|TRAJ53*01	763.172	TRAV8-3_TGCTGCAGGTGAAAAGTATT_TRAJ45	CAAGEKYSGGGADGLTF	TRAV8-3*02|.|TRAJ45*01	56.6574	TRBV7-6_GCTTACTTTCCGGCTCTCAGGTCCACGAG_TRBJ2-7	CASSLLSGSQVHEQYF	TRBV7-6*01|N/A|TRBJ2-7*01	797.707				NA
P0123	NTC2-20180123	NTC	CD8	491405	2045	CD8_C05-CD6	diverse	CRC.P0123_C000037:1	NoClonal	1	TRAV12-2_CCGTGAGGGGTGG_TRAJ32	CAVRGGATNKLIF	TRAV12-2*02|.|TRAJ32*02	418.787				NA	TRBV4-2_CAGGAAGAGGGGGGAGCCA_TRBJ2-4	CASSQEEGGAKNIQYF	TRBV4-2*01|TRBD1*01,TRBD2*01,TRBD2*01|TRBJ2-4*01	1693.63				NA
P0909	NTC20-0909-ZL	NTC	CD8	627179	2542	CD8_C05-CD6	diverse	CRC.P0909_C000180:1	NoClonal	1	TRAV1-1_GAGAGTCTTCCGGACTGG_TRAJ9	CAVRVFRTGGFKTIF	TRAV1-1*01|.|TRAJ9*01	340.035				NA	TRBV25-1_GTGCC(AGC)GGGCCCCGGGGCGGAGGCCGACAGACGAAC_TRBJ2-2	CASGPRGGGRQTNTGELFF	TRBV25-1*01|TRBD2*01,TRBD2*02|TRBJ2-2*01	1521.87				NA
P1212	NTC20-20161212	NTC	CD8	687328	2712	CD8_C04-GZMK	diverse	CRC.P1212_C000065:3	Clonal	3	TRAV16_AGTGGCCGGGATAAT_TRAJ39	CALSGRDNAGNMLTF	TRAV16*01|.|TRAJ39*01	644.502				NA	TRBV5-6_CTTGGCTTGGATCGGGGACGGCACTG_TRBJ1-1	CASSLAWIGDGTEAFF	TRBV5-6*01|TRBD1*01,TRBD2*01,TRBD2*01,TRBD2*02|TRBJ1-1*01	834.031				NA
P1228	NTC20-20161228	NTC	CD8	921029	1808	CD8_C04-GZMK	diverse	CRC.P1228_C000052:8	Clonal	8	TRAV14_DV4_CACTGGGGGCCTTTC_TRAJ8	CALGAFQKLVF	TRAV14_DV4*03|.|TRAJ8*01	164.686				NA	TRBV7-3_GCTTAGAAGCAGG(G)AACAC_TRBJ2-2	CASSLEAGNTGELFF	TRBV7-3*01|TRBD1*01|TRBJ2-2*01	1522.99				NA
P0215	NTC20-20170215	NTC	CD8	431986	2399	CD8_C05-CD6	diverse	CRC.P0215_C000084:18	Clonal	18	TRAV26-1_AGAGTAAGCACAG_TRAJ37	CIVRVSTGKLIF	TRAV26-1*01|.|TRAJ37*01,TRAJ37*02	494.675				NA	TRBV7-9_CAGCTCCACCCGCGGAAGCTCTG_TRBJ1-3	CASSSTRGSSGNTIYF	TRBV7-9*03|N/A|TRBJ1-3*01	952.33				NA
P0411	NTC20-20170411	NTC	CD8	420747	2423	CD8_C05-CD6	diverse	CRC.P0411_C000050:1	NoClonal	1	TRAV26-1_GAGTCCCTGCTG_TRAJ52	CIVRVPAGGTSYGKLTF	TRAV26-1*01|.|TRAJ52*01	1009.16	TRAV26-2_GAGACGTACAATCCGG_TRAJ41	CILRDVQSGYALNF	TRAV26-2*01|.|TRAJ41*01	308.28	TRBV19_ATAGATCTAGCCACAGGGGAGAACTA_TRBJ1-2	CASSIDLATGENYGYTF	TRBV19*01|TRBD1*01|TRBJ1-2*01	237.404				NA
P0825	NTC20-20170825	NTC	CD8	600682	2653	CD8_C05-CD6	diverse	CRC.P0825_C000050:9	Clonal	9	TRAV17_GTGCTGCTAGAATTC_TRAJ54	CAARIQGAQKLVF	TRAV17*01|.|TRAJ54*01	56.4295				NA	TRBV28_AGTTTCACTACCGGAGGTACTGA_TRBJ1-1	CASSFTTGGTEAFF	TRBV28*01|TRBD2*02|TRBJ1-1*01	1147.49				NA
P1228	NTC200-20161228	NTC	CD8	689315	2252	CD8_C04-GZMK	diverse	CRC.P1228_C000051:15	Clonal	15	TRAV8-6_AGTGATGGAACCCT_TRAJ11	CAVSDGTLTF	TRAV8-6*02|.|TRAJ11*01	182.224				NA	TRBV4-1_CCAAGCTTCAACAGGG(GG)AAACA_TRBJ1-3	CASSQASTGGNTIYF	TRBV4-1*01|TRBD1*01|TRBJ1-3*01	1887.2				NA
P1212	NTC201-20161212	NTC	CD8	688272	2348	CD8_C05-CD6	diverse	CRC.P1212_C000247:3	Clonal	3	TRAV6_GTGCTCATAAT_TRAJ39	CAHNAGNMLTF	TRAV6*02|.|TRAJ39*01	189.112				NA	TRBV7-2_CAGCTCCGCTGGGATCTATG_TRBJ1-2	CASSSAGIYGYTF	TRBV7-2*01|N/A|TRBJ1-2*01	2512.82				NA
P1228	NTC201-20161228	NTC	CD8	523637	2442	CD8_C06-CD160	diverse	CRC.P1228_C000670:2	Clonal	2	TRAV26-1_CGTCAAGGGGGGAAATT_TRAJ41	CIVKGGNSGYALNF	TRAV26-1*01|.|TRAJ41*01	120.594				NA	TRBV3-1_CCAAGTAAAGGGGGTTACGGGAGACGGGG_TRBJ2-2	CASSQVKGVTGDGELFF	TRBV3-1*01|TRBD1*01,TRBD2*02|TRBJ2-2*01	578.217				NA
P1228	NTC202-20161228	NTC	CD8	711312	2851	CD8_C03-CX3CR1	diverse	CRC.P1228_C000101:37	Clonal	37	TRAV12-3_TGCAACGGCTGGT_TRAJ22	CATAGSARQLTF	TRAV12-3*01|.|TRAJ22*01	424.828	TRAV9-2_AGTGACGGGGGCTC_TRAJ37	CALSDGGSGNTGKLIF	TRAV9-2*01|.|TRAJ37*01	189.93	TRBV6-5_TACTCGGACGGACTTATCTATG_TRBJ1-2	CASSYSDGLIYGYTF	TRBV6-5*01|TRBD2*01,TRBD2*02|TRBJ1-2*01	423.562				NA
P1228	NTC203-20161228	NTC	CD8	1034042	2286	CD8_C05-CD6	diverse	CRC.P1228_C000064:1	NoClonal	1	TRAV14_DV4_GAGAGCCCCCTCTGGGTTCT_TRAJ20	CAMREPPLGSNDYKLSF	TRAV14_DV4*02|.|TRAJ20*01	628.939				NA	TRBV7-6_GCAGCCTGGGGGCAGGGGCCTCTG_TRBJ1-3	CASSLGAGASGNTIYF	TRBV7-6*01|TRBD1*01,TRBD1*01|TRBJ1-3*01	1906.22				NA
P1228	NTC204-20161228	NTC	CD8	950569	2347	CD8_C04-GZMK	diverse	CRC.P1228_C000420:1	NoClonal	1	TRAV21_GTGCTGTATCTTCAGG_TRAJ40	CAVSSGTYKYIF	TRAV21*02|.|TRAJ40*01	472.987	TRAV8-2_GAGTGGGGGTGC_TRAJ45	CVVSGGADGLTF	TRAV8-2*01|.|TRAJ45*01	203.728	TRBV7-9_AGCTTGGGGG(C)AGATA_TRBJ2-3	CASSLGADTQYF	TRBV7-9*03|TRBD1*01|TRBJ2-3*01	2048.6				NA
P1212	NTC205-20161212	NTC	CD8	737883	2023	CD8_C04-GZMK	diverse	CRC.P1212_C000088:1	NoClonal	1	TRAV5_AGAGT(A)CAGGC_TRAJ37	CAESTGKLIF	TRAV5*01|.|TRAJ37*01,TRAJ37*02	79.2098				NA	TRBV29-1_CGTTGGGAGCGGGGGCACTAA_TRBJ1-4	CSVGSGGTNEKLFF	TRBV29-1*01|TRBD2*01|TRBJ1-4*01	806.933				NA
P1212	NTC206-20161212	NTC	CD8	909384	1710	CD8_C05-CD6	diverse	CRC.P1212_C000018:21	Clonal	21	TRAV1-2_AGAGATCTACGGAACCA_TRAJ23	CAVRDLRNQGGKLIF	TRAV1-2*01|.|TRAJ23*01	176.446				NA	TRBV5-6_AGCGT(GG)GGGAGACCGGTTGGACCC_TRBJ2-5	CASSVGETGWTQYF	TRBV5-6*01|TRBD1*01,TRBD2*01,TRBD2*01,TRBD2*01,TRBD2*02|TRBJ2-5*01	502.484				NA
P1228	NTC209-20161228	NTC	CD8	707007	2300	CD8_C06-CD160	diverse	CRC.P1228_C000011:7	Clonal	7	TRAV21_TGAGGGGCTC_TRAJ37	CAVRGSGNTGKLIF	TRAV21*01|.|TRAJ37*01	280.353				NA	TRBV19_AGTAGCGTCTTGGGACGGGGGGGCGGTTTGACCTAC_TRBJ2-1	CASSVLGRGGGLTYNEQFF	TRBV19*01|TRBD2*01|TRBJ2-1*01	465.382				NA
P1212	NTC21-20161212	NTC	CD8	741973	2074	CD8_C05-CD6	diverse	CRC.P1212_C000018:21	Clonal	21	TRAV1-2_AGAGATCTACGGAACCA_TRAJ23	CAVRDLRNQGGKLIF	TRAV1-2*01|.|TRAJ23*01	178.456				NA	TRBV5-6_AGCGT(GG)GGGAGACCGGTTGGACCC_TRBJ2-5	CASSVGETGWTQYF	TRBV5-6*01|TRBD1*01,TRBD2*01,TRBD2*01,TRBD2*01,TRBD2*02|TRBJ2-5*01	304.012				NA
P1228	NTC21-20161228	NTC	CD8	975583	2341	CD8_C05-CD6	diverse	CRC.P1228_C000357:1	NoClonal	1	TRAV8-2_AGTGATCGGGTTTATG_TRAJ42	CVVSDRVYGGSQGNLIF	TRAV8-2*01|.|TRAJ42*01	108.445				NA	TRBV9_CAGCG(TAG)CGGGGGG(G)CCCCA_TRBJ1-5	CASSVAGGPQHF	TRBV9*01|TRBD2*01|TRBJ1-5*01	370.833				NA
P0215	NTC21-20170215	NTC	CD8	686332	3067	CD8_C04-GZMK	diverse	CRC.P0215_C000162:3	Clonal	3	TRAV14_DV4_GAGGGGGAGGCTGC_TRAJ17	CAMREGEAAGNKLTF	TRAV14_DV4*01|.|TRAJ17*01	163.64				NA	TRBV27_CCAGCGGGAGACTAGCGGGAGGTTCGGAGCA_TRBJ2-1	CASGRLAGGSEQFF	TRBV27*01|TRBD2*02|TRBJ2-1*01	277.792				NA
P0123	NTC21-20180123	NTC	CD8	626893	1483	CD8_C05-CD6	diverse	CRC.P0123_C000791:1	NoClonal	1	TRAV38-1_TTTCAGCGCTTACAAT_TRAJ43	CAFSAYNNNDMRF	TRAV38-1*01|.|TRAJ43*01	720.017				NA	TRBV7-3_AGCTTCGGGACAGGGTTTGGCT_TRBJ1-2	CASSF	TRBV7-3*01|TRBD1*01|TRBJ1-2*01	950.825				NA
P1228	NTC211-20161228	NTC	CD8	645763	2381	CD8_C04-GZMK	diverse	CRC.P1228_C000040:8	Clonal	8	TRAV8-2_GTGAGGGGGTTGAGGGAAT_TRAJ47	CVVRGLREYGNKLVF	TRAV8-2*01|.|TRAJ47*01	30.8139				NA	TRBV2_CAGCACTATTAGCGGGGGGGCCGAGGAGAC_TRBJ2-5	CASTISGGAEETQYF	TRBV2*01|TRBD2*01|TRBJ2-5*01	103.422				NA
P1212	NTC213-20161212	NTC	CD8	837558	2755	CD8_C06-CD160	diverse	CRC.P1212_C000119:1	NoClonal	1	TRAV9-2_TGAGTCTAACTG_TRAJ24	CALSLTDSWGKLQF	TRAV9-2*01|.|TRAJ24*02	396.216				NA	TRBV13_GCGAA(GG)ACAGGGGGCGCCTCACTATGAGCA_TRBJ2-7	Couldn't find FGXG	TRBV13*01|TRBD1*01|TRBJ2-7*02	1371.06				NA
P1212	NTC214-20161212	NTC	CD8	628915	1959	CD8_C04-GZMK	diverse	CRC.P1212_C000785:2	Clonal	2	TRAV21_GTGCTGCCAGGCCACAGGAGACCGA_TRAJ34	CAARPQETDKLIF	TRAV21*02|.|TRAJ34*01	876.367	TRAV8-2_GTGAGGTCCTTTG_TRAJ48	CVVRSFGNEKLTF	TRAV8-2*01|.|TRAJ48*01	202.029	TRBV9_CAGCACCCGGGGAGGTAGCAGGGATGAG_TRBJ2-1	CASTRGGSRDEQFF	TRBV9*01|TRBD2*02|TRBJ2-1*01	586.059				NA
P1228	NTC214-20161228	NTC	CD8	770749	2466	CD8_C04-GZMK	diverse	CRC.P1228_C000040:8	Clonal	8	TRAV8-2_GTGAGGGGGTTGAGGGAAT_TRAJ47	CVVRGLREYGNKLVF	TRAV8-2*01|.|TRAJ47*01	270.684				NA	TRBV2_CAGCACTATTAGCGGGGGGGCCGAGGAGAC_TRBJ2-5	CASTISGGAEETQYF	TRBV2*01|TRBD2*01|TRBJ2-5*01	274.745				NA
P1228	NTC216-20161228	NTC	CD8	757689	2748	CD8_C06-CD160	diverse	CRC.P1228_C000324:10	Clonal	10	TRAV13-1_CAAGTCTCAGCTTTG_TRAJ48	CAASLSFGNEKLTF	TRAV13-1*01|.|TRAJ48*01	371.387				NA	TRBV29-1_CAGCGCTCTCGCAGGGGACGTCTACA_TRBJ2-1	CSALAGDVYNEQFF	TRBV29-1*01|TRBD1*01|TRBJ2-1*01	764.981				NA
P1228	NTC217-20161228	NTC	CD8	806967	1838	CD8_C04-GZMK	diverse	CRC.P1228_C000040:8	Clonal	8	TRAV8-2_GTGAGGGGGTTGAGGGAAT_TRAJ47	CVVRGLREYGNKLVF	TRAV8-2*01|.|TRAJ47*01	134.852				NA	TRBV10-3_ATCAGGTGGGACAGCTCTCAGAACA_TRBJ1-1	CAIRWDSSQNTEAFF	TRBV10-3*01,TRBV10-3*02|TRBD1*01|TRBJ1-1*01	141.923	TRBV2_CAGCACTATTAGCGGGGGGGCCGAGGAGAC_TRBJ2-5	CASTISGGAEETQYF	TRBV2*01|TRBD2*01|TRBJ2-5*01	97.2788
P1212	NTC218-20161212	NTC	CD8	735249	2550	CD8_C04-GZMK	diverse	CRC.P1212_C000185:1	NoClonal	1	TRAV21_GTGCTGTCCCTTCTA_TRAJ20	CAVPSNDYKLSF	TRAV21*02|.|TRAJ20*01	170.414				NA	TRBV11-3_AGCTT(AG)GGGGCCCAAACAC_TRBJ1-1	CASSLGGPNTEAFF	TRBV11-3*01|TRBD1*01|TRBJ1-1*01	65.6993				NA
P1228	NTC219-20161228	NTC	CD8	917657	2801	CD8_C03-CX3CR1	diverse	CRC.P1228_C000101:37	Clonal	37	TRAV12-3_TGCAACGGCTGGT_TRAJ22	CATAGSARQLTF	TRAV12-3*01|.|TRAJ22*01	616.864	TRAV9-2_AGTGACGGGGGCTC_TRAJ37	CALSDGGSGNTGKLIF	TRAV9-2*01|.|TRAJ37*01	86.6207	TRBV6-5_TACTCGGACGGACTTATCTATG_TRBJ1-2	CASSYSDGLIYGYTF	TRBV6-5*01|TRBD2*01,TRBD2*02|TRBJ1-2*01	118.736				NA
P1212	NTC22-20161212	NTC	CD8	906330	2686	CD8_C05-CD6	diverse	CRC.P1212_C000130:3	Clonal	3	TRAV39_GTGGAGCCCAATG_TRAJ43	CAVEPNDMRF	TRAV39*01|.|TRAJ43*01	432.891				NA	TRBV9_CGTAGAAGGGACAGGGGGAAGCGAGC_TRBJ2-7	CASSVEGTGGSEQYF	TRBV9*01|TRBD1*01|TRBJ2-7*01	1087.58				NA
P1228	NTC22-20161228	NTC	CD8	994362	2086	CD8_C05-CD6	diverse	CRC.P1228_C000092:2	Clonal	2	TRAV14_DV4_AATGACCGCTACC_TRAJ40	CAMTATSGTYKYIF	TRAV14_DV4*02|.|TRAJ40*01	306.827				NA	TRBV27_GCAGTCAGACAGGGTGGAATTC_TRBJ1-6	CASSQTGWNSPLHF	TRBV27*01|TRBD1*01|TRBJ1-6*02	531.653				NA
P0413	NTC22-20170413	NTC	CD8	633546	1864	CD8_C06-CD160	diverse	CRC.P0413_C000031:5	Clonal	5	TRAV8-2_TGTGACCTCAACT_TRAJ24	CVVTSTDSWGKLQF	TRAV8-2*01|.|TRAJ24*02	212.201				NA	TRBV6-1_AGTGATCTTTTCCCAGAAAGGAGTGGG(ACT)GAAGC_TRBJ1-1	CASSDLFPERSGTEAFF	TRBV6-1*01|TRBD2*01,TRBD2*02|TRBJ1-1*01	75.2052				NA
P0825	NTC22-20170825	NTC	CD8	671789	2307	CD8_C05-CD6	diverse	CRC.P0825_C000345:3	Clonal	3	TRAV19_GAGGCGGGTGCAT_TRAJ6	CALSEAGASGGSYIPTF	TRAV19*01|.|TRAJ6*01	601.574				NA	TRBV7-9_AGCTTTGGACAGGGTGCATACGA_TRBJ2-7	CASSF	TRBV7-9*03|TRBD1*01|TRBJ2-7*01	1608.8				NA
P1228	NTC220-20161228	NTC	CD8	781408	2177	CD8_C04-GZMK	diverse	CRC.P1228_C000040:8	Clonal	8	TRAV8-2_GTGAGGGGGTTGAGGGAAT_TRAJ47	CVVRGLREYGNKLVF	TRAV8-2*01|.|TRAJ47*01	298.741				NA	TRBV2_CAGCACTATTAGCGGGGGGGCCGAGGAGAC_TRBJ2-5	CASTISGGAEETQYF	TRBV2*01|TRBD2*01|TRBJ2-5*01	480.425				NA
P1212	NTC221-20161212	NTC	CD8	876740	2097	CD8_C05-CD6	diverse	CRC.P1212_C000435:2	Clonal	2	TRAV5_GAGTAAGAGGGAAGGAA_TRAJ42	CAESKREGSQGNLIF	TRAV5*01|.|TRAJ42*01	239.377				NA	TRBV9_CGTAGAGGCTAGCGCTTGGGAG_TRBJ2-2	CASSVEASAWELFF	TRBV9*01|TRBD2*01,TRBD2*02|TRBJ2-2*01	788.854				NA
P1228	NTC222-20161228	NTC	CD8	628201	2198	CD8_C05-CD6	diverse	CRC.P1228_C000564:1	NoClonal	1	TRAV21_GTGCTTTATATAACCA_TRAJ15	CALYNQAGTALIF	TRAV21*01|.|TRAJ15*01	796.032				NA	TRBV2_GAAGCGCTGAGGGCTAGCGGGGGCCTCTACG_TRBJ2-7	CASSEALRASGGLYEQYF	TRBV2*01|TRBD2*01|TRBJ2-7*01	397.524				NA
P1212	NTC223-20161212	NTC	CD8	837996	2217	CD8_C04-GZMK	diverse	CRC.P1212_C000749:1	NoClonal	1	TRAV8-3_CTGTGCCAGAGGCTG_TRAJ28	CAVPEAGSYQLTF	TRAV8-3*01|.|TRAJ28*01	76.8723				NA	TRBV9_AGCGT(AG)GGGGCGACTAT_TRBJ1-2	CASSVGGDYGYTF	TRBV9*01|TRBD1*01|TRBJ1-2*01	151.389				NA
P1212	NTC224-20161212	NTC	CD8	822121	2444	CD8_C06-CD160	diverse	CRC.P1212_C000346:1	NoClonal	1	TRAV19_TGAGTCCCGCTCAG_TRAJ57	CALSPAQGGSEKLVF	TRAV19*01|.|TRAJ57*01	242.291				NA	TRBV15_CCACCCGGGACTTCTCCT_TRBJ2-1	CATRDFSYNEQFF	TRBV15*02|TRBD2*01,TRBD2*02|TRBJ2-1*01	551.402				NA
P1228	NTC225-20161228	NTC	CD8	453719	1913	CD8_C04-GZMK	diverse	CRC.P1228_C000631:1	NoClonal	1	TRAV5_GAGAG(TA)CCGGC_TRAJ44	CAESTGTASKLTF	TRAV5*01|.|TRAJ44*01	134.956				NA	TRBV12-4_AGTTTGGACGTTTTTGGGCTAGCTT_TRBJ1-1	CASSLDVFGLAFF	TRBV12-4*01|N/A|TRBJ1-1*01	1041.32				NA
P1228	NTC226-20161228	NTC	CD8	765057	2461	CD8_C05-CD6	diverse	CRC.P1228_C000041:3	Clonal	3	TRAV26-1_CGTCACTACCGG_TRAJ49	CIVTTGNQFYF	TRAV26-1*01|.|TRAJ49*01	252.496				NA	TRBV10-3_ATCAGGTGGGACAGCTCTCAGAACA_TRBJ1-1	CAIRWDSSQNTEAFF	TRBV10-3*02|TRBD1*01|TRBJ1-1*01	1267.26				NA
P1228	NTC228-20161228	NTC	CD8	593383	2251	CD8_C04-GZMK	diverse	CRC.P1228_C000029:17	Clonal	17	TRAV1-1_GCGCTTTCGATAA_TRAJ26	CAFDNYGQNFVF	TRAV1-1*01|.|TRAJ26*01	103.888				NA	TRBV5-1_CAGCTCCGCGCGGGAGTCCTA_TRBJ2-7	CASSSARESYEQYF	TRBV5-1*01|TRBD2*02|TRBJ2-7*01	819.363				NA
P1228	NTC229-20161228	NTC	CD8	720141	2656	CD8_C06-CD160	diverse	CRC.P1228_C000038:4	Clonal	4	TRAV1-2_GTGAGCTATTCAGG_TRAJ6	CAVSYSGGSYIPTF	TRAV1-2*01|.|TRAJ6*01	521.469				NA	TRBV11-3_GCAGCCAACAGGGGCACACC_TRBJ2-2	CASSQQGHTGELFF	TRBV11-3*01|TRBD1*01|TRBJ2-2*01	501.517				NA
P1212	NTC23-20161212	NTC	CD8	918931	2622	CD8_C05-CD6	diverse	CRC.P1212_C000018:21	Clonal	21	TRAV1-2_AGAGATCTACGGAACCA_TRAJ23	CAVRDLRNQGGKLIF	TRAV1-2*01|.|TRAJ23*01	941.284				NA	TRBV5-6_AGCGT(GG)GGGAGACCGGTTGGACCC_TRBJ2-5	CASSVGETGWTQYF	TRBV5-6*01|TRBD1*01,TRBD2*01,TRBD2*01,TRBD2*01,TRBD2*02|TRBJ2-5*01	147.416				NA
P1228	NTC23-20161228	NTC	CD8	1001391	1997	CD8_C05-CD6	diverse	CRC.P1228_C000029:17	Clonal	17	TRAV1-1_GCGCTTTCGATAA_TRAJ26	CAFDNYGQNFVF	TRAV1-1*01|.|TRAJ26*01	64.963				NA	TRBV5-1_CAGCTCCGCGCGGGAGTCCTA_TRBJ2-7	CASSSARESYEQYF	TRBV5-1*01|TRBD2*02|TRBJ2-7*01	738.028				NA
P0215	NTC23-20170215	NTC	CD8	595736	2513	CD8_C05-CD6	diverse	CRC.P0215_C000001:5	Clonal	5	TRAV5_GAGAGGGGGAGCAA_TRAJ33	Couldn't find FGXG	TRAV5*01|.|TRAJ33*01	92.9149				NA	TRBV3-1_CCAAGGTTCGGCAGGGGCACAAGA_TRBJ2-5	CASSQGSAGAQETQYF	TRBV3-1*01|TRBD1*01|TRBJ2-5*01	470.355				NA
P0411	NTC23-20170411	NTC	CD8	310115	1898	CD8_C06-CD160	diverse	CRC.P0411_C000034:4	Clonal	4	TRAV36_DV7_TGTGG(GGG)ATAAC_TRAJ26	CAVGDNYGQNFVF	TRAV36_DV7*01|.|TRAJ26*01	81.0947				NA	TRBV20-1_GCTAGCGGTTTTCAACGGACTAGCTCACAAGA_TRBJ2-5	CSASGFQRTSSQETQYF	TRBV20-1*01|TRBD2*01,TRBD2*02|TRBJ2-5*01	137.69				NA
P0825	NTC23-20170825	NTC	CD8	545299	2888	CD8_C05-CD6	diverse	CRC.P0825_C000021:4	Clonal	4	TRAV29_DV5_AAGCGAAACCGA_TRAJ34	CAASETDKLIF	TRAV29_DV5*01|.|TRAJ34*01	18.8798				NA	TRBV10-1_GAGTCGAGGCGGAGCTCCT_TRBJ1-6	CASSESRRSSYNSPLHF	TRBV10-1*02|N/A|TRBJ1-6*01	80.9987	TRBV2_GTGCC(AGC)GGGGGTATAACGGGAGGGGC_TRBJ2-6	CASGGITGGANVLTF	TRBV2*01|TRBD2*01,TRBD2*02|TRBJ2-6*01	277.402
P1228	NTC233-20161228	NTC	CD8	962516	2512	CD8_C06-CD160	diverse	CRC.P1228_C000012:13	Clonal	13	TRAV13-2_AGCGACGCTTTATG_TRAJ42	CAATLYGGSQGNLIF	TRAV13-2*01|.|TRAJ42*01	162.951	TRAV8-6_AGTGAAGCAACCT_TRAJ50	CAVSEATSYDKVIF	TRAV8-6*02|.|TRAJ50*01	323.458	TRBV7-8_GCAGCAGTCGACTAGCGGGGCAAATTCAAGA_TRBJ2-5	CASSSRLAGQIQETQYF	TRBV7-8*01|TRBD2*01|TRBJ2-5*01	1371.05				NA
P1228	NTC234-20161228	NTC	CD8	924461	2352	CD8_C04-GZMK	diverse	CRC.P1228_C000028:7	Clonal	7	TRAV25_CAGGGGCGGGGTGGGGCAAC_TRAJ53	CAGAGWGNYKLTF	TRAV25*01|.|TRAJ53*01	46.8029				NA	TRBV6-1_GCAGTCCTCTCCGGACAGGAGAAGCAACT_TRBJ1-4	CASSPLRTGEATNEKLFF	TRBV6-1*01|TRBD1*01|TRBJ1-4*01	357.073				NA
P1228	NTC236-20161228	NTC	CD8	918648	2270	CD8_C04-GZMK	diverse	CRC.P1228_C000115:2	Clonal	2	TRAV29_DV5_AAGCGGGGGAGG_TRAJ10	CAASGGGNKLTF	TRAV29_DV5*01|.|TRAJ10*01	279.278				NA	TRBV2_AGCAGCACTCGGGATGAAG_TRBJ1-1	CASSTRDEAFF	TRBV2*01|TRBD2*02|TRBJ1-1*01	1030.28				NA
P1212	NTC239-20161212	NTC	CD8	855931	2051	CD8_C05-CD6	diverse	CRC.P1212_C000271:3	Clonal	3	TRAV27_AGGAGTCTCTG_TRAJ28	CAGVSGAGSYQLTF	TRAV27*01|.|TRAJ28*01	387.096				NA	TRBV6-5_AGCAGGTCCACAGGGGGCGCGGGAGATA_TRBJ2-3	CASRSTGGAGDTQYF	TRBV6-5*01|TRBD1*01|TRBJ2-3*01	558.569				NA
P1228	NTC239-20161228	NTC	CD8	684624	2147	CD8_C04-GZMK	diverse	CRC.P1228_C000040:8	Clonal	8	TRAV8-2_GTGAGGGGGTTGAGGGAAT_TRAJ47	CVVRGLREYGNKLVF	TRAV8-2*01|.|TRAJ47*01	23.5982				NA	TRBV2_CAGCACTATTAGCGGGGGGGCCGAGGAGAC_TRBJ2-5	CASTISGGAEETQYF	TRBV2*01|TRBD2*01|TRBJ2-5*01	137.31				NA
P0909	NTC24-0909-ZL	NTC	CD8	748852	2468	CD8_C07-LAYN	diverse	CRC.P0909_C000191:3	Clonal	3	TRAV12-2_CCGTGCGCGGGAACGA_TRAJ20	CAVRGNDYKLSF	TRAV12-2*02|.|TRAJ20*01	1539.87	TRAV4_GTGACCCCGACAG_TRAJ24	CLVGDPDSWGKLQF	TRAV4*01|.|TRAJ24*02	157.975	TRBV7-9_CAGCTCGGACAGAGACGAG_TRBJ2-7	CASSSDRDEQYF	TRBV7-9*03|TRBD1*01|TRBJ2-7*01	1688.88				NA
P1212	NTC24-20161212	NTC	CD8	763066	2272	CD8_C05-CD6	diverse	CRC.P1212_C000435:2	Clonal	2	TRAV5_GAGTAAGAGGGAAGGAA_TRAJ42	CAESKREGSQGNLIF	TRAV5*01|.|TRAJ42*01	281.408				NA	TRBV9_CGTAGAGGCTAGCGCTTGGGAG_TRBJ2-2	CASSVEASAWELFF	TRBV9*01|TRBD2*01,TRBD2*02|TRBJ2-2*01	1206.87				NA
P1228	NTC24-20161228	NTC	CD8	1007464	2028	CD8_C04-GZMK	diverse	CRC.P1228_C000211:2	Clonal	2	TRAV3_ACTTCCCTCTCTTTGGTG_TRAJ4	CTYSVSGNPYLFWYVQYPNRGLQFLLKYITGDNLVKGSYGFEAEFNKSQTSFHLKKPSALVSDSALYFPLFGGYNKLIF	TRAV3*01|.|TRAJ4*01	346.217	TRAV6_GTGCTTTTATCAACC_TRAJ15	CAFINQAGTALIF	TRAV6*02|.|TRAJ15*01	502.478	TRBV20-1_TGCTA(GGGA)CAGGCGGACCTAC_TRBJ2-7	CSARDRRTYEQYF	TRBV20-1*01|TRBD1*01|TRBJ2-7*01	863.194				NA
P0215	NTC24-20170215	NTC	CD8	559096	2298	CD8_C05-CD6	diverse	CRC.P0215_C000481:1	NoClonal	1	TRAV2_GTGGA(GGA)TAGCA_TRAJ33	Couldn't find FGXG	TRAV2*01|.|TRAJ33*01	50.1881				NA	TRBV25-1_GTGAACGGCGGGGAACCTTCTATG_TRBJ1-2	CASSERRGTFYGYTF	TRBV25-1*01|TRBD2*01|TRBJ1-2*01	1498.16				NA
P0411	NTC24-20170411	NTC	CD8	419274	2238	CD8_C06-CD160	diverse	CRC.P0411_C000086:11	Clonal	11	TRAV1-2_AGAGATCAAAATT_TRAJ41	CAVRDQNSGYALNF	TRAV1-2*01|.|TRAJ41*01	167.8				NA	TRBV13_AGCTTGGACCCCCCGAGCTCTG_TRBJ1-3	CASSLDPPSSGNTIYF	TRBV13*01|N/A|TRBJ1-3*01	462.694				NA
P0413	NTC24-20170413	NTC	CD8	705075	2460	CD8_C06-CD160	diverse	CRC.P0413_C000172:10	Clonal	10	TRAV19_GAGGCGCCTTCAG_TRAJ45	CALSEAPSGGGADGLTF	TRAV19*01|.|TRAJ45*01	195.977				NA	TRBV6-5_AGCAGGCTAACAGATAACT_TRBJ1-2	CASRLTDNYGYTF	TRBV6-5*01|N/A|TRBJ1-2*01	638.884				NA
P0825	NTC24-20170825	NTC	CD8	527687	2402	CD8_C05-CD6	diverse	CRC.P0825_C000192:1	NoClonal	1	TRAV38-2_DV8_TTTTACCTTACAGGG_TRAJ54	CAFTLQGAQKLVF	TRAV38-2_DV8*01|.|TRAJ54*01	260.271				NA	TRBV7-9_AGCAGTTCGGGGTGGACTTCAC_TRBJ1-6	CASSSGWTSPLHF	TRBV7-9*03|TRBD2*01,TRBD2*01,TRBD2*02|TRBJ1-6*01	826.099				NA
P0123	NTC24-20180123	NTC	CD8	404283	1838	CD8_C05-CD6	diverse	CRC.P0123_C000327:1	NoClonal	1	TRAV1-2_AGAGATCCGGGTTCAG_TRAJ11	CAVRDPGSGYSTLTF	TRAV1-2*01|.|TRAJ11*01	138.832				NA	TRBV20-1_CTAGAGAAAAACGGCTAGCCTGGAATGA_TRBJ2-1	CSAREKRLAWNEQFF	TRBV20-1*05|TRBD2*01,TRBD2*02|TRBJ2-1*01	1560.92				NA
P1228	NTC242-20161228	NTC	CD8	895305	3206	CD8_C06-CD160	diverse	CRC.P1228_C000029:17	Clonal	17	TRAV1-1_GCGCTTTCGATAA_TRAJ26	CAFDNYGQNFVF	TRAV1-1*01|.|TRAJ26*01	96.8938				NA	TRBV11-3_GCAGCCAACAGGGGCACACC_TRBJ2-2	CASSQQGHTGELFF	TRBV11-3*01|TRBD1*01|TRBJ2-2*01	65.4512	TRBV5-1_CAGCTCCGCGCGGGAGTCCTA_TRBJ2-7	CASSSARESYEQYF	TRBV5-1*01|TRBD2*02|TRBJ2-7*01	529.07
P1228	NTC244-20161228	NTC	CD8	677156	3481	CD8_C06-CD160	diverse	CRC.P1228_C000030:4	Clonal	4	TRAV12-1_GGTGAGTAAGGATAAC_TRAJ31	CVVSKDNNARLMF	TRAV12-1*01|.|TRAJ31*01	109.162				NA	TRBV11-2_CTTAGTATTCTTCGCGGAAGCTTCGATGTATGGTGAGC_TRBJ2-1	CASSLVFFAEASMYGEQFF	TRBV11-2*01|N/A|TRBJ2-1*01	4315.22	TRBV5-1_CAGCTCCGCGCGGGAGTCCTA_TRBJ2-7	CASSSARESYEQYF	TRBV5-1*01|TRBD2*02|TRBJ2-7*01	48.1555
P1228	NTC245-20161228	NTC	CD8	753740	2908	CD8_C05-CD6	diverse	CRC.P1228_C000029:17	Clonal	17	TRAV1-1_GCGCTTTCGATAA_TRAJ26	CAFDNYGQNFVF	TRAV1-1*01|.|TRAJ26*01	70.1869				NA	TRBV5-1_CAGCTCCGCGCGGGAGTCCTA_TRBJ2-7	CASSSARESYEQYF	TRBV5-1*01|TRBD2*02|TRBJ2-7*01	704.466				NA
P1228	NTC246-20161228	NTC	CD8	725870	2192	CD8_C04-GZMK	diverse	CRC.P1228_C000087:1	NoClonal	1	TRAV29_DV5_TTCTGCGGCTTTCGGGGTGC_TRAJ32	CGFRGATNKLIF	TRAV29_DV5*01|.|TRAJ32*01,TRAJ32*02	417.603				NA	TRBV6-1_GCAGTCTGCCGACCCATCAG_TRBJ1-5	CASSLPTHQPQHF	TRBV6-1*01|N/A|TRBJ1-5*01	293.815				NA
P1228	NTC247-20161228	NTC	CD8	720570	2099	CD8_C04-GZMK	diverse	CRC.P1228_C000797:1	NoClonal	1	TRAV14_DV4_GAGAGTTCGCTAACA_TRAJ34	CAMREFANTDKLIF	TRAV14_DV4*01|.|TRAJ34*01	185.563				NA	TRBV20-1_GCTAGTTTAGGGGTTAGGACCGG_TRBJ2-2	CSASLGVRTGELFF	TRBV20-1*01|TRBD1*01|TRBJ2-2*01	335.572				NA
P1228	NTC248-20161228	NTC	CD8	673255	2736	CD8_C04-GZMK	diverse	CRC.P1228_C000052:8	Clonal	8	TRAV14_DV4_CACTGGGGGCCTTTC_TRAJ8	CALGAFQKLVF	TRAV14_DV4*03|.|TRAJ8*01	114.366	TRAV8-6_AGTGATGGAACCCT_TRAJ11	CAVSDGTLTF	TRAV8-6*02|.|TRAJ11*01	15.8553	TRBV7-3_GCTTAGAAGCAGG(G)AACAC_TRBJ2-2	CASSLEAGNTGELFF	TRBV7-3*01|TRBD1*01|TRBJ2-2*01	1565.45				NA
P0909	NTC25-0909-ZL	NTC	CD8	637418	2292	CD8_C04-GZMK	diverse	CRC.P0909_C000012:1	NoClonal	1	TRAV38-2_DV8_GAGCGCGGGGAACA_TRAJ49	CAYRSAGNTGNQFYF	TRAV38-2_DV8*01|.|TRAJ49*01	309.828				NA	TRBV5-4_AGCTTCCTCAGGGTACCCGGG_TRBJ2-2	CASSFLRVPGELFF	TRBV5-4*01|TRBD1*01|TRBJ2-2*01	449.921	TRBV6-1_CCAGCGTTACCGGG(G)AGCAG_TRBJ2-7	CASVTGEQYF	TRBV6-1*01|TRBD2*01|TRBJ2-7*01	396.519
P1212	NTC25-20161212	NTC	CD8	732077	2661	CD8_C03-CX3CR1	diverse	CRC.P1212_C000066:20	Clonal	20	TRAV29_DV5_AAGCGTAAGGCACACC_TRAJ49	CAASVRHTGNQFYF	TRAV29_DV5*01|.|TRAJ49*01	31.8106				NA	TRBV4-3_CAAGATGCGGGGACAGGGGG(C)TACAA_TRBJ2-1	CASSQDAGTGGYNEQFF	TRBV4-3*01|TRBD1*01|TRBJ2-1*01	688.209				NA
P1228	NTC25-20161228	NTC	CD8	933171	2072	CD8_C05-CD6	diverse	CRC.P1228_C000171:9	Clonal	9	TRAV25_CAGGGGATCATACCT_TRAJ40	CAGDHTSGTYKYIF	TRAV25*01|.|TRAJ40*01	44.0339				NA	TRBV5-4_AGCTTTGACAGGAATGA_TRBJ2-1	CASSFDRNEQFF	TRBV5-4*01|TRBD1*01|TRBJ2-1*01	372.871				NA
P0825	NTC25-20170825	NTC	CD8	634452	2582	CD8_C05-CD6	diverse	CRC.P0825_C000120:4	Clonal	4	TRAV12-2_TGAACTGGGACAGC_TRAJ11	CAVNWDSTLTF	TRAV12-2*01|.|TRAJ11*01	479.641				NA	TRBV6-1_GCAGTTTCCAGACAGGAGGAGGCGAAGAG_TRBJ2-5	CASSFQTGGGEETQYF	TRBV6-1*01|TRBD1*01|TRBJ2-5*01	751.188				NA
P0123	NTC25-20180123	NTC	CD8	480590	1834	CD8_C06-CD160	diverse	CRC.P0123_C000083:3	Clonal	3	TRAV8-4_TGTGACCCTCGATTCA_TRAJ11	CAVTLDSGYSTLTF	TRAV8-4*01|.|TRAJ11*01	843.097				NA	TRBV10-2_CGCCACCGGCACTCCAACTAAC_TRBJ1-2	CATGTPTNYGYTF	TRBV10-2*01|N/A|TRBJ1-2*01	405.663				NA
P1228	NTC250-20161228	NTC	CD8	880492	2551	CD8_C06-CD160	diverse	CRC.P1228_C000038:4	Clonal	4	TRAV1-2_GTGAGCTATTCAGG_TRAJ6	CAVSYSGGSYIPTF	TRAV1-2*01|.|TRAJ6*01	322.104				NA	TRBV11-3_GCAGCCAACAGGGGCACACC_TRBJ2-2	CASSQQGHTGELFF	TRBV11-3*01|TRBD1*01|TRBJ2-2*01	405.319				NA
P1228	NTC254-20161228	NTC	CD8	803736	2350	CD8_C06-CD160	diverse	CRC.P1228_C000012:13	Clonal	13	TRAV13-2_AGCGACGCTTTATG_TRAJ42	CAATLYGGSQGNLIF	TRAV13-2*01|.|TRAJ42*01	650.8	TRAV8-6_AGTGAAGCAACCT_TRAJ50	CAVSEATSYDKVIF	TRAV8-6*02|.|TRAJ50*01	345.755	TRBV7-8_GCAGCAGTCGACTAGCGGGGCAAATTCAAGA_TRBJ2-5	CASSSRLAGQIQETQYF	TRBV7-8*01|TRBD2*01|TRBJ2-5*01	1295.25				NA
P1228	NTC257-20161228	NTC	CD8	761764	2578	CD8_C06-CD160	diverse	CRC.P1228_C000012:13	Clonal	13	TRAV13-2_AGCGACGCTTTATG_TRAJ42	CAATLYGGSQGNLIF	TRAV13-2*01|.|TRAJ42*01	171.96	TRAV8-6_AGTGAAGCAACCT_TRAJ50	CAVSEATSYDKVIF	TRAV8-6*02|.|TRAJ50*01	400.673	TRBV7-8_GCAGCAGTCGACTAGCGGGGCAAATTCAAGA_TRBJ2-5	CASSSRLAGQIQETQYF	TRBV7-8*01|TRBD2*01|TRBJ2-5*01	1303.18				NA
P1228	NTC259-20161228	NTC	CD8	770501	1993	CD8_C04-GZMK	diverse	CRC.P1228_C000180:2	Clonal	2	TRAV8-6_TGTGACCCTTTTCGACAC_TRAJ5	CAVTLFDTGRRALTF	TRAV8-6*02|.|TRAJ5*01	101.069				NA	TRBV9_CAGCG(CAG)GGGATGAAG_TRBJ1-1	CASSAGDEAFF	TRBV9*01|TRBD1*01|TRBJ1-1*01	1872.35				NA
P1228	NTC26-20161228	NTC	CD8	858520	2694	CD8_C05-CD6	diverse	CRC.P1228_C000171:9	Clonal	9	TRAV25_CAGGGGATCATACCT_TRAJ40	CAGDHTSGTYKYIF	TRAV25*01|.|TRAJ40*01	130.037				NA	TRBV5-4_AGCTTTGACAGGAATGA_TRBJ2-1	CASSFDRNEQFF	TRBV5-4*01|TRBD1*01|TRBJ2-1*01	153.959	TRBV6-6_TTACTACGGGGGCTACTACG_TRBJ2-7	CASSYYGGYYEQYF	TRBV6-6*01|TRBD1*01,TRBD2*01|TRBJ2-7*01	22.6519
P0215	NTC26-20170215	NTC	CD8	690244	2576	CD8_C05-CD6	diverse	CRC.P0215_C000084:18	Clonal	18	TRAV26-1_AGAGTAAGCACAG_TRAJ37	CIVRVSTGKLIF	TRAV26-1*01|.|TRAJ37*01,TRAJ37*02	272.991				NA	TRBV7-9_CAGCTCCACCCGCGGAAGCTCTG_TRBJ1-3	CASSSTRGSSGNTIYF	TRBV7-9*03|N/A|TRBJ1-3*01	941.234				NA
P0411	NTC26-20170411	NTC	CD8	373900	2051	CD8_C06-CD160	diverse	CRC.P0411_C000183:1	NoClonal	1	TRAV26-1_AGTCGAGGGAGGC_TRAJ18	CIVRVEGGSTLGRLYF	TRAV26-1*01|.|TRAJ18*01	330.957				NA	TRBV10-1_GCAGTCGGGACTTGAGCTCCT_TRBJ2-1	CASSRDLSSYNEQFF	TRBV10-1*01,TRBV10-1*02|TRBD2*01,TRBD2*02|TRBJ2-1*01	21.548				NA
P0825	NTC26-20170825	NTC	CD8	489723	1934	CD8_C04-GZMK	diverse	CRC.P0825_C000501:1	NoClonal	1	TRAV9-2_CTGAGCTTTAACT_TRAJ26	CALSFNYGQNFVF	TRAV9-2*01|.|TRAJ26*01	161.44				NA	TRBV7-8_CTTAGTCGTCAAAAGGGGGGATCAGTA_TRBJ2-7	CASSLVVKRGDQYF	TRBV7-8*01|TRBD1*01,TRBD2*01,TRBD2*01|TRBJ2-7*01	457.525				NA
P1212	NTC260-20161212	NTC	CD8	821936	1891	CD8_C05-CD6	diverse	CRC.P1212_C000587:1	NoClonal	1	TRAV17_GGACGCAGGAGGCT_TRAJ35	Couldn't find FGXG	TRAV17*01|.|TRAJ35*01	659.639	TRAV8-6_AGTGATCGAAGCTCAG_TRAJ40	CAVSDRSSGTYKYIF	TRAV8-6*01|.|TRAJ40*01	748.29	TRBV18_CACCATTATCCCCCGACGGAGGGCTGAAC_TRBJ1-1	CASSPLSPDGGLNTEAFF	TRBV18*01|TRBD2*02|TRBJ1-1*01	1056.6				NA
P1212	NTC261-20161212	NTC	CD8	758156	2066	CD8_C05-CD6	diverse	CRC.P1212_C000326:1	NoClonal	1	TRAV5_CAGAGCCCTACCAG_TRAJ23	CAEPYQGGKLIF	TRAV5*01|.|TRAJ23*01	548.248				NA	TRBV12-4_CTTTATCTAAGTCTAGCGGGGGGATCGGGG_TRBJ2-2	CASTLSKSSGGIGELFF	TRBV12-4*01|TRBD2*01|TRBJ2-2*01	172.732				NA
P1228	NTC262-20161228	NTC	CD8	801970	2188	CD8_C04-GZMK	diverse	CRC.P1228_C000406:1	NoClonal	1	TRAV19_GAGGCCATATACAA_TRAJ21	CALSEAIYNFNKFYF	TRAV19*01|.|TRAJ21*01	477.508				NA	TRBV24-1_GTGATGGGGACAGCCCCAATC_TRBJ1-5	CATSDGDSPNQPQHF	TRBV24-1*01|TRBD1*01|TRBJ1-5*01	1220.6				NA
P1212	NTC263-20161212	NTC	CD8	747889	1805	CD8_C06-CD160	diverse	CRC.P1212_C000463:2	Clonal	2	TRAV13-1_CAGCA(AG)CTGGG_TRAJ24	CAASWGKLQF	TRAV13-1*02|.|TRAJ24*02	849.06				NA	TRBV7-9_AGCTTTAGGACAGCGACTAA_TRBJ1-4	CASSFRTATNEKLFF	TRBV7-9*01|TRBD1*01|TRBJ1-4*01	701.109				NA
P1228	NTC264-20161228	NTC	CD8	789172	2802	CD8_C06-CD160	diverse	CRC.P1228_C000150:1	NoClonal	1	TRAV8-1_TGAATCGGGGCAATG_TRAJ31	CAVNRGNARLMF	TRAV8-1*01|.|TRAJ31*01	26.9121				NA	TRBV20-1_AGAGATGGGAGTGGGCAGCC_TRBJ1-5	CSARDGSGQPQHF	TRBV20-1*01|TRBD2*02|TRBJ1-5*01	551.007				NA
P1228	NTC266-20161228	NTC	CD8	586519	2776	CD8_C06-CD160	diverse	CRC.P1228_C000367:3	Clonal	3	TRAV14_DV4_AGAGGTCGAACTCTCCACTAG_TRAJ52	CAMREVELSTSYGKLTF	TRAV14_DV4*02|.|TRAJ52*01	462.443	TRAV8-1_AATGCGAATGC_TRAJ39	CAVNANAGNMLTF	TRAV8-1*01|.|TRAJ39*01	149.371	TRBV21-1_AAAGCCGGACACCAAACTA_TRBJ1-4	CASSKAGHQTNEKLFF	TRBV21-1*01|TRBD1*01|TRBJ1-4*01	42.3277	TRBV9_CAGCGCCCGTTTGGAACCCAGGGGAGGGAGGTACACT_TRBJ1-1	CASSARLEPRGGRYTEAFF	TRBV9*01|TRBD2*02|TRBJ1-1*01	1284.32
P1212	NTC268-20161212	NTC	CD8	658482	1606	CD8_C05-CD6	diverse	CRC.P1212_C000018:21	Clonal	21	TRAV1-2_AGAGATCTACGGAACCA_TRAJ23	CAVRDLRNQGGKLIF	TRAV1-2*01|.|TRAJ23*01	43.0492				NA	TRBV5-6_AGCGT(GG)GGGAGACCGGTTGGACCC_TRBJ2-5	CASSVGETGWTQYF	TRBV5-6*01|TRBD1*01,TRBD2*01,TRBD2*01,TRBD2*01,TRBD2*02|TRBJ2-5*01	94.1749				NA
P1212	NTC269-20161212	NTC	CD8	817263	2275	CD8_C03-CX3CR1	diverse	CRC.P1212_C000029:48	Clonal	48	TRAV8-4_GTGCTGTGAGCCTGATT_TRAJ23	CAVSLIYNQGGKLIF	TRAV8-4*03|.|TRAJ23*01	258.751				NA	TRBV11-2_AGCAGTCCTGTTCCGCGTATAGAGGGAGGCTATG_TRBJ1-2	CASSPVPRIEGGYGYTF	TRBV11-2*01|TRBD2*02|TRBJ1-2*01	2975.42				NA
P1212	NTC27-20161212	NTC	CD8	750887	2318	CD8_C05-CD6	diverse	CRC.P1212_C000005:3	Clonal	3	TRAV3_GTGAGGGGCGATAAC_TRAJ31	CAVRGDNNARLMF	TRAV3*01|.|TRAJ31*01	694.493				NA	TRBV10-1_AGCAGCCGCGACGACAGTAACCACGAG_TRBJ2-7	CASSRDDSNHEQYF	TRBV10-1*01|TRBD1*01|TRBJ2-7*01	1020.21				NA
P1228	NTC27-20161228	NTC	CD8	900449	1731	CD8_C05-CD6	diverse	CRC.P1228_C000029:17	Clonal	17	TRAV1-1_GCGCTTTCGATAA_TRAJ26	CAFDNYGQNFVF	TRAV1-1*01|.|TRAJ26*01	71.2111				NA	TRBV5-1_CAGCTCCGCGCGGGAGTCCTA_TRBJ2-7	CASSSARESYEQYF	TRBV5-1*01|TRBD2*02|TRBJ2-7*01	1129.26				NA
P0215	NTC27-20170215	NTC	CD8	670378	2586	CD8_C05-CD6	diverse	CRC.P0215_C000001:5	Clonal	5	TRAV5_GAGAGGGGGAGCAA_TRAJ33	Couldn't find FGXG	TRAV5*01|.|TRAJ33*01	155.745				NA	TRBV3-1_CCAAGGTTCGGCAGGGGCACAAGA_TRBJ2-5	CASSQGSAGAQETQYF	TRBV3-1*01|TRBD1*01|TRBJ2-5*01	657.582				NA
P0411	NTC27-20170411	NTC	CD8	377942	1972	CD8_C06-CD160	diverse	CRC.P0411_C000249:6	Clonal	6	TRAV22_TGTGGGGGGCCAGA_TRAJ54	CAVGGQKLVF	TRAV22*01|.|TRAJ54*01	63.8758				NA	TRBV7-9_CTTAGTTGGGCAGGGGCCTGAGC_TRBJ2-1	CASSLVGQGPEQFF	TRBV7-9*03|TRBD1*01|TRBJ2-1*01	2488.55				NA
P0413	NTC27-20170413	NTC	CD8	853537	2192	CD8_C03-CX3CR1	diverse	CRC.P0413_C000073:3	Clonal	3	TRAV8-6_TGAGTATTCA_TRAJ54	CAVSIQGAQKLVF	TRAV8-6*02|.|TRAJ54*01	138.321				NA	TRBV7-9_CAGCTCCGACGGTGGAGCAATAACCTAC_TRBJ2-7	CASSSDGGAITYEQYF	TRBV7-9*01|N/A|TRBJ2-7*01	817.698				NA
P0825	NTC27-20170825	NTC	CD8	405994	2515	CD8_C05-CD6	diverse	CRC.P0825_C000345:3	Clonal	3	TRAV19_GAGGCGGGTGCAT_TRAJ6	CALSEAGASGGSYIPTF	TRAV19*01|.|TRAJ6*01	335.516				NA	TRBV7-9_AGCTTTGGACAGGGTGCATACGA_TRBJ2-7	CASSF	TRBV7-9*03|TRBD1*01|TRBJ2-7*01	1181.96				NA
P1212	NTC270-20161212	NTC	CD8	708787	1642	CD8_C05-CD6	diverse	CRC.P1212_C000147:2	Clonal	2	TRAV14_DV4_GAGGGCTCAAGGGATA_TRAJ12	CAMREGSRDSSYKLIF	TRAV14_DV4*01|.|TRAJ12*01	97.447				NA	TRBV6-5_GGATATGCAGGCCGGCTAGACTAT_TRBJ1-2	CASGYAGRLDYGYTF	TRBV6-5*01|N/A|TRBJ1-2*01	562.342				NA
P1228	NTC271-20161228	NTC	CD8	696517	2453	CD8_C04-GZMK	diverse	CRC.P1228_C000205:4	Clonal	4	TRAV24_GTGCCCCTCAGTATT_TRAJ45	CAPQYSGGGADGLTF	TRAV24*01|.|TRAJ45*01	231.04				NA	TRBV3-1_CAAGATCGGACTAGCTCTATCGACGAG_TRBJ2-7	CASSQDRTSSIDEQYF	TRBV3-1*01|TRBD2*01,TRBD2*02|TRBJ2-7*01	1156.34	TRBV7-2_GCAGCAGGGGACTAGCGGGGAACAAT_TRBJ2-1	CASSRGLAGNNEQFF	TRBV7-2*02|TRBD2*01|TRBJ2-1*01	26.6752
P1212	NTC273-20161212	NTC	CD8	532399	1690	CD8_C04-GZMK	diverse	CRC.P1212_C000192:2	Clonal	2	TRAV21_GTGCTGTCCTCATGGAT_TRAJ33	Couldn't find FGXG	TRAV21*02|.|TRAJ33*01	438.973				NA	TRBV10-2_CCAGC(AG)CGGGGACGGAATGAAC_TRBJ1-1	CASSGDGMNTEAFF	TRBV10-2*01|TRBD2*01|TRBJ1-1*01	138.003				NA
P1212	NTC274-20161212	NTC	CD8	636103	1363	CD8_C05-CD6	diverse	CRC.P1212_C000269:6	Clonal	6	TRAV19_CTGAGACGAGGAGG_TRAJ23	CALRRGGKLIF	TRAV19*01|.|TRAJ23*01	19.807				NA	TRBV20-1_GTGCTGATACCCCCTTGGGGGTACCTGAA_TRBJ1-1	CSADTPLGVPEAFF	TRBV20-1*02|TRBD2*01,TRBD2*01,TRBD2*01,TRBD1*01|TRBJ1-1*01	1386				NA
P1228	NTC274-20161228	NTC	CD8	738290	2895	CD8_C06-CD160	diverse	CRC.P1228_C000324:10	Clonal	10	TRAV13-1_CAAGTCTCAGCTTTG_TRAJ48	CAASLSFGNEKLTF	TRAV13-1*01|.|TRAJ48*01	236.837				NA	TRBV29-1_CAGCGCTCTCGCAGGGGACGTCTACA_TRBJ2-1	CSALAGDVYNEQFF	TRBV29-1*01|TRBD1*01|TRBJ2-1*01	708.683				NA
P1212	NTC275-20161212	NTC	CD8	844726	2065	CD8_C05-CD6	diverse	CRC.P1212_C000785:2	Clonal	2	TRAV21_GTGCTGCCAGGCCACAGGAGACCGA_TRAJ34	CAARPQETDKLIF	TRAV21*02|.|TRAJ34*01	1892.67	TRAV8-2_GTGAGGTCCTTTG_TRAJ48	CVVRSFGNEKLTF	TRAV8-2*01|.|TRAJ48*01	675.091	TRBV9_CAGCACCCGGGGAGGTAGCAGGGATGAG_TRBJ2-1	CASTRGGSRDEQFF	TRBV9*01|TRBD2*02|TRBJ2-1*01	1606.92				NA
P1228	NTC275-20161228	NTC	CD8	742461	2613	CD8_C06-CD160	diverse	CRC.P1228_C000324:10	Clonal	10	TRAV13-1_CAAGTCTCAGCTTTG_TRAJ48	CAASLSFGNEKLTF	TRAV13-1*01|.|TRAJ48*01	203.892				NA	TRBV29-1_CAGCGCTCTCGCAGGGGACGTCTACA_TRBJ2-1	CSALAGDVYNEQFF	TRBV29-1*01|TRBD1*01|TRBJ2-1*01	770.934				NA
P1212	NTC276-20161212	NTC	CD8	777761	2009	CD8_C05-CD6	diverse	CRC.P1212_C000018:21	Clonal	21	TRAV1-2_AGAGATCTACGGAACCA_TRAJ23	CAVRDLRNQGGKLIF	TRAV1-2*01|.|TRAJ23*01	219.976				NA	TRBV5-6_AGCGT(GG)GGGAGACCGGTTGGACCC_TRBJ2-5	CASSVGETGWTQYF	TRBV5-6*01|TRBD1*01,TRBD2*01,TRBD2*01,TRBD2*01,TRBD2*02|TRBJ2-5*01	313.069				NA
P1228	NTC276-20161228	NTC	CD8	715614	3022	CD8_C06-CD160	diverse	CRC.P1228_C000012:13	Clonal	13	TRAV13-2_AGCGACGCTTTATG_TRAJ42	CAATLYGGSQGNLIF	TRAV13-2*01|.|TRAJ42*01	201.649	TRAV8-6_AGTGAAGCAACCT_TRAJ50	CAVSEATSYDKVIF	TRAV8-6*02|.|TRAJ50*01	236.757	TRBV7-8_GCAGCAGTCGACTAGCGGGGCAAATTCAAGA_TRBJ2-5	CASSSRLAGQIQETQYF	TRBV7-8*01|TRBD2*01|TRBJ2-5*01	583.732				NA
P1212	NTC277-20161212	NTC	CD8	674052	2126	CD8_C06-CD160	diverse	CRC.P1212_C000207:1	NoClonal	1	TRAV24_CCTTTCGGTACAA_TRAJ21	CAFRYNFNKFYF	TRAV24*01|.|TRAJ21*01	231.979				NA	TRBV4-3_CCAAGGTCGGTGGGTTGGTCGAGGAGCGGGGGGGCCTTGGTCCTA_TRBJ2-1	CASSQGRWVGRGAGGPWSYNEQFF	TRBV4-3*01|TRBD2*01|TRBJ2-1*01	1842.79				NA
P1212	NTC278-20161212	NTC	CD8	740778	2437	CD8_C07-LAYN	diverse	CRC.P1212_C000001:1	NoClonal	1	TRAV13-1_GCAAGAGAGCAGGG_TRAJ57	CAAREQGGSEKLVF	TRAV13-1*02|.|TRAJ57*01	820.458	TRAV35_GTGCTGGCGGGACGGATTAT_TRAJ42	CAGGTDYGGSQGNLIF	TRAV35*02|.|TRAJ42*01	420.68	TRBV6-5_GCAGTCTAGCGATCGGCTATG_TRBJ1-2	CASSLAIGYGYTF	TRBV6-5*01|TRBD2*01,TRBD2*02|TRBJ1-2*01	971.52				NA
P1228	NTC278-20161228	NTC	CD8	747773	2347	CD8_C06-CD160	diverse	CRC.P1228_C000670:2	Clonal	2	TRAV26-1_CGTCAAGGGGGGAAATT_TRAJ41	CIVKGGNSGYALNF	TRAV26-1*01|.|TRAJ41*01	591.953				NA	TRBV3-1_CCAAGTAAAGGGGGTTACGGGAGACGGGG_TRBJ2-2	CASSQVKGVTGDGELFF	TRBV3-1*01|TRBD1*01,TRBD2*02|TRBJ2-2*01	1155.41				NA
P1212	NTC279-20161212	NTC	CD8	803431	1696	CD8_C05-CD6	diverse	CRC.P1212_C000608:3	Clonal	3	TRAV5_CAGAGCTGAGGTTCAA_TRAJ21	CAELRFNKFYF	TRAV5*01|.|TRAJ21*01	100.832				NA	TRBV5-1_GCTTGTTACAGGGTGGGACTGA_TRBJ1-1	CASSLLQGGTEAFF	TRBV5-1*01|TRBD1*01,TRBD2*01,TRBD2*02|TRBJ1-1*01	3577.78				NA
P0909	NTC28-0909-ZL	NTC	CD8	708083	2362	CD8_C05-CD6	diverse	CRC.P0909_C000390:1	NoClonal	1	TRAV29_DV5_GCAAGGTGGGCCGGT_TRAJ49	CAARWAGNQFYF	TRAV29_DV5*01|.|TRAJ49*01	21.6239				NA	TRBV4-2_CAAGATTGGGGTCAAGA_TRBJ2-5	CASSQDWGQETQYF	TRBV4-2*01|N/A|TRBJ2-5*01	117.684				NA
P1212	NTC28-20161212	NTC	CD8	673018	2281	CD8_C05-CD6	diverse	CRC.P1212_C000038:8	Clonal	8	TRAV19_GAGGCGGGGAGAAGC_TRAJ42	CALSEAGRSQGNLIF	TRAV19*01|.|TRAJ42*01	218.956				NA	TRBV10-1_GCAGTAGGGACGCTTCCTCCT_TRBJ2-7	CASSRDASSYEQYF	TRBV10-1*01|TRBD1*01,TRBD2*01,TRBD2*02|TRBJ2-7*01	273.44				NA
P1228	NTC28-20161228	NTC	CD8	991204	1621	CD8_C04-GZMK	diverse	CRC.P1228_C000096:1	NoClonal	1	TRAV29_DV5_CAGCATTAGGGACCGG_TRAJ49	CAALGTGNQFYF	TRAV29_DV5*01|.|TRAJ49*01	43.1225				NA	TRBV15_CCAGCGAGCGCGGATACGAAAAC_TRBJ2-4	CATSERGYENIQYF	TRBV15*02|N/A|TRBJ2-4*01	200.975				NA
P0215	NTC28-20170215	NTC	CD8	667292	2674	CD8_C05-CD6	diverse	CRC.P0215_C000126:3	Clonal	3	TRAV12-2_GTGAATAGCTATGG_TRAJ47	CAVNSYGNKLVF	TRAV12-2*01|.|TRAJ47*02	510.551				NA	TRBV29-1_TTGAA(G)GGGCGGCTTTGAATGA_TRBJ2-1	CSVEGAALNEQFF	TRBV29-1*01|TRBD1*01,TRBD1*01|TRBJ2-1*01	945.06				NA
P0411	NTC28-20170411	NTC	CD8	397580	1550	CD8_C05-CD6	diverse	CRC.P0411_C000249:6	Clonal	6	TRAV22_TGTGGGGGGCCAGA_TRAJ54	CAVGGQKLVF	TRAV22*01|.|TRAJ54*01	386.456				NA	TRBV7-9_CTTAGTTGGGCAGGGGCCTGAGC_TRBJ2-1	CASSLVGQGPEQFF	TRBV7-9*03|TRBD1*01|TRBJ2-1*01	1633.44				NA
P0825	NTC28-20170825	NTC	CD8	487492	2199	CD8_C06-CD160	diverse	CRC.P0825_C000010:11	Clonal	11	TRAV6_CTAGAGTGGGGAGG_TRAJ45	CALEWGGADGLTF	TRAV6*01|.|TRAJ45*01	235.494				NA	TRBV24-1_AGTGACCCCACTAGCGGTGATACGAACAAT_TRBJ2-1	CATSDPTSGDTNNEQFF	TRBV24-1*01|TRBD2*01,TRBD2*02|TRBJ2-1*01	161.483				NA
P0123	NTC28-20180123	NTC	CD8	549104	1319	CD8_C05-CD6	diverse	CRC.P0123_C000022:2	Clonal	2	TRAV1-2_AGAGATAGGGATGGGG_TRAJ13	CAVRDRDGGYQKVTF	TRAV1-2*01|.|TRAJ13*01	107.284				NA	TRBV7-9_CTTAGTTGAACAGTGGAGTGAGC_TRBJ2-1	CASSLVEQWSEQFF	TRBV7-9*03|N/A|TRBJ2-1*01	1872.41				NA
P1212	NTC280-20161212	NTC	CD8	840053	1961	CD8_C05-CD6	diverse	CRC.P1212_C000018:21	Clonal	21	TRAV1-2_AGAGATCTACGGAACCA_TRAJ23	CAVRDLRNQGGKLIF	TRAV1-2*01|.|TRAJ23*01	372.708				NA	TRBV5-6_AGCGT(GG)GGGAGACCGGTTGGACCC_TRBJ2-5	CASSVGETGWTQYF	TRBV5-6*01|TRBD1*01,TRBD2*01,TRBD2*01,TRBD2*01,TRBD2*02|TRBJ2-5*01	348.96				NA
P1212	NTC282-20161212	NTC	CD8	797676	2426	CD8_C05-CD6	diverse	CRC.P1212_C000038:8	Clonal	8	TRAV19_GAGGCGGGGAGAAGC_TRAJ42	CALSEAGRSQGNLIF	TRAV19*01|.|TRAJ42*01	45.1651				NA	TRBV10-1_GCAGTAGGGACGCTTCCTCCT_TRBJ2-7	CASSRDASSYEQYF	TRBV10-1*01|TRBD1*01,TRBD2*01,TRBD2*02|TRBJ2-7*01	186.715				NA
P1228	NTC282-20161228	NTC	CD8	695611	2376	CD8_C06-CD160	diverse	CRC.P1228_C000030:4	Clonal	4	TRAV12-1_GGTGAGTAAGGATAAC_TRAJ31	CVVSKDNNARLMF	TRAV12-1*01|.|TRAJ31*01	384.571				NA	TRBV11-2_CTTAGTATTCTTCGCGGAAGCTTCGATGTATGGTGAGC_TRBJ2-1	CASSLVFFAEASMYGEQFF	TRBV11-2*01|N/A|TRBJ2-1*01	4900.03				NA
P1212	NTC283-20161212	NTC	CD8	848072	2159	CD8_C06-CD160	diverse	CRC.P1212_C000155:2	Clonal	2	TRAV38-1_ATGAAACCTCCTTATACCT_TRAJ40	CAFMKPPYTSGTYKYIF	TRAV38-1*01|.|TRAJ40*01	261.76				NA	TRBV6-4_CAGCAAGAAACTAGCGGGAGGAAAAAATGA_TRBJ2-1	CASKKLAGGKNEQFF	TRBV6-4*01|TRBD2*02|TRBJ2-1*01	1761.45				NA
P1228	NTC283-20161228	NTC	CD8	525652	2598	CD8_C06-CD160	diverse	CRC.P1228_C000012:13	Clonal	13	TRAV13-2_AGCGACGCTTTATG_TRAJ42	CAATLYGGSQGNLIF	TRAV13-2*01|.|TRAJ42*01	198.584	TRAV8-6_AGTGAAGCAACCT_TRAJ50	CAVSEATSYDKVIF	TRAV8-6*02|.|TRAJ50*01	235.663	TRBV7-8_GCAGCAGTCGACTAGCGGGGCAAATTCAAGA_TRBJ2-5	CASSSRLAGQIQETQYF	TRBV7-8*01|TRBD2*01|TRBJ2-5*01	1583.11				NA
P1228	NTC284-20161228	NTC	CD8	649433	2142	CD8_C04-GZMK	diverse	CRC.P1228_C000208:4	Clonal	4	TRAV24_CTTTAGTCCGGGGGACAA_TRAJ30	CAFSPGDKIIF	TRAV24*01|.|TRAJ30*01	161.758				NA	TRBV7-2_GCAGCAGGGGACTAGCGGGGAACAAT_TRBJ2-1	CASSRGLAGNNEQFF	TRBV7-2*02|TRBD2*01|TRBJ2-1*01	3723.01				NA
P1212	NTC285-20161212	NTC	CD8	923390	2162	CD8_C05-CD6	diverse	CRC.P1212_C000018:21	Clonal	21	TRAV1-2_AGAGATCTACGGAACCA_TRAJ23	CAVRDLRNQGGKLIF	TRAV1-2*01|.|TRAJ23*01	314.812				NA	TRBV5-6_AGCGT(GG)GGGAGACCGGTTGGACCC_TRBJ2-5	CASSVGETGWTQYF	TRBV5-6*01|TRBD1*01,TRBD2*01,TRBD2*01,TRBD2*01,TRBD2*02|TRBJ2-5*01	552.776				NA
P1212	NTC287-20161212	NTC	CD8	873823	1815	CD8_C03-CX3CR1	diverse	CRC.P1212_C000066:20	Clonal	20	TRAV29_DV5_AAGCGTAAGGCACACC_TRAJ49	CAASVRHTGNQFYF	TRAV29_DV5*01|.|TRAJ49*01	45.318				NA	TRBV4-3_CAAGATGCGGGGACAGGGGG(C)TACAA_TRBJ2-1	CASSQDAGTGGYNEQFF	TRBV4-3*01|TRBD1*01|TRBJ2-1*01	2452.15				NA
P1212	NTC288-20161212	NTC	CD8	562076	1900	CD8_C05-CD6	diverse	CRC.P1212_C000393:2	Clonal	2	TRAV35_CTGGGAACTCAG_TRAJ40	CAGNSGTYKYIF	TRAV35*01|.|TRAJ40*01	19.4654				NA	TRBV7-9_CAGCTCCACCACAGCGTCCTCTG_TRBJ1-3	CASSSTTASSGNTIYF	TRBV7-9*01|N/A|TRBJ1-3*01	1621.8				NA
P1228	NTC288-20161228	NTC	CD8	831168	2268	CD8_C04-GZMK	diverse	CRC.P1228_C000052:8	Clonal	8	TRAV14_DV4_CACTGGGGGCCTTTC_TRAJ8	CALGAFQKLVF	TRAV14_DV4*03|.|TRAJ8*01	217.895				NA	TRBV7-3_GCTTAGAAGCAGG(G)AACAC_TRBJ2-2	CASSLEAGNTGELFF	TRBV7-3*01|TRBD1*01|TRBJ2-2*01	1674.06				NA
P1212	NTC29-20161212	NTC	CD8	718015	2576	CD8_C06-CD160	diverse	CRC.P1212_C000380:2	Clonal	2	TRAV14_DV4_AGAGAATGGAATA_TRAJ53	CAMREWNSGGSNYKLTF	TRAV14_DV4*01|.|TRAJ53*01	285.539				NA	TRBV7-9_CAGCTGGGGACAGGGTAACT_TRBJ1-2	CASSWGQGNYGYTF	TRBV7-9*01|TRBD1*01|TRBJ1-2*01	1225.57				NA
P1228	NTC29-20161228	NTC	CD8	975114	2355	CD8_C06-CD160	diverse	CRC.P1228_C000012:13	Clonal	13	TRAV13-2_AGCGACGCTTTATG_TRAJ42	CAATLYGGSQGNLIF	TRAV13-2*01|.|TRAJ42*01	77.6896	TRAV8-6_AGTGAAGCAACCT_TRAJ50	CAVSEATSYDKVIF	TRAV8-6*02|.|TRAJ50*01	318.277	TRBV7-8_GCAGCAGTCGACTAGCGGGGCAAATTCAAGA_TRBJ2-5	CASSSRLAGQIQETQYF	TRBV7-8*01|TRBD2*01|TRBJ2-5*01	795.239				NA
P0411	NTC29-20170411	NTC	CD8	351128	2233	CD8_C06-CD160	diverse	CRC.P0411_C000086:11	Clonal	11	TRAV1-2_AGAGATCAAAATT_TRAJ41	CAVRDQNSGYALNF	TRAV1-2*01|.|TRAJ41*01	179.971				NA	TRBV13_AGCTTGGACCCCCCGAGCTCTG_TRBJ1-3	CASSLDPPSSGNTIYF	TRBV13*01|N/A|TRBJ1-3*01	1180.08				NA
P0825	NTC29-20170825	NTC	CD8	461639	2221	CD8_C06-CD160	diverse	CRC.P0825_C000010:11	Clonal	11	TRAV6_CTAGAGTGGGGAGG_TRAJ45	CALEWGGADGLTF	TRAV6*01|.|TRAJ45*01	220.153				NA	TRBV24-1_AGTGACCCCACTAGCGGTGATACGAACAAT_TRBJ2-1	CATSDPTSGDTNNEQFF	TRBV24-1*01|TRBD2*01,TRBD2*02|TRBJ2-1*01	1233.47				NA
P1212	NTC3-20161212	NTC	CD8	469643	2875	CD8_C05-CD6	diverse	CRC.P1212_C000269:6	Clonal	6	TRAV19_CTGAGACGAGGAGG_TRAJ23	CALRRGGKLIF	TRAV19*01|.|TRAJ23*01	224.109				NA	TRBV20-1_GTGCTGATACCCCCTTGGGGGTACCTGAA_TRBJ1-1	CSADTPLGVPEAFF	TRBV20-1*02|TRBD2*01,TRBD2*01,TRBD2*01,TRBD1*01|TRBJ1-1*01	473.73				NA
P1228	NTC3-20161228	NTC	CD8	957931	2465	CD8_C06-CD160	diverse	CRC.P1228_C000104:1	NoClonal	1	TRAV8-4_TGCTGGAGGTGGGGGGGG_TRAJ13	CAGGGGGYQKVTF	TRAV8-4*01|.|TRAJ13*02	114.74				NA	TRBV7-2_ACAGCGGGACAGCTGAAC_TRBJ1-1	CASSTAGQLNTEAFF	TRBV7-2*02|TRBD1*01,TRBD2*02|TRBJ1-1*01	2202.58				NA
P0215	NTC3-20170215	NTC	CD8	850336	2352	CD8_C05-CD6	diverse	CRC.P0215_C000006:1	NoClonal	1	TRAV13-1_AGCAACGGAGATGGGAAG_TRAJ42	CAATEMGSQGNLIF	TRAV13-1*01|.|TRAJ42*01	452.645				NA	TRBV11-2_CTTAGGTTGGGGCGGAACCGAGC_TRBJ2-7	CASSLGWGGTEQYF	TRBV11-2*01|TRBD1*01|TRBJ2-7*01	1700.83				NA
P0411	NTC3-20170411	NTC	CD8	451876	2356	CD8_C06-CD160	diverse	CRC.P0411_C000181:2	Clonal	2	TRAV19_CTGAGACTGGGAG_TRAJ54	CALRLGAQKLVF	TRAV19*01|.|TRAJ54*01	201.62				NA	TRBV4-2_CAAGATCCCCCTCGCCTAATTAGTTCCGGG_TRBJ2-2	CASSQDPPRLISSGELFF	TRBV4-2*01|N/A|TRBJ2-2*01	1035				NA
P0413	NTC3-20170413	NTC	CD8	729489	2345	CD8_C06-CD160	diverse	CRC.P0413_C000014:1	NoClonal	1	TRAV36_DV7_TGCTGTGGAGGACCGCCAGGG_TRAJ57	CAVEDRQGGSEKLVF	TRAV36_DV7*04|.|TRAJ57*01	1378.23				NA	TRBV4-2_CAAGATACGCGGAGGTACGA_TRBJ2-7	CASSQDTRRYEQYF	TRBV4-2*01|TRBD2*02|TRBJ2-7*01	2020.25				NA
P0825	NTC3-20170825	NTC	CD8	618806	2698	CD8_C04-GZMK	diverse	CRC.P0825_C000217:1	NoClonal	1	TRAV24_GTGCCAACTCAG_TRAJ40	CANSGTYKYIF	TRAV24*01|.|TRAJ40*01	16.8578				NA	TRBV12-4_GCAGTCTCGACAGGTTCCTCACTG_TRBJ1-1	CASSLDRFLTEAFF	TRBV12-4*01|TRBD1*01|TRBJ1-1*01	981.287				NA
P0909	NTC30-0909-ZL	NTC	CD8	841216	2280	CD8_C07-LAYN	diverse	CRC.P0909_C000391:2	Clonal	2	TRAV21_TGTGCCCACGGAAGGGGAG_TRAJ54	CAHGRGAQKLVF	TRAV21*02|.|TRAJ54*01	362.517	TRAV26-2_ACTGCTCAAAAGAGGGAAG_TRAJ42	CSKEGSQGNLIF	TRAV26-2*01|.|TRAJ42*01	83.7194	TRBV5-8_AGCTTACTTTTAAGCCACCCTATGGGAAAAC_TRBJ1-4	CASSLLLSHPMGKLFF	TRBV5-8*01|N/A|TRBJ1-4*01	176.756				NA
P0215	NTC30-20170215	NTC	CD8	582277	1656	CD8_C04-GZMK	diverse	CRC.P0215_C000350:1	NoClonal	1	TRAV14_DV4_GAGAGCTCGGGGAAG_TRAJ42	CAMRARGSQGNLIF	TRAV14_DV4*01|.|TRAJ42*01	109.1				NA	TRBV10-2_AGTAGGATCGGATCCTA_TRBJ2-7	CASRIGSYEQYF	TRBV10-2*01|N/A|TRBJ2-7*01	399.32				NA
P0411	NTC30-20170411	NTC	CD8	377810	1725	CD8_C06-CD160	diverse	CRC.P0411_C000477:2	Clonal	2	TRAV12-2_CGTGAGAGGGCTTAATG_TRAJ39	CAVRGLNAGNMLTF	TRAV12-2*01|.|TRAJ39*01	883.468				NA	TRBV6-2_GTTACGTTAGACTAGCGGGAGTTGATGAG_TRBJ2-1	CASSYVRLAGVDEQFF	TRBV6-2*01,TRBV6-3*01|TRBD2*02|TRBJ2-1*01	2712.87				NA
P0413	NTC30-20170413	NTC	CD8	623869	1853	CD8_C04-GZMK	diverse	CRC.P0413_C000097:1	NoClonal	1	TRAV16_GCTCTCGACAAT_TRAJ31	CALDNARLMF	TRAV16*01|.|TRAJ31*01	151.897	TRAV8-2_AGTGATCTGCCTGGT_TRAJ4	CVVSDLPGGYNKLIF	TRAV8-2*01|.|TRAJ4*01	399.082	TRBV6-5_TACTCGAGCGGGGGCTGGGCTGAA_TRBJ1-1	CASSYSSGGWAEAFF	TRBV6-5*01|TRBD2*01|TRBJ1-1*01	415.487				NA
P0825	NTC30-20170825	NTC	CD8	507005	3379	CD8_C05-CD6	diverse	CRC.P0825_C000147:3	Clonal	3	TRAV17_GCTACCCGCACAGGA_TRAJ6	CATRTGGSYIPTF	TRAV17*01|.|TRAJ6*01	894.595	TRAV23_DV6_GCAGCTCCTCGAAAAGACACA_TRAJ29	CAAPRKDTPLVF	TRAV23_DV6*01|.|TRAJ29*01	184.516	TRBV28_TTCAT(G)GGACAGCTCGAAC_TRBJ2-2	CASSSWDSSNTGELFF	TRBV28*01|TRBD1*01|TRBJ2-2*01	984.073				NA
P0909	NTC31-0909-ZL	NTC	CD8	727063	2341	CD8_C04-GZMK	diverse	CRC.P0909_C000027:3	Clonal	3	TRAV13-2_GAATAGGAGCGGAAGGGACGGTA_TRAJ49	CAENRSGRDGNQFYF	TRAV13-2*01|.|TRAJ49*01	244.365				NA	TRBV19_GCCAGCCTGACAGGGTACAATC_TRBJ1-5	CASLTGYNQPQHF	TRBV19*01|TRBD1*01|TRBJ1-5*01	729.709				NA
P1212	NTC31-20161212	NTC	CD8	689369	2648	CD8_C05-CD6	diverse	CRC.P1212_C000064:5	Clonal	5	TRAV19_GTGAGCCCGATTATGGT_TRAJ32	CALSEPDYGGATNKLIF	TRAV19*01|.|TRAJ32*02	14.4008				NA	TRBV9_GCAGCCAATCAGGTGGGGGGGGCCCAGAT_TRBJ2-3	CASSQSGGGGPDTQYF	TRBV9*01|TRBD2*01,TRBD2*01|TRBJ2-3*01	1002.45				NA
P1228	NTC31-20161228	NTC	CD8	950229	1932	CD8_C06-CD160	diverse	CRC.P1228_C000003:1	NoClonal	1	TRAV12-3_CCACCGGAGG_TRAJ6	CTYSNSAFQYFMWYRQYSRKGPELLMYTYSSGNKEDGRFTAQVDKSSKYISLFIRDSQPSDSATGGSYIPTF	TRAV12-3*01|.|TRAJ6*01	1312.44	TRAV12-3_TGAGCCAGTATT_TRAJ45	CAMSQYSGGGADGLTF	TRAV12-3*01|.|TRAJ45*01	565.488	TRBV27_TTATCGCCTAGCGGGGAGTACAA_TRBJ2-1	CASSLSPSGEYNEQFF	TRBV27*01|TRBD2*01|TRBJ2-1*01	2175.32				NA
P0411	NTC31-20170411	NTC	CD8	348396	2275	CD8_C06-CD160	diverse	CRC.P0411_C000107:4	Clonal	4	TRAV20_TGTGC(A)TACTG_TRAJ56	CAVHTGANSKLTF	TRAV20*01|.|TRAJ56*01	284.796				NA	TRBV5-4_AGCAGTAGCGGGGACTACA_TRBJ2-1	CASSSGDYNEQFF	TRBV5-4*01|TRBD2*01|TRBJ2-1*01	239.569				NA
P0413	NTC31-20170413	NTC	CD8	788013	2046	CD8_C05-CD6	diverse	CRC.P0413_C000196:1	NoClonal	1	TRAV38-2_DV8_GAGCGGCATCGATGAC_TRAJ43	CAYRSGIDDMRF	TRAV38-2_DV8*01|.|TRAJ43*01	218.645				NA	TRBV5-5_GCTTGACGGCCAGCTCCT_TRBJ2-1	CASSLTASSYNEQFF	TRBV5-5*01|N/A|TRBJ2-1*01	380.259				NA
P0825	NTC31-20170825	NTC	CD8	510586	2621	CD8_C05-CD6	diverse	CRC.P0825_C000550:1	NoClonal	1	TRAV13-1_CAGGTGATGGA_TRAJ47	CAAGDGNKLVF	TRAV13-1*02|.|TRAJ47*02	986.401				NA	TRBV12-4_GCAGTCAGGGGAGCGGGG_TRBJ2-2	CASSQGSGELFF	TRBV12-4*01,TRBV12-4*02|TRBD1*01|TRBJ2-2*01	1094.72				NA
P1212	NTC32-20161212	NTC	CD8	575217	2446	CD8_C04-GZMK	diverse	CRC.P1212_C000674:1	NoClonal	1	TRAV5_CAGAGTCTACAGG_TRAJ37	CAESTGKLIF	TRAV5*01|.|TRAJ37*01,TRAJ37*02	212.107				NA	TRBV29-1_AGCGTCGGAACAGGGGGAACTA_TRBJ1-4	CSVGTGGTNEKLFF	TRBV29-1*01|TRBD1*01|TRBJ1-4*01	486.724				NA
P1228	NTC32-20161228	NTC	CD8	909105	2297	CD8_C06-CD160	diverse	CRC.P1228_C000554:2	Clonal	2	TRAV22_TGCTGGTGGAATAATGTAT_TRAJ45	CAGGIMYSGGGADGLTF	TRAV22*01|.|TRAJ45*01	178.288	TRAV26-1_CAGAGCCTTTCACACC_TRAJ49	CIVRAFHTGNQFYF	TRAV26-1*01|.|TRAJ49*01	896.513	TRBV3-1_CAGCCCCGATCTAACGGGTCAGC_TRBJ1-5	CASSPDLTGQPQHF	TRBV3-1*01|N/A|TRBJ1-5*01	809.966				NA
P0215	NTC32-20170215	NTC	CD8	632522	2457	CD8_C06-CD160	diverse	CRC.P0215_C000113:2	Clonal	2	TRAV12-2_TGAACGGGTGGAGCTTT_TRAJ35	Couldn't find FGXG	TRAV12-2*01|.|TRAJ35*01	491.558				NA	TRBV12-4_AGCAGCCCCACAGGGGTGTTCGGTAATACG_TRBJ2-3	CASSPTGVFGNTQYF	TRBV12-4*01,TRBV12-4*02|TRBD1*01|TRBJ2-3*01	386.754				NA
P0411	NTC32-20170411	NTC	CD8	386496	1932	CD8_C06-CD160	diverse	CRC.P0411_C000125:1	NoClonal	1	TRAV39_GGCCACCCGGATG_TRAJ12	CAVATRMDSSYKLIF	TRAV39*01|.|TRAJ12*01	396.784				NA	TRBV20-1_CTAGATCAGGGCTTCAGC_TRBJ1-5	CSARSGLQPQHF	TRBV20-1*01|TRBD1*01|TRBJ1-5*01	1302.36				NA
P0413	NTC32-20170413	NTC	CD8	858632	2137	CD8_C04-GZMK	diverse	CRC.P0413_C000074:17	Clonal	17	TRAV8-2_AGTGAAGGGGGTAACA_TRAJ31	CVVSEGGNNARLMF	TRAV8-2*01|.|TRAJ31*01	320.048				NA	TRBV28_CAGCACCAGCGGACTAGTTTCCAATG_TRBJ2-1	CASTSGLVSNEQFF	TRBV28*01|TRBD2*01,TRBD2*02|TRBJ2-1*01	222.3				NA
P0123	NTC32-20180123	NTC	CD8	601105	1727	CD8_C04-GZMK	diverse	CRC.P0123_C000380:1	NoClonal	1	TRAV35_GGCAGCTCCAGGG_TRAJ54	CAGQLQGAQKLVF	TRAV35*01|.|TRAJ54*01	69.0783				NA	TRBV9_CGTAGGTTCAGGGAGCTATG_TRBJ1-2	CASSVGSGSYGYTF	TRBV9*01|TRBD1*01,TRBD2*02|TRBJ1-2*01	1090.44				NA
P1212	NTC33-20161212	NTC	CD8	717320	2616	CD8_C05-CD6	diverse	CRC.P1212_C000817:1	NoClonal	1	TRAV19_GTGAGAAAGGCACCG_TRAJ34	CALSEKGTDKLIF	TRAV19*01|.|TRAJ34*01	95.3618				NA	TRBV5-6_GCAGCGCGGGACAGGGGATTAACT_TRBJ1-2	CASSAGQGINYGYTF	TRBV5-6*01|TRBD1*01|TRBJ1-2*01	181.703				NA
P1228	NTC33-20161228	NTC	CD8	955082	1779	CD8_C05-CD6	diverse	CRC.P1228_C000029:17	Clonal	17	TRAV1-1_GCGCTTTCGATAA_TRAJ26	CAFDNYGQNFVF	TRAV1-1*01|.|TRAJ26*01	96.3564				NA	TRBV5-1_CAGCTCCGCGCGGGAGTCCTA_TRBJ2-7	CASSSARESYEQYF	TRBV5-1*01|TRBD2*02|TRBJ2-7*01	404.783				NA
P0215	NTC33-20170215	NTC	CD8	684462	2334	CD8_C05-CD6	diverse	CRC.P0215_C000138:1	NoClonal	1	TRAV12-2_TCTTGGTAGGCGACAT_TRAJ43	CVLVGDMRF	TRAV12-2*01|.|TRAJ43*01	160.872				NA	TRBV7-9_AGCAGTTCGCCCATGGGGGATAACT_TRBJ1-2	CASSSPMGDNYGYTF	TRBV7-9*03|TRBD1*01,TRBD2*01,TRBD2*01,TRBD2*01|TRBJ1-2*01	742.718				NA
P0825	NTC33-20170825	NTC	CD8	397508	2102	CD8_C06-CD160	diverse	CRC.P0825_C000047:1	NoClonal	1	TRAV19_TCTCT(CTGGGGC)TGGGA_TRAJ28	CALSGAGSYQLTF	TRAV19*01|.|TRAJ28*01	147.533				NA	TRBV9_AACGA(AG)CGGGAGGGATTTACAA_TRBJ2-1	CASNEAGGIYNEQFF	TRBV9*01|TRBD2*02|TRBJ2-1*01	928.936				NA
P1212	NTC34-20161212	NTC	CD8	766019	2468	CD8_C05-CD6	diverse	CRC.P1212_C000038:8	Clonal	8	TRAV19_GAGGCGGGGAGAAGC_TRAJ42	CALSEAGRSQGNLIF	TRAV19*01|.|TRAJ42*01	140.88				NA	TRBV10-1_GCAGTAGGGACGCTTCCTCCT_TRBJ2-7	CASSRDASSYEQYF	TRBV10-1*01|TRBD1*01,TRBD2*01,TRBD2*02|TRBJ2-7*01	1494.61				NA
P1228	NTC34-20161228	NTC	CD8	753396	2186	CD8_C01-LEF1	diverse	CRC.P1228_C000782:1	NoClonal	1	TRAV12-1_GTGGTTTATG_TRAJ42	CVVYGGSQGNLIF	TRAV12-1*01|.|TRAJ42*01	292.943				NA	TRBV7-8_AGCTTCGGTGGACAGGGTTACGA_TRBJ2-7	CASSFGGQGYEQYF	TRBV7-8*01|TRBD1*01|TRBJ2-7*01	528.131				NA
P0215	NTC34-20170215	NTC	CD8	618644	2625	CD8_C06-CD160	diverse	CRC.P0215_C000032:3	Clonal	3	TRAV29_DV5_GCAAGTGCAACTCTCTATCAGG_TRAJ57	CAASATLYQGGSEKLVF	TRAV29_DV5*01|.|TRAJ57*01	26.9578				NA	TRBV28_GCAGTCAGACAGGGTTTAATAACT_TRBJ1-2	CASSQTGFNNYGYTF	TRBV28*01|TRBD1*01|TRBJ1-2*01	1829.16	TRBV3-1_CAAGATGTGAGGGGGAGCAA_TRBJ1-5	CASSQDVRGSNQPQHF	TRBV3-1*01|TRBD1*01|TRBJ1-5*01	764.836
P0411	NTC34-20170411	NTC	CD8	475470	2297	CD8_C06-CD160	diverse	CRC.P0411_C000381:1	NoClonal	1	TRAV35_GTGCTGGTCTGGCATAC_TRAJ28	CAGLAYSGAGSYQLTF	TRAV35*02|.|TRAJ28*01	278.127				NA	TRBV7-9_TGCCACCGATGCGAGGGCTGAA_TRBJ1-1	CATDARAEAFF	TRBV7-9*03|TRBD2*02|TRBJ1-1*01	4260.47				NA
P0123	NTC34-20180123	NTC	CD8	659720	1319	CD8_C05-CD6	diverse	CRC.P0123_C000138:2	Clonal	2	TRAV12-2_GTGCCCTCACGCTGGGGAATAA_TRAJ39	CALTLGNNAGNMLTF	TRAV12-2*02|.|TRAJ39*01	2211.26				NA	TRBV28_GCAGTCCCTGGGG(G)ACCCA_TRBJ2-5	CASSPWGTQYF	TRBV28*01|TRBD1*01,TRBD2*01,TRBD2*01,TRBD2*01|TRBJ2-5*01	510.1				NA
P1228	NTC35-20161228	NTC	CD8	706267	1985	CD8_C04-GZMK	diverse	CRC.P1228_C000386:2	Clonal	2	TRAV29_DV5_CAGCA(A)CCTCA_TRAJ40	CAATSGTYKYIF	TRAV29_DV5*01|.|TRAJ40*01	339.405				NA	TRBV9_GCAGCAAGGGACAGGGATGGAACTACA_TRBJ2-1	CASSKGQGWNYNEQFF	TRBV9*01|TRBD1*01|TRBJ2-1*01	210.227				NA
P0215	NTC35-20170215	NTC	CD8	710399	2158	CD8_C06-CD160	diverse	CRC.P0215_C000032:3	Clonal	3	TRAV29_DV5_GCAAGTGCAACTCTCTATCAGG_TRAJ57	CAASATLYQGGSEKLVF	TRAV29_DV5*01|.|TRAJ57*01	56.4255				NA	TRBV28_GCAGTCAGACAGGGTTTAATAACT_TRBJ1-2	CASSQTGFNNYGYTF	TRBV28*01|TRBD1*01|TRBJ1-2*01	1230.13	TRBV3-1_CAAGATGTGAGGGGGAGCAA_TRBJ1-5	CASSQDVRGSNQPQHF	TRBV3-1*01|TRBD1*01|TRBJ1-5*01	488.314
P0411	NTC35-20170411	NTC	CD8	329332	2298	CD8_C06-CD160	diverse	CRC.P0411_C000382:1	NoClonal	1	TRAV12-3_GCAATCTGGGGAGG_TRAJ42	CAIWGGSQGNLIF	TRAV12-3*01|.|TRAJ42*01	135.171				NA	TRBV19_TAGTAAGTGGGAGGCCTCCT_TRBJ2-7	CASSKWEASYEQYF	TRBV19*01|TRBD2*02|TRBJ2-7*01	26.0306				NA
P0413	NTC35-20170413	NTC	CD8	527665	2028	CD8_C04-GZMK	diverse	CRC.P0413_C000499:1	NoClonal	1	TRAV26-1_ATCGGAGAGA_TRAJ30	CIVRDRRDDKIIF	TRAV26-1*02|.|TRAJ30*01	204.329				NA	TRBV11-2_GCAGCCCCTCGACAAGCTATA_TRBJ1-6	CASSPSTSYNSPLHF	TRBV11-2*01|N/A|TRBJ1-6*01	1359.45				NA
P0825	NTC35-20170825	NTC	CD8	559553	2472	CD8_C04-GZMK	diverse	CRC.P0825_C000354:4	Clonal	4	TRAV38-2_DV8_TAGGACCTCCTCCTCA_TRAJ40	CAYRTSSSGTYKYIF	TRAV38-2_DV8*01|.|TRAJ40*01	273.535	TRAV41_CTGTCGAGGACAGA_TRAJ30	CAVEDRDDKIIF	TRAV41*01|.|TRAJ30*01	63.7549	TRBV25-1_GCCAGTACCTGGGG(G)AACAC_TRBJ1-1	CASTWGNTEAFF	TRBV25-1*01|TRBD1*01,TRBD2*01,TRBD2*01,TRBD2*01|TRBJ1-1*01	546.873				NA
P1212	NTC36-20161212	NTC	CD8	658375	2258	CD8_C01-LEF1	diverse	CRC.P1212_C000711:1	NoClonal	1	TRAV29_DV5_AAGCGCGGGGAACAA_TRAJ43	CAASAGNNDMRF	TRAV29_DV5*01|.|TRAJ43*01	10.9582				NA	TRBV12-4_GCAGTAGGGGTGGGGAGAC_TRBJ2-5	CASSRGGETQYF	TRBV12-4*01|TRBD1*01|TRBJ2-5*01	268.361				NA
P0411	NTC36-20170411	NTC	CD8	422894	2132	CD8_C04-GZMK	diverse	CRC.P0411_C000091:6	Clonal	6	TRAV12-2_CGAAC(A)ACACC_TRAJ27	CAANNTNAGKSTF	TRAV12-2*01|.|TRAJ27*01	176.663	TRAV14_DV4_AGAGGCCCTGGAT_TRAJ33	Couldn't find FGXG	TRAV14_DV4*02|.|TRAJ33*01	385.379	TRBV3-1_GCCAA(G)GGACAGGGAAAGGGGC_TRBJ2-6	CASSQGTGKGANVLTF	TRBV3-1*01|TRBD1*01|TRBJ2-6*01	655.762				NA
P0413	NTC36-20170413	NTC	CD8	1147322	2615	CD8_C04-GZMK	diverse	CRC.P0413_C000138:1	NoClonal	1	TRAV25_CAGGGCATGAGGTGGGCAGAC_TRAJ31	CAGHEVGRLMF	TRAV25*01|.|TRAJ31*01	111.431				NA	TRBV2_GTGAAAAAACAGGCGGCAAT_TRBJ1-5	CASSEKTGGNQPQHF	TRBV2*01|TRBD1*01|TRBJ1-5*01	523.498				NA
P0825	NTC36-20170825	NTC	CD8	385416	2472	CD8_C05-CD6	diverse	CRC.P0825_C000630:1	NoClonal	1	TRAV12-1_TGGTGGCCGCGGGGGCAGG_TRAJ27	CVVAAGAGKSTF	TRAV12-1*01|.|TRAJ27*01	174.848	TRAV8-3_GGTGCGCAAGGGGG_TRAJ13	CAVGAQGGYQKVTF	TRAV8-3*01|.|TRAJ13*02	464.941	TRBV27_TTTATTTAAGGGGGGAAGGGAGCA_TRBJ2-7	CASSLFKGGREQYF	TRBV27*01|TRBD1*01,TRBD2*01,TRBD2*01|TRBJ2-7*01	473.761				NA
P0215	NTC37-20170215	NTC	CD8	562933	2122	CD8_C05-CD6	diverse	CRC.P0215_C000084:18	Clonal	18	TRAV26-1_AGAGTAAGCACAG_TRAJ37	CIVRVSTGKLIF	TRAV26-1*01|.|TRAJ37*01,TRAJ37*02	506.493				NA	TRBV7-9_CAGCTCCACCCGCGGAAGCTCTG_TRBJ1-3	CASSSTRGSSGNTIYF	TRBV7-9*03|N/A|TRBJ1-3*01	837.344				NA
P0411	NTC37-20170411	NTC	CD8	353450	2001	CD8_C06-CD160	diverse	CRC.P0411_C000237:6	Clonal	6	TRAV12-1_GTGTGCCGCCGAACA_TRAJ30	CVPPNRDDKIIF	TRAV12-1*01|.|TRAJ30*01	362.342	TRAV20_GCAGGACCGGTTGGAT_TRAJ33	Couldn't find FGXG	TRAV20*01|.|TRAJ33*01	254.967	TRBV10-3_GAATCCGGGACAGGGCCCTAC_TRBJ2-7	CAISESGTGPYEQYF	TRBV10-3*02|TRBD1*01|TRBJ2-7*01	685.157	TRBV27_TTGAGTTTGGAGGTTCGGGGGACCCGCCTTACAA_TRBJ2-1	CSQNMNHEYMSWYRQDPGLGLRQIYYSMNVEFGGSGDPPYNEQFF	TRBV27*01|TRBD2*01|TRBJ2-1*01	35.2736
P0825	NTC37-20170825	NTC	CD8	426677	2672	CD8_C06-CD160	diverse	CRC.P0825_C000010:11	Clonal	11	TRAV6_CTAGAGTGGGGAGG_TRAJ45	CALEWGGADGLTF	TRAV6*01|.|TRAJ45*01	135.601				NA	TRBV24-1_AGTGACCCCACTAGCGGTGATACGAACAAT_TRBJ2-1	CATSDPTSGDTNNEQFF	TRBV24-1*01|TRBD2*01,TRBD2*02|TRBJ2-1*01	1210.59				NA
P0909	NTC38-0909-ZL	NTC	CD8	204904	1691	CD8_C03-CX3CR1	diverse	CRC.P0909_C000225:2	Clonal	2	TRAV13-2_GAGAACCACCCTGATAAT_TRAJ39	CAENHPDNAGNMLTF	TRAV13-2*01|.|TRAJ39*01	162.589				NA	TRBV11-2_GCAGCCCCCCACTAGGCCACTACA_TRBJ2-1	CASSPPLGHYNEQFF	TRBV11-2*01|TRBD2*02,TRBD2*01|TRBJ2-1*01	16.5412	TRBV4-1_CAAGATGCGGG(G)AACAC_TRBJ1-1	CASSQDAGNTEAFF	TRBV4-1*01|TRBD2*01|TRBJ1-1*01	1659.56
P1212	NTC38-20161212	NTC	CD8	732617	2609	CD8_C05-CD6	diverse	CRC.P1212_C000440:1	NoClonal	1	TRAV22_TGTGGTATCCAATG_TRAJ31	CAVVSNARLMF	TRAV22*01|.|TRAJ31*01	299.559	TRAV29_DV5_GCAAGGGCCCCTAGC_TRAJ37	CAARAPSNTGKLIF	TRAV29_DV5*01|.|TRAJ37*02	30.1415	TRBV9_CGTAGTTATTAGTGCCGGG_TRBJ2-2	CASSVVISAGELFF	TRBV9*01|N/A|TRBJ2-2*01	637.33				NA
P1228	NTC38-20161228	NTC	CD8	895087	2490	CD8_C04-GZMK	diverse	CRC.P1228_C000317:1	NoClonal	1	TRAV26-2_GAGACGTAGAACCTGGC_TRAJ37	CILRDVEPGNTGKLIF	TRAV26-2*01|.|TRAJ37*01	402.215	TRAV8-4_GAGTGCGATGGAT_TRAJ33	Couldn't find FGXG	TRAV8-4*01|.|TRAJ33*01	23.5468	TRBV11-2_CAGCT(TAG)CGGTTTTCAGCAC_TRBJ2-3	CASSLAVFSTDTQYF	TRBV11-2*01|TRBD2*01,TRBD2*02|TRBJ2-3*01	75.0863	TRBV5-1_GCAGCCTCCGGGACATCGCCGGGGC_TRBJ2-6	CASSLRDIAGANVLTF	TRBV5-1*01|TRBD1*01|TRBJ2-6*01	1392.48
P0215	NTC38-20170215	NTC	CD8	953739	2518	CD8_C05-CD6	diverse	CRC.P0215_C000084:18	Clonal	18	TRAV26-1_AGAGTAAGCACAG_TRAJ37	CIVRVSTGKLIF	TRAV26-1*01|.|TRAJ37*01,TRAJ37*02	262.922				NA	TRBV7-9_CAGCTCCACCCGCGGAAGCTCTG_TRBJ1-3	CASSSTRGSSGNTIYF	TRBV7-9*03|N/A|TRBJ1-3*01	1427.7				NA
P0411	NTC38-20170411	NTC	CD8	376116	2025	CD8_C06-CD160	diverse	CRC.P0411_C000133:2	Clonal	2	TRAV35_GGGCACCGTCCCCCTATGAGAGGT_TRAJ53	CAGHRPPMRGSNYKLTF	TRAV35*01|.|TRAJ53*01	79.5726				NA	TRBV7-9_CAGCTCGCCTTACTTCGGGGAGGGGGAGCA_TRBJ2-7	CASSSPYF	TRBV7-9*03|TRBD2*02|TRBJ2-7*01	2286.9				NA
P0413	NTC38-20170413	NTC	CD8	828087	2041	CD8_C04-GZMK	diverse	CRC.P0413_C000043:13	Clonal	13	TRAV14_DV4_AATGATGGGGATG_TRAJ12	CAMMGMDSSYKLIF	TRAV14_DV4*02|.|TRAJ12*01	362.295				NA	TRBV9_AGCGTGGGGGGTGGGGACAGTAATCA_TRBJ1-5	CASSVGGGDSNQPQHF	TRBV9*01|TRBD1*01|TRBJ1-5*01	1567.93				NA
P0825	NTC38-20170825	NTC	CD8	611255	2497	CD8_C05-CD6	diverse	CRC.P0825_C000421:1	NoClonal	1	TRAV19_GTGAGCTCGATTCA_TRAJ29	CALSELDSGNTPLVF	TRAV19*01|.|TRAJ29*01	118.659	TRAV5_GAGTATTAATGGGAATAAC_TRAJ26	CAESINGNNYGQNFVF	TRAV5*01|.|TRAJ26*01	57.5946	TRBV5-8_GCAGCCCCGGCGGGAGGGTGAGCGATGAG_TRBJ2-1	CASSPGGRVSDEQFF	TRBV5-8*01|TRBD2*02|TRBJ2-1*01	1583.04				NA
P1212	NTC39-20161212	NTC	CD8	732516	2803	CD8_C05-CD6	diverse	CRC.P1212_C000568:1	NoClonal	1	TRAV1-1_AGAGATGACTCTGG_TRAJ13	CAVRDDSGGYQKVTF	TRAV1-1*01|.|TRAJ13*02	197.645				NA	TRBV15_CAGCA(GA)CAGACGAGTTCGGAGAC_TRBJ2-5	CATSRQTSSETQYF	TRBV15*01|TRBD1*01|TRBJ2-5*01	42.0454				NA
P1228	NTC39-20161228	NTC	CD8	745697	2033	CD8_C04-GZMK	diverse	CRC.P1228_C000211:2	Clonal	2	TRAV3_ACTTCCCTCTCTTTGGTG_TRAJ4	CTYSVSGNPYLFWYVQYPNRGLQFLLKYITGDNLVKGSYGFEAEFNKSQTSFHLKKPSALVSDSALYFPLFGGYNKLIF	TRAV3*01|.|TRAJ4*01	414.133	TRAV6_GTGCTTTTATCAACC_TRAJ15	CAFINQAGTALIF	TRAV6*02|.|TRAJ15*01	17.6681	TRBV20-1_TGCTA(GGGA)CAGGCGGACCTAC_TRBJ2-7	CSARDRRTYEQYF	TRBV20-1*01|TRBD1*01|TRBJ2-7*01	1173.16				NA
P0215	NTC39-20170215	NTC	CD8	821581	2633	CD8_C05-CD6	diverse	CRC.P0215_C000120:3	Clonal	3	TRAV13-1_CAAGTGAGGGAGG_TRAJ42	CAASEGGSQGNLIF	TRAV13-1*01|.|TRAJ42*01	328.528	TRAV8-1_GTGCCCCGGGGGCAG_TRAJ15	CAPGAGTALIF	TRAV8-1*01|.|TRAJ15*01	194.403	TRBV11-2_GCAGCCCAGCTTGGGGGGGAGGCACTG_TRBJ1-1	CASSPAWGGGTEAFF	TRBV11-2*01|TRBD2*01|TRBJ1-1*01	1591.97				NA
P0411	NTC39-20170411	NTC	CD8	330119	1961	CD8_C06-CD160	diverse	CRC.P0411_C000093:1	NoClonal	1	TRAV8-3_GGTGCCCGGGGCAGC_TRAJ46	CAVGARGSGDKLTF	TRAV8-3*01|.|TRAJ46*01	200.643				NA	TRBV20-1_AGTGCGGAAGACCGGGACAGGGATCCCTAC_TRBJ2-7	CSAEDRDRDPYEQYF	TRBV20-1*01|TRBD1*01|TRBJ2-7*01	1056.6				NA
P0413	NTC39-20170413	NTC	CD8	662463	1866	CD8_C04-GZMK	diverse	CRC.P0413_C000175:1	NoClonal	1	TRAV12-1_GAACAAGGTGGGGAACAA_TRAJ31	CVVNKVGNNARLMF	TRAV12-1*01|.|TRAJ31*01	220.403				NA	TRBV5-4_AGTTC(GG)GACAGATCCAAG_TRBJ2-5	CASSSGQIQETQYF	TRBV5-4*01|TRBD1*01|TRBJ2-5*01	545.412				NA
P0825	NTC39-20170825	NTC	CD8	407367	2430	CD8_C06-CD160	diverse	CRC.P0825_C000010:11	Clonal	11	TRAV6_CTAGAGTGGGGAGG_TRAJ45	CALEWGGADGLTF	TRAV6*01|.|TRAJ45*01	137.873				NA	TRBV24-1_AGTGACCCCACTAGCGGTGATACGAACAAT_TRBJ2-1	CATSDPTSGDTNNEQFF	TRBV24-1*01|TRBD2*01,TRBD2*02|TRBJ2-1*01	1008.22				NA
P0909	NTC4-0909-ZL	NTC	CD8	713916	2309	CD8_C06-CD160	diverse	CRC.P0909_C000700:1	NoClonal	1	TRAV19_AGTGACGGGGGTGGAGAAA_TRAJ58	CALSDGGGETSGSRLTF	TRAV19*01|.|TRAJ58*01	287.38				NA	TRBV5-8_CAGCT(GGG)GGGATTACTATTCAACGCA_TRBJ2-3	CASSWGDYYSTQYF	TRBV5-8*01|TRBD2*01,TRBD2*01|TRBJ2-3*01	1431.84				NA
P1212	NTC4-20161212	NTC	CD8	554905	2552	CD8_C05-CD6	diverse	CRC.P1212_C000064:5	Clonal	5	TRAV19_GTGAGCCCGATTATGGT_TRAJ32	CALSEPDYGGATNKLIF	TRAV19*01|.|TRAJ32*02	214.448				NA	TRBV9_GCAGCCAATCAGGTGGGGGGGGCCCAGAT_TRBJ2-3	CASSQSGGGGPDTQYF	TRBV9*01|TRBD2*01,TRBD2*01|TRBJ2-3*01	498.563				NA
P1228	NTC4-20161228	NTC	CD8	931171	2384	CD8_C06-CD160	diverse	CRC.P1228_C000038:4	Clonal	4	TRAV1-2_GTGAGCTATTCAGG_TRAJ6	CAVSYSGGSYIPTF	TRAV1-2*01|.|TRAJ6*01	299.003				NA	TRBV11-3_GCAGCCAACAGGGGCACACC_TRBJ2-2	CASSQQGHTGELFF	TRBV11-3*01|TRBD1*01|TRBJ2-2*01	235.859				NA
P0215	NTC4-20170215	NTC	CD8	635422	2649	CD8_C06-CD160	diverse	CRC.P0215_C000112:5	Clonal	5	TRAV8-6_TGAGTATGAGTGCCA_TRAJ31	CAVSMSARLMF	TRAV8-6*02|.|TRAJ31*01	380.397				NA	TRBV10-1_GCAGTAACGGCGGGCCATGGACTGA_TRBJ1-1	CASSNGGPWTEAFF	TRBV10-1*01|TRBD2*01,TRBD2*02|TRBJ1-1*01	576.046				NA
P0411	NTC4-20170411	NTC	CD8	414302	2205	CD8_C06-CD160	diverse	CRC.P0411_C000064:3	Clonal	3	TRAV21_TGTGAAAGAA_TRAJ58	CAVKETSGSRLTF	TRAV21*01|.|TRAJ58*01	297.269				NA	TRBV5-4_AGCAGGCCCGGGACTAGCCGCGAGAC_TRBJ2-5	CASRPGTSRETQYF	TRBV5-4*01|TRBD2*01,TRBD2*02|TRBJ2-5*01	261.869				NA
P0413	NTC4-20170413	NTC	CD8	857839	2295	CD8_C05-CD6	diverse	CRC.P0413_C000035:5	Clonal	5	TRAV8-4_AGTGATCGACGGGGTGC_TRAJ32	CAVSDRRGATNKLIF	TRAV8-4*01|.|TRAJ32*01,TRAJ32*02	208.226				NA	TRBV28_GTATAGAAGAAGCCGGG_TRBJ2-2	CASSIEEAGELFF	TRBV28*01|N/A|TRBJ2-2*01	978.411				NA
P0825	NTC4-20170825	NTC	CD8	747208	2573	CD8_C05-CD6	diverse	CRC.P0825_C000050:9	Clonal	9	TRAV17_GTGCTGCTAGAATTC_TRAJ54	CAARIQGAQKLVF	TRAV17*01|.|TRAJ54*01	83.1904				NA	TRBV28_AGTTTCACTACCGGAGGTACTGA_TRBJ1-1	CASSFTTGGTEAFF	TRBV28*01|TRBD2*02|TRBJ1-1*01	651.224				NA
P0123	NTC4-20180123	NTC	CD8	474111	1741	CD8_C06-CD160	diverse	CRC.P0123_C000686:2	Clonal	2	TRAV34_AGACATAAGGAACAC_TRAJ27	CGADIRNTNAGKSTF	TRAV34*01|.|TRAJ27*01	325.358				NA	TRBV20-1_AGTGC(CAG)GGGGCGGACAAACTACAATC_TRBJ1-5	CSARGRTNYNQPQHF	TRBV20-1*05|TRBD1*01|TRBJ1-5*01	980.588				NA
P0411	NTC40-20170411	NTC	CD8	166841	2217	CD8_C06-CD160	diverse	CRC.P0411_C000063:2	Clonal	2	TRAV19_GCTCTCGTACTACCAAGGAACAC_TRAJ34	CALVLPRNTDKLIF	TRAV19*01|.|TRAJ34*01	43.2171				NA	TRBV20-1_TGCTA(G)GACTAGCGGGGCCTAC_TRBJ2-7	CSARTSGAYEQYF	TRBV20-1*01|TRBD2*01|TRBJ2-7*01	896.957				NA
P0413	NTC40-20170413	NTC	CD8	767772	2218	CD8_C05-CD6	diverse	CRC.P0413_C000276:1	NoClonal	1	TRAV14_DV4_GAGGGCTTGGGCAA_TRAJ37	CAMREGLGNTGKLIF	TRAV14_DV4*02|.|TRAJ37*01	193.949				NA	TRBV29-1_GTTGATGGGACCGCCCACCCTCCCCCTAGCGGGAGGAGGAAGACC_TRBJ2-5	CSVDGTAHPPPSGRRKTQYF	TRBV29-1*01|TRBD2*02|TRBJ2-5*01	182.632				NA
P0825	NTC40-20170825	NTC	CD8	208747	6080	CD8_C05-CD6	diverse	CRC.P0825_C000147:3	Clonal	3	TRAV17_GCTACCCGCACAGGA_TRAJ6	CATRTGGSYIPTF	TRAV17*01|.|TRAJ6*01	427.897	TRAV23_DV6_GCAGCTCCTCGAAAAGACACA_TRAJ29	CAAPRKDTPLVF	TRAV23_DV6*01|.|TRAJ29*01	106.002	TRBV28_TTCAT(G)GGACAGCTCGAAC_TRBJ2-2	CASSSWDSSNTGELFF	TRBV28*01|TRBD1*01|TRBJ2-2*01	490.044				NA
P0909	NTC41-0909-ZL	NTC	CD8	401938	1350	CD8_C03-CX3CR1	diverse	CRC.P0909_C000169:1	NoClonal	1	TRAV20_TGTGCCCGCCGGCAGGGGAG_TRAJ54	CAVPAGRGAQKLVF	TRAV20*01|.|TRAJ54*01	28.4287	TRAV9-2_AGTGAAAAAAGCAA_TRAJ37	CALSEKSNTGKLIF	TRAV9-2*01|.|TRAJ37*02	51.4036	TRBV14_CAAGATAGGGTTGAAG_TRBJ1-1	CASSQDRVEAFF	TRBV14*01|N/A|TRBJ1-1*01	761.989				NA
P1212	NTC41-20161212	NTC	CD8	744731	2585	CD8_C06-CD160	diverse	CRC.P1212_C000129:2	Clonal	2	TRAV29_DV5_AAGCGCTTCTTTTCTTACCG_TRAJ44	CAASASFLTGTASKLTF	TRAV29_DV5*01|.|TRAJ44*01	10.062	TRAV4_GGGTGGTTATGGCT_TRAJ37	CLVGGYGSSNTGKLIF	TRAV4*01|.|TRAJ37*02	641.25	TRBV20-1_GCTAGTCAGGAGAGTACGAACA_TRBJ1-1	CSASQESTNTEAFF	TRBV20-1*05|N/A|TRBJ1-1*01	1441.43				NA
P0215	NTC41-20170215	NTC	CD8	723753	2292	CD8_C06-CD160	diverse	CRC.P0215_C000102:4	Clonal	4	TRAV13-2_CAGAGGCTCGGTAC_TRAJ3	CAEARYSSASKIIF	TRAV13-2*01|.|TRAJ3*01	323.267	TRAV3_CTGTGGGTATCTCAGG_TRAJ11	CAVGISGYSTLTF	TRAV3*01|.|TRAJ11*01	264.619	TRBV29-1_CATGACCTAGCGGGAGGGCCCGATGAG_TRBJ2-1	CSHDLAGGPDEQFF	TRBV29-1*01|TRBD2*02|TRBJ2-1*01	344.202				NA
P0411	NTC41-20170411	NTC	CD8	274636	1944	CD8_C06-CD160	diverse	CRC.P0411_C000438:1	NoClonal	1	TRAV19_GAGTGGATTTTACGGCTTCA_TRAJ21	CALSGFYGFNKFYF	TRAV19*01|.|TRAJ21*01	52.9864				NA	TRBV11-2_GCAGCGAACCAAGGGTTTTGAAAAACAAT_TRBJ2-1	CASSEPRVLKNNEQFF	TRBV11-2*03|N/A|TRBJ2-1*01	4700.99				NA
P0413	NTC41-20170413	NTC	CD8	796404	2196	CD8_C05-CD6	diverse	CRC.P0413_C000035:5	Clonal	5	TRAV8-4_AGTGATCGACGGGGTGC_TRAJ32	CAVSDRRGATNKLIF	TRAV8-4*01|.|TRAJ32*01,TRAJ32*02	13.9691				NA	TRBV28_GTATAGAAGAAGCCGGG_TRBJ2-2	CASSIEEAGELFF	TRBV28*01|N/A|TRBJ2-2*01	957.785				NA
P0825	NTC41-20170825	NTC	CD8	542267	2282	CD8_C05-CD6	diverse	CRC.P0825_C000325:2	Clonal	2	TRAV17_GCTACCCGTTTTCAG_TRAJ54	CATRFQGAQKLVF	TRAV17*01|.|TRAJ54*01	577.065				NA	TRBV27_GTTTAACCACAGGGGG(C)ACTGA_TRBJ1-1	CASSLTTGGTEAFF	TRBV27*01|TRBD1*01|TRBJ1-1*01	974.73				NA
P1228	NTC42-20161228	NTC	CD8	799487	1673	CD8_C05-CD6	diverse	CRC.P1228_C000029:17	Clonal	17	TRAV1-1_GCGCTTTCGATAA_TRAJ26	CAFDNYGQNFVF	TRAV1-1*01|.|TRAJ26*01	209.571				NA	TRBV5-1_CAGCTCCGCGCGGGAGTCCTA_TRBJ2-7	CASSSARESYEQYF	TRBV5-1*01|TRBD2*02|TRBJ2-7*01	996.287				NA
P0411	NTC42-20170411	NTC	CD8	430677	2225	CD8_C05-CD6	diverse	CRC.P0411_C000249:6	Clonal	6	TRAV22_TGTGGGGGGCCAGA_TRAJ54	CAVGGQKLVF	TRAV22*01|.|TRAJ54*01	377.298				NA	TRBV7-9_CTTAGTTGGGCAGGGGCCTGAGC_TRBJ2-1	CASSLVGQGPEQFF	TRBV7-9*03|TRBD1*01|TRBJ2-1*01	1514.61				NA
P0413	NTC42-20170413	NTC	CD8	976427	2442	CD8_C06-CD160	diverse	CRC.P0413_C000031:5	Clonal	5	TRAV8-2_TGTGACCTCAACT_TRAJ24	CVVTSTDSWGKLQF	TRAV8-2*01|.|TRAJ24*02	137.452				NA	TRBV6-1_AGTGATCTTTTCCCAGAAAGGAGTGGG(ACT)GAAGC_TRBJ1-1	CASSDLFPERSGTEAFF	TRBV6-1*01|TRBD2*01,TRBD2*02|TRBJ1-1*01	1075.05				NA
P0825	NTC42-20170825	NTC	CD8	524367	2587	CD8_C05-CD6	diverse	CRC.P0825_C000582:1	NoClonal	1	TRAV8-3_GTGGGCGGCGACTTTG_TRAJ35	Couldn't find FGXG	TRAV8-3*01|.|TRAJ35*01	227.487				NA	TRBV7-2_CAGCACGGGACTAGCGGGACACAAT_TRBJ2-1	CASTGLAGHNEQFF	TRBV7-2*01|TRBD2*02|TRBJ2-1*01	3571.04				NA
P1212	NTC43-20161212	NTC	CD8	759473	2253	CD8_C04-GZMK	diverse	CRC.P1212_C000623:1	NoClonal	1	TRAV2_CTGTG(CTGGGG)GTTAC_TRAJ13	CAGGYQKVTF	TRAV2*01|.|TRAJ13*02	171.844	TRAV5_CAGAGGATAAC_TRAJ31	CAEDNNARLMF	TRAV5*01|.|TRAJ31*01	64.7855	TRBV20-1_AGAGACCGGACAGGGAATGGC_TRBJ1-2	CSARDRTGNGYTF	TRBV20-1*01|TRBD1*01|TRBJ1-2*01	220.039	TRBV21-1_GCAGCCCCCGGACGGG(G)AACAC_TRBJ1-1	CASSPRTGNTEAFF	TRBV21-1*01|TRBD2*01|TRBJ1-1*01	453.664
P1228	NTC43-20161228	NTC	CD8	749996	2101	CD8_C05-CD6	diverse	CRC.P1228_C000649:1	NoClonal	1	TRAV26-1_CATCGCTACAACCGG_TRAJ49	CIATTGNQFYF	TRAV26-1*01|.|TRAJ49*01	595.115	TRAV38-2_DV8_AGGAGGAATTTAATT_TRAJ54	CAYRRNLIQGAQKLVF	TRAV38-2_DV8*01|.|TRAJ54*01	287.059	TRBV10-3_ATCAGGAGGGACACCTCCATGAAC_TRBJ1-1	CAIRRDTSMNTEAFF	TRBV10-3*02|TRBD1*01,TRBD2*02|TRBJ1-1*01	1876.16				NA
P0215	NTC43-20170215	NTC	CD8	975030	3008	CD8_C04-GZMK	diverse	CRC.P0215_C000013:36	Clonal	36	TRAV29_DV5_AAGCGTGGGGGAAACT_TRAJ36	CAASVGETGANNLFF	TRAV29_DV5*01|.|TRAJ36*01	31.6424				NA	TRBV9_GCAGCAAAACCGGAGATA_TRBJ2-3	CASSKTGDTQYF	TRBV9*01|N/A|TRBJ2-3*01	621.786				NA
P0411	NTC43-20170411	NTC	CD8	487300	2362	CD8_C05-CD6	diverse	CRC.P0411_C000033:3	Clonal	3	TRAV14_DV4_AGAGATCTCGGTAAAGGCTC_TRAJ37	CAMRDLGKGSSNTGKLIF	TRAV14_DV4*02|.|TRAJ37*02	831.705				NA	TRBV4-3_CAAGATCGGGCTAGCGGACCTAGCAC_TRBJ2-3	CASSQDRASGPSTDTQYF	TRBV4-3*01|TRBD2*01,TRBD2*02|TRBJ2-3*01	2289.98				NA
P0825	NTC43-20170825	NTC	CD8	527545	2469	CD8_C05-CD6	diverse	CRC.P0825_C000479:2	Clonal	2	TRAV30_GGCACGAACGTCGGTA_TRAJ49	CGTNVGNQFYF	TRAV30*01|.|TRAJ49*01	642.525				NA	TRBV5-1_GCAGCAAACAAGCGGGAGGGCGTAAAGATA_TRBJ2-3	CASSKQAGGRKDTQYF	TRBV5-1*01|TRBD2*02|TRBJ2-3*01	690.124				NA
P1212	NTC44-20161212	NTC	CD8	684608	2302	CD8_C05-CD6	diverse	CRC.P1212_C000539:1	NoClonal	1	TRAV1-2_GCTGTTAATG_TRAJ38	Couldn't find FGXG	TRAV1-2*01|.|TRAJ38*01	368.673	TRAV6_TAGACGCCCGTTCAGG_TRAJ40	CALDARSGTYKYIF	TRAV6*01|.|TRAJ40*01	278.008	TRBV28_TTTATCCACCTTTGCGCGGTATGG_TRBJ1-2	CASSLSTFARYGYTF	TRBV28*01|N/A|TRBJ1-2*01	820.869				NA
P1228	NTC44-20161228	NTC	CD8	715158	2288	CD8_C05-CD6	diverse	CRC.P1228_C000738:1	NoClonal	1	TRAV21_TGTGCCGATGGGGGGGGTTC_TRAJ22	CADGGGSARQLTF	TRAV21*01|.|TRAJ22*01	257.708				NA	TRBV27_GCAGTAAAGTCGGACAGCTAGCTT_TRBJ1-1	CASSKVGQLAFF	TRBV27*01|TRBD1*01|TRBJ1-1*01	1009.76				NA
P0215	NTC44-20170215	NTC	CD8	685890	2427	CD8_C06-CD160	diverse	CRC.P0215_C000112:5	Clonal	5	TRAV8-6_TGAGTATGAGTGCCA_TRAJ31	CAVSMSARLMF	TRAV8-6*02|.|TRAJ31*01	119.658				NA	TRBV10-1_GCAGTAACGGCGGGCCATGGACTGA_TRBJ1-1	CASSNGGPWTEAFF	TRBV10-1*01|TRBD2*01,TRBD2*02|TRBJ1-1*01	204.072				NA
P0411	NTC44-20170411	NTC	CD8	370463	2333	CD8_C06-CD160	diverse	CRC.P0411_C000066:7	Clonal	7	TRAV10_GAGCGCAGGTA_TRAJ53	CVVSAGSNYKLTF	TRAV10*01|.|TRAJ53*01	552.644	TRAV8-3_TGCTGCAGGTGAAAAGTATT_TRAJ45	CAAGEKYSGGGADGLTF	TRAV8-3*02|.|TRAJ45*01	186.476	TRBV7-6_GCTTACTTTCCGGCTCTCAGGTCCACGAG_TRBJ2-7	CASSLLSGSQVHEQYF	TRBV7-6*01|N/A|TRBJ2-7*01	257.582				NA
P0413	NTC44-20170413	NTC	CD8	899914	2301	CD8_C06-CD160	diverse	CRC.P0413_C000172:10	Clonal	10	TRAV19_GAGGCGCCTTCAG_TRAJ45	CALSEAPSGGGADGLTF	TRAV19*01|.|TRAJ45*01	234.563				NA	TRBV6-5_AGCAGGCTAACAGATAACT_TRBJ1-2	CASRLTDNYGYTF	TRBV6-5*01|N/A|TRBJ1-2*01	769.558				NA
P0825	NTC44-20170825	NTC	CD8	511767	2353	CD8_C05-CD6	diverse	CRC.P0825_C000021:4	Clonal	4	TRAV29_DV5_AAGCGAAACCGA_TRAJ34	CAASETDKLIF	TRAV29_DV5*01|.|TRAJ34*01	10.916				NA	TRBV10-1_GAGTCGAGGCGGAGCTCCT_TRBJ1-6	CASSESRRSSYNSPLHF	TRBV10-1*01,TRBV10-1*02|N/A|TRBJ1-6*01	35.3705	TRBV2_GTGCC(AGC)GGGGGTATAACGGGAGGGGC_TRBJ2-6	CASGGITGGANVLTF	TRBV2*01|TRBD2*01,TRBD2*02|TRBJ2-6*01	153.532
P0123	NTC44-20180123	NTC	CD8	869307	1467	CD8_C05-CD6	diverse	CRC.P0123_C000097:1	NoClonal	1	TRAV14_DV4_GTGCAGGAGGCTCAGG_TRAJ11	CAGGSGYSTLTF	TRAV14_DV4*03|.|TRAJ11*01	366.805				NA	TRBV5-4_CTTGGCGGCGGGAGGAAGGGACGGGG_TRBJ2-2	CASSLAAGGRDGELFF	TRBV5-4*01|TRBD2*02|TRBJ2-2*01	367.996				NA
P0909	NTC45-0909-ZL	NTC	CD8	417771	1256	CD8_C01-LEF1	diverse	CRC.P0909_C000579:1	NoClonal	1	TRAV27_TCGGG(AGG)CTTTC_TRAJ8	CNSSSVFSSLQWYRQEPGEGPVLLVTVVTGGEVKKLKRLTFQFGDARKDSSLHITAAQPGDTGLYLSGGFQKLVF	TRAV27*01|.|TRAJ8*01	96.2782				NA	TRBV30_AGTGTAGGGGCAGGGGACAAT_TRBJ2-1	CAWSVGAGDNEQFF	TRBV30*01|TRBD1*01,TRBD1*01|TRBJ2-1*01	601.527				NA
P1212	NTC45-20161212	NTC	CD8	610995	2628	CD8_C05-CD6	diverse	CRC.P1212_C000269:6	Clonal	6	TRAV19_CTGAGACGAGGAGG_TRAJ23	CALRRGGKLIF	TRAV19*01|.|TRAJ23*01	299.965				NA	TRBV20-1_GTGCTGATACCCCCTTGGGGGTACCTGAA_TRBJ1-1	CSADTPLGVPEAFF	TRBV20-1*02|TRBD2*01,TRBD2*01,TRBD2*01,TRBD1*01|TRBJ1-1*01	827.937				NA
P1228	NTC45-20161228	NTC	CD8	650036	2398	CD8_C06-CD160	diverse	CRC.P1228_C000324:10	Clonal	10	TRAV13-1_CAAGTCTCAGCTTTG_TRAJ48	CAASLSFGNEKLTF	TRAV13-1*01|.|TRAJ48*01	330.213				NA	TRBV29-1_CAGCGCTCTCGCAGGGGACGTCTACA_TRBJ2-1	CSALAGDVYNEQFF	TRBV29-1*01|TRBD1*01|TRBJ2-1*01	778.804				NA
P0215	NTC45-20170215	NTC	CD8	472963	2343	CD8_C05-CD6	diverse	CRC.P0215_C000043:5	Clonal	5	TRAV9-2_TGTGCGTTGTCTGG_TRAJ4	CALSGGYNKLIF	TRAV9-2*01|.|TRAJ4*01	173.715				NA	TRBV6-2_GCGGTGTTTCCTA_TRBJ2-7	CASGVSYEQYF	TRBV6-2*01,TRBV6-3*01|N/A|TRBJ2-7*01	710.618				NA
P0411	NTC45-20170411	NTC	CD8	403374	2116	CD8_C05-CD6	diverse	CRC.P0411_C000045:1	NoClonal	1	TRAV39_GCCGTCGGGACGTGGAGCAG_TRAJ46	CAVGTWSSGDKLTF	TRAV39*01|.|TRAJ46*01	162.038				NA	TRBV11-3_GCAGCCAGAACAAGGTGGAGAC_TRBJ2-5	CASSQNKVETQYF	TRBV11-3*01|N/A|TRBJ2-5*01	204.812				NA
P0413	NTC45-20170413	NTC	CD8	910161	2168	CD8_C05-CD6	diverse	CRC.P0413_C000178:1	NoClonal	1	TRAV13-1_AGCAACCTACGTCGCCACGG_TRAJ5	CAATYVATGRRALTF	TRAV13-1*01|.|TRAJ5*01	1003.81				NA	TRBV2_TGAAGGGGGGACAGGGATCTACA_TRBJ1-2	CASSEGGTGIYTF	TRBV2*01|TRBD1*01|TRBJ1-2*01	815.941				NA
P0825	NTC45-20170825	NTC	CD8	484321	2228	CD8_C05-CD6	diverse	CRC.P0825_C000037:1	NoClonal	1	TRAV12-2_CCGTGTGGAGCCCGGGAG_TRAJ54	CAVWSPGAQKLVF	TRAV12-2*02|.|TRAJ54*01	119.974				NA	TRBV3-1_GTCTA(G)GGGCTGAGC_TRBJ2-1	CASSLGAEQFF	TRBV3-1*01|TRBD1*01,TRBD1*01|TRBJ2-1*01	678.487				NA
P1212	NTC46-20161212	NTC	CD8	793722	3480	CD8_C04-GZMK	diverse	CRC.P1212_C000025:1	NoClonal	1	TRAV5_AGAGTGGGAATA_TRAJ31	CAESGNNNARLMF	TRAV5*01|.|TRAJ31*01	130.467				NA	TRBV6-1_CAGCAAACGGGGCCTGGGA(GG)CTACA_TRBJ1-2	CASKRGLGGYTF	TRBV6-1*01|TRBD2*02|TRBJ1-2*01	95.1351				NA
P0215	NTC46-20170215	NTC	CD8	629027	2195	CD8_C05-CD6	diverse	CRC.P0215_C000084:18	Clonal	18	TRAV26-1_AGAGTAAGCACAG_TRAJ37	CIVRVSTGKLIF	TRAV26-1*01|.|TRAJ37*01,TRAJ37*02	122.384				NA	TRBV7-9_CAGCTCCACCCGCGGAAGCTCTG_TRBJ1-3	CASSSTRGSSGNTIYF	TRBV7-9*03|N/A|TRBJ1-3*01	1155.33				NA
P0413	NTC46-20170413	NTC	CD8	637830	1736	CD8_C05-CD6	diverse	CRC.P0413_C000035:5	Clonal	5	TRAV8-4_AGTGATCGACGGGGTGC_TRAJ32	CAVSDRRGATNKLIF	TRAV8-4*01|.|TRAJ32*01,TRAJ32*02	295.875				NA	TRBV28_GTATAGAAGAAGCCGGG_TRBJ2-2	CASSIEEAGELFF	TRBV28*01|N/A|TRBJ2-2*01	513.213				NA
P0825	NTC46-20170825	NTC	CD8	485352	2383	CD8_C06-CD160	diverse	CRC.P0825_C000010:11	Clonal	11	TRAV6_CTAGAGTGGGGAGG_TRAJ45	CALEWGGADGLTF	TRAV6*01|.|TRAJ45*01	244.558				NA	TRBV24-1_AGTGACCCCACTAGCGGTGATACGAACAAT_TRBJ2-1	CATSDPTSGDTNNEQFF	TRBV24-1*01|TRBD2*01,TRBD2*02|TRBJ2-1*01	862.899				NA
P0123	NTC46-20180123	NTC	CD8	759649	1358	CD8_C06-CD160	diverse	CRC.P0123_C000164:3	Clonal	3	TRAV29_DV5_CAAGCCCGAACA_TRAJ49	CAASPNTGNQFYF	TRAV29_DV5*01|.|TRAJ49*01	140.919				NA	TRBV12-4_AGTTTCCTATCTTATGTGGGTGAGC_TRBJ2-1	CASSFLSYVGEQFF	TRBV12-4*01,TRBV12-4*02|N/A|TRBJ2-1*01	156.595				NA
P1212	NTC47-20161212	NTC	CD8	535688	1969	CD8_C05-CD6	diverse	CRC.P1212_C000271:3	Clonal	3	TRAV27_AGGAGTCTCTG_TRAJ28	CAGVSGAGSYQLTF	TRAV27*01|.|TRAJ28*01	54.3897				NA	TRBV6-5_AGCAGGTCCACAGGGGGCGCGGGAGATA_TRBJ2-3	CASRSTGGAGDTQYF	TRBV6-5*01|TRBD1*01|TRBJ2-3*01	455.834				NA
P1228	NTC47-20161228	NTC	CD8	744486	2357	CD8_C03-CX3CR1	diverse	CRC.P1228_C000101:37	Clonal	37	TRAV12-3_TGCAACGGCTGGT_TRAJ22	CATAGSARQLTF	TRAV12-3*01|.|TRAJ22*01	663.661	TRAV9-2_AGTGACGGGGGCTC_TRAJ37	CALSDGGSGNTGKLIF	TRAV9-2*01|.|TRAJ37*01	479.022	TRBV6-5_TACTCGGACGGACTTATCTATG_TRBJ1-2	CASSYSDGLIYGYTF	TRBV6-5*01|TRBD2*01,TRBD2*02|TRBJ1-2*01	200.203				NA
P0215	NTC47-20170215	NTC	CD8	800199	2396	CD8_C07-LAYN	diverse	CRC.P0215_C000034:16	Clonal	16	TRAV21_TGAGGGGGGATTCC_TRAJ41	CAVRGDSGYALNF	TRAV21*01|.|TRAJ41*01	307.783				NA	TRBV7-2_CAGCTCCGCTGGGGGG(GG)AAACA_TRBJ1-3	CASSSAGGGNTIYF	TRBV7-2*01|TRBD2*01,TRBD2*01|TRBJ1-3*01	1576.07				NA
P0413	NTC47-20170413	NTC	CD8	721843	2154	CD8_C06-CD160	diverse	CRC.P0413_C000172:10	Clonal	10	TRAV19_GAGGCGCCTTCAG_TRAJ45	CALSEAPSGGGADGLTF	TRAV19*01|.|TRAJ45*01	100.523				NA	TRBV6-5_AGCAGGCTAACAGATAACT_TRBJ1-2	CASRLTDNYGYTF	TRBV6-5*01|N/A|TRBJ1-2*01	242.223				NA
P0825	NTC47-20170825	NTC	CD8	467757	2331	CD8_C04-GZMK	diverse	CRC.P0825_C000564:1	NoClonal	1	TRAV21_GCTGTTCGAACTG_TRAJ24	CAVRTDSWGKFEF	TRAV21*01|.|TRAJ24*01,TRAJ24*02	143.946				NA	TRBV15_CCACCCTCCCCACGGGAGGCAGTCAAGA_TRBJ2-5	CATLPTGGSQETQYF	TRBV15*02|TRBD2*02|TRBJ2-5*01	268.042				NA
P1212	NTC48-20161212	NTC	CD8	854528	2986	CD8_C06-CD160	diverse	CRC.P1212_C000276:1	NoClonal	1	TRAV12-3_TGAGCTTTAACA_TRAJ27	CAMSFNTNAGKSTF	TRAV12-3*01|.|TRAJ27*01	202.569	TRAV17_TACGGGTTGGGGGGGCTT_TRAJ35	Couldn't find FGXG	TRAV17*01|.|TRAJ35*01	204.193	TRBV6-6_CCAGCTTTGACGCTTCTGGCGCTGAA_TRBJ1-1	CASFDASGAEAFF	TRBV6-6*01|N/A|TRBJ1-1*01	1083.12				NA
P1228	NTC48-20161228	NTC	CD8	643357	1857	CD8_C04-GZMK	diverse	CRC.P1228_C000562:1	NoClonal	1	TRAV5_GTGCACCTGAGGCATAC_TRAJ28	CAPEAYSGAGSYQLTF	TRAV5*01|.|TRAJ28*01	141.743				NA	TRBV6-5_CAGCACCCCAGAGGGATTAGATTCA_TRBJ1-6	CASTPEGLDSPLHF	TRBV6-5*01|TRBD2*02|TRBJ1-6*02	273.513				NA
P0215	NTC48-20170215	NTC	CD8	707284	2265	CD8_C05-CD6	diverse	CRC.P0215_C000084:18	Clonal	18	TRAV26-1_AGAGTAAGCACAG_TRAJ37	CIVRVSTGKLIF	TRAV26-1*01|.|TRAJ37*01,TRAJ37*02	593.797				NA	TRBV7-9_CAGCTCCACCCGCGGAAGCTCTG_TRBJ1-3	CASSSTRGSSGNTIYF	TRBV7-9*03|N/A|TRBJ1-3*01	4126.04				NA
P0411	NTC48-20170411	NTC	CD8	306061	2212	CD8_C06-CD160	diverse	CRC.P0411_C000107:4	Clonal	4	TRAV20_TGTGC(A)TACTG_TRAJ56	CAVHTGANSKLTF	TRAV20*01|.|TRAJ56*01	51.9644				NA	TRBV5-4_AGCAGTAGCGGGGACTACA_TRBJ2-1	CASSSGDYNEQFF	TRBV5-4*01|TRBD2*01|TRBJ2-1*01	165.076				NA
P0413	NTC48-20170413	NTC	CD8	608444	1894	CD8_C06-CD160	diverse	CRC.P0413_C000422:1	NoClonal	1	TRAV14_DV4_GAGAGAAGAAACGAGCC_TRAJ56	CAMREKKRANSKLTF	TRAV14_DV4*01|.|TRAJ56*01	61.0827				NA	TRBV6-5_TACTCGGCCGGACTAGCGGGAATAGAGAGCAC_TRBJ2-3	CASSYSAGLAGIESTDTQYF	TRBV6-5*01|TRBD2*02|TRBJ2-3*01	1771.45				NA
P0825	NTC48-20170825	NTC	CD8	458623	2333	CD8_C04-GZMK	diverse	CRC.P0825_C000214:2	Clonal	2	TRAV4_GTGACGACTCA_TRAJ41	CLVGDDSNSGYALNF	TRAV4*01|.|TRAJ41*01	438.075				NA	TRBV9_GCAGCAACGGGGGTAGCGGGAGGGCAGAT_TRBJ2-3	CASSNGGSGRADTQYF	TRBV9*01|TRBD2*02|TRBJ2-3*01	409.082				NA
P0123	NTC48-20180123	NTC	CD8	546308	1418	CD8_C05-CD6	diverse	CRC.P0123_C000698:1	NoClonal	1	TRAV21_GTGCTGCGTGGGAATGGGGTGG_TRAJ32	CAAWEWGGATNKLIF	TRAV21*02|.|TRAJ32*02	516.848				NA	TRBV2_GAGAA(G)ACAGGCGGTGGACCGG_TRBJ2-2	CASREDRRWTGELFF	TRBV2*01|TRBD1*01|TRBJ2-2*01	175.554				NA
P1212	NTC49-20161212	NTC	CD8	726073	2595	CD8_C06-CD160	diverse	CRC.P1212_C000425:4	Clonal	4	TRAV29_DV5_AAGCGCGGGGGACA_TRAJ5	CAASAGDTGRRALTF	TRAV29_DV5*01|.|TRAJ5*01	34.9638				NA	TRBV12-4_AGCTTCCGGGACAGAGCCTAC_TRBJ2-1	CASSFRDRAYNEQFF	TRBV12-4*01|TRBD1*01|TRBJ2-1*01	554.695				NA
P0215	NTC49-20170215	NTC	CD8	615808	2058	CD8_C05-CD6	diverse	CRC.P0215_C000084:18	Clonal	18	TRAV26-1_AGAGTAAGCACAG_TRAJ37	CIVRVSTGKLIF	TRAV26-1*01|.|TRAJ37*01,TRAJ37*02	146.817				NA	TRBV7-9_CAGCTCCACCCGCGGAAGCTCTG_TRBJ1-3	CASSSTRGSSGNTIYF	TRBV7-9*03|N/A|TRBJ1-3*01	1808.52				NA
P0411	NTC49-20170411	NTC	CD8	422595	2183	CD8_C06-CD160	diverse	CRC.P0411_C000173:6	Clonal	6	TRAV30_GGCACCTCCACCG_TRAJ49	CGTSTGNQFYF	TRAV30*01|.|TRAJ49*01	27.7682				NA	TRBV10-3_ATCAGAAACGTCGATAGCGGGACCTTTTACAA_TRBJ2-1	CAIRNVDSGTFYNEQFF	TRBV10-3*02|TRBD2*02|TRBJ2-1*01	353.007				NA
P0413	NTC49-20170413	NTC	CD8	808595	2164	CD8_C06-CD160	diverse	CRC.P0413_C000172:10	Clonal	10	TRAV19_GAGGCGCCTTCAG_TRAJ45	CALSEAPSGGGADGLTF	TRAV19*01|.|TRAJ45*01	163.039				NA	TRBV6-5_AGCAGGCTAACAGATAACT_TRBJ1-2	CASRLTDNYGYTF	TRBV6-5*01|N/A|TRBJ1-2*01	287.517				NA
P0825	NTC49-20170825	NTC	CD8	543030	2111	CD8_C06-CD160	diverse	CRC.P0825_C000010:11	Clonal	11	TRAV6_CTAGAGTGGGGAGG_TRAJ45	CALEWGGADGLTF	TRAV6*01|.|TRAJ45*01	253.616				NA	TRBV24-1_AGTGACCCCACTAGCGGTGATACGAACAAT_TRBJ2-1	CATSDPTSGDTNNEQFF	TRBV24-1*01|TRBD2*01,TRBD2*02|TRBJ2-1*01	648.419				NA
P1212	NTC5-20161212	NTC	CD8	520046	2591	CD8_C05-CD6	diverse	CRC.P1212_C000054:2	Clonal	2	TRAV19_GAGGCTTCATTACGTGACA_TRAJ24	CALSEASLRDSWGKLQF	TRAV19*01|.|TRAJ24*02	204.031				NA	TRBV29-1_AGCGTAGGGACAGGGATCACAG_TRBJ2-3	CSVGTGITDTQYF	TRBV29-1*01|TRBD1*01|TRBJ2-3*01	284.508				NA
P1228	NTC5-20161228	NTC	CD8	912647	1829	CD8_C04-GZMK	diverse	CRC.P1228_C000600:1	NoClonal	1	TRAV12-2_CCGTGTGGGGTCTCTCCTCCAATTC_TRAJ41	CAVWGLSSNSGYALNF	TRAV12-2*01|.|TRAJ41*01	474.888				NA	TRBV19_TATAGTTCAGAACA_TRBJ1-1	CASSIVQNTEAFF	TRBV19*01|N/A|TRBJ1-1*01	1054.89				NA
P0215	NTC5-20170215	NTC	CD8	719851	2704	CD8_C05-CD6	diverse	CRC.P0215_C000120:3	Clonal	3	TRAV13-1_CAAGTGAGGGAGG_TRAJ42	CAASEGGSQGNLIF	TRAV13-1*01|.|TRAJ42*01	396.48	TRAV8-1_GTGCCCCGGGGGCAG_TRAJ15	CAPGAGTALIF	TRAV8-1*01|.|TRAJ15*01	37.4088	TRBV11-2_GCAGCCCAGCTTGGGGGGGAGGCACTG_TRBJ1-1	CASSPAWGGGTEAFF	TRBV11-2*01|TRBD2*01|TRBJ1-1*01	2065.06				NA
P0413	NTC5-20170413	NTC	CD8	936779	2072	CD8_C04-GZMK	diverse	CRC.P0413_C000214:2	Clonal	2	TRAV13-1_AAGTACGGCGACCTC_TRAJ50	CAASTATSYDKVIF	TRAV13-1*01|.|TRAJ50*01	120.843				NA	TRBV20-1_AGAGATAAGTCGGGCAGCAGGAACTA_TRBJ1-2	CSARDKSGSRNYGYTF	TRBV20-1*01|N/A|TRBJ1-2*01	1965.09				NA
P0825	NTC5-20170825	NTC	CD8	563438	2742	CD8_C05-CD6	diverse	CRC.P0825_C000120:4	Clonal	4	TRAV12-2_TGAACTGGGACAGC_TRAJ11	CAVNWDSTLTF	TRAV12-2*01|.|TRAJ11*01	498.471				NA	TRBV6-1_GCAGTTTCCAGACAGGAGGAGGCGAAGAG_TRBJ2-5	CASSFQTGGGEETQYF	TRBV6-1*01|TRBD1*01|TRBJ2-5*01	450.084				NA
P0123	NTC5-20180123	NTC	CD8	471924	2371	CD8_C06-CD160	diverse	CRC.P0123_C000076:5	Clonal	5	TRAV40_CTGGGGTTTATATCT_TRAJ48	CTYTSTGYPTLFWYVEYPSKPLQLLQRETMENSKNF	TRAV40*01|.|TRAJ48*01	255.309				NA	TRBV7-8_CTTAGAGACGTATTATGG_TRBJ1-2	CASSLETYYGYTF	TRBV7-8*01|N/A|TRBJ1-2*01	719.454				NA
P1212	NTC50-20161212	NTC	CD8	607606	2474	CD8_C04-GZMK	diverse	CRC.P1212_C000794:1	NoClonal	1	TRAV5_CAGAGCGCACCG_TRAJ49	CAERTGNQFYF	TRAV5*01|.|TRAJ49*01	207.519				NA	TRBV27_GTTTAGGCACCATGGCTGAA_TRBJ1-1	CASSLGTMAEAFF	TRBV27*01|N/A|TRBJ1-1*01	569.231				NA
P0411	NTC50-20170411	NTC	CD8	396005	2281	CD8_C06-CD160	diverse	CRC.P0411_C000066:7	Clonal	7	TRAV10_GAGCGCAGGTA_TRAJ53	CVVSAGSNYKLTF	TRAV10*01|.|TRAJ53*01	315.266	TRAV8-3_TGCTGCAGGTGAAAAGTATT_TRAJ45	CAAGEKYSGGGADGLTF	TRAV8-3*02|.|TRAJ45*01	223.327	TRBV7-6_GCTTACTTTCCGGCTCTCAGGTCCACGAG_TRBJ2-7	CASSLLSGSQVHEQYF	TRBV7-6*01|N/A|TRBJ2-7*01	275.581				NA
P0413	NTC50-20170413	NTC	CD8	635330	1945	CD8_C05-CD6	diverse	CRC.P0413_C000313:1	NoClonal	1	TRAV9-2_AGTGATCCCCTTACGGAAAC_TRAJ58	CALSDPLTETSGSRLTF	TRAV9-2*01|.|TRAJ58*01	268.696				NA	TRBV7-9_CTTAGGGGCGGGGGGACAATTCTT_TRBJ2-1	CASSLGAGGQFF	TRBV7-9*01|TRBD2*01|TRBJ2-1*01	378.89				NA
P0825	NTC50-20170825	NTC	CD8	566146	2397	CD8_C05-CD6	diverse	CRC.P0825_C000120:4	Clonal	4	TRAV12-2_TGAACTGGGACAGC_TRAJ11	CAVNWDSTLTF	TRAV12-2*01|.|TRAJ11*01	614.657				NA	TRBV6-1_GCAGTTTCCAGACAGGAGGAGGCGAAGAG_TRBJ2-5	CASSFQTGGGEETQYF	TRBV6-1*01|TRBD1*01|TRBJ2-5*01	429.19				NA
P1212	NTC51-20161212	NTC	CD8	626731	2342	CD8_C05-CD6	diverse	CRC.P1212_C000257:4	Clonal	4	TRAV8-1_GCCGTATATAA_TRAJ34	CAVYNTDKLIF	TRAV8-1*01|.|TRAJ34*01	160.976				NA	TRBV19_AGTAGCCCTCGCTTGGCCAGCGGGGACAAT_TRBJ2-1	CASSPRLASGDNEQFF	TRBV19*01|TRBD2*01|TRBJ2-1*01	551.2				NA
P0411	NTC51-20170411	NTC	CD8	387070	2272	CD8_C05-CD6	diverse	CRC.P0411_C000034:4	Clonal	4	TRAV36_DV7_TGTGG(GGG)ATAAC_TRAJ26	CAVGDNYGQNFVF	TRAV36_DV7*01|.|TRAJ26*01	60.6823				NA	TRBV20-1_GCTAGCGGTTTTCAACGGACTAGCTCACAAGA_TRBJ2-5	CSASGFQRTSSQETQYF	TRBV20-1*01|TRBD2*01,TRBD2*02|TRBJ2-5*01	1347.74				NA
P0413	NTC51-20170413	NTC	CD8	665229	2077	CD8_C04-GZMK	diverse	CRC.P0413_C000223:3	Clonal	3	TRAV19_TGAGGGAAGGCCTCAG_TRAJ57	CALSEGRPQGGSEKLVF	TRAV19*01|.|TRAJ57*01	441.642	TRAV9-2_AGTGATCACGATGCT_TRAJ52	CALSDHDAGGTSYGKLTF	TRAV9-2*01|.|TRAJ52*01	165.719	TRBV5-1_GCAGCCCAGGACAGGGAGGGGACGAG_TRBJ2-7	CASSPGQGGDEQYF	TRBV5-1*01|TRBD1*01|TRBJ2-7*01	619.502				NA
P0825	NTC51-20170825	NTC	CD8	430032	2449	CD8_C05-CD6	diverse	CRC.P0825_C000050:9	Clonal	9	TRAV17_GTGCTGCTAGAATTC_TRAJ54	CAARIQGAQKLVF	TRAV17*01|.|TRAJ54*01	53.4475				NA	TRBV28_AGTTTCACTACCGGAGGTACTGA_TRBJ1-1	CASSFTTGGTEAFF	TRBV28*01|TRBD2*02|TRBJ1-1*01	1402.68				NA
P0123	NTC51-20180123	NTC	CD8	732607	1375	CD8_C06-CD160	diverse	CRC.P0123_C000386:4	Clonal	4	TRAV14_DV4_CAATGAGTCGCTCAG_TRAJ40	CAMSRSGTYKYIF	TRAV14_DV4*03|.|TRAJ40*01	567.7				NA	TRBV7-9_GCGTACCACAGGGTTATAA_TRBJ1-6	CASSVPQGYNSPLHF	TRBV7-9*03|TRBD1*01|TRBJ1-6*02	4414.6				NA
P1212	NTC52-20161212	NTC	CD8	662894	2871	CD8_C05-CD6	diverse	CRC.P1212_C000130:3	Clonal	3	TRAV39_GTGGAGCCCAATG_TRAJ43	CAVEPNDMRF	TRAV39*01|.|TRAJ43*01	911.11				NA	TRBV9_CGTAGAAGGGACAGGGGGAAGCGAGC_TRBJ2-7	CASSVEGTGGSEQYF	TRBV9*01|TRBD1*01|TRBJ2-7*01	669.597				NA
P1228	NTC52-20161228	NTC	CD8	685819	2271	CD8_C06-CD160	diverse	CRC.P1228_C000011:7	Clonal	7	TRAV21_TGAGGGGCTC_TRAJ37	CAVRGSGNTGKLIF	TRAV21*01|.|TRAJ37*01	341.586				NA	TRBV19_AGTAGCGTCTTGGGACGGGGGGGCGGTTTGACCTAC_TRBJ2-1	CASSVLGRGGGLTYNEQFF	TRBV19*01|TRBD2*01|TRBJ2-1*01	511.593				NA
P0215	NTC52-20170215	NTC	CD8	534930	2467	CD8_C04-GZMK	diverse	CRC.P0215_C000034:16	Clonal	16	TRAV21_TGAGGGGGGATTCC_TRAJ41	CAVRGDSGYALNF	TRAV21*01|.|TRAJ41*01	351.706				NA	TRBV7-2_CAGCTCCGCTGGGGGG(GG)AAACA_TRBJ1-3	CASSSAGGGNTIYF	TRBV7-2*01|TRBD2*01,TRBD2*01|TRBJ1-3*01	3188.28				NA
P0825	NTC52-20170825	NTC	CD8	472519	2924	CD8_C05-CD6	diverse	CRC.P0825_C000120:4	Clonal	4	TRAV12-2_TGAACTGGGACAGC_TRAJ11	CAVNWDSTLTF	TRAV12-2*01|.|TRAJ11*01	277.845				NA	TRBV6-1_GCAGTTTCCAGACAGGAGGAGGCGAAGAG_TRBJ2-5	CASSFQTGGGEETQYF	TRBV6-1*01|TRBD1*01|TRBJ2-5*01	254.039				NA
P1212	NTC53-20161212	NTC	CD8	467805	2490	CD8_C01-LEF1	diverse	CRC.P1212_C000372:1	NoClonal	1	TRAV5_GCAGAAGTGGATGGAG_TRAJ9	CAEVDGGFKTIF	TRAV5*01|.|TRAJ9*01	309.61				NA	TRBV19_GTAGTCTTAGCTCCCGGACTCACTACA_TRBJ2-1	CASSLSSRTHYNEQFF	TRBV19*01|TRBD2*01,TRBD2*02|TRBJ2-1*01	428.6				NA
P1228	NTC53-20161228	NTC	CD8	2306872	2199	CD8_C04-GZMK	diverse	CRC.P1228_C000052:8	Clonal	8	TRAV14_DV4_CACTGGGGGCCTTTC_TRAJ8	CALGAFQKLVF	TRAV14_DV4*03|.|TRAJ8*01	56.4687				NA	TRBV7-3_GCTTAGAAGCAGG(G)AACAC_TRBJ2-2	CASSLEAGNTGELFF	TRBV7-3*01|TRBD1*01|TRBJ2-2*01	982.514				NA
P0215	NTC53-20170215	NTC	CD8	444773	1920	CD8_C05-CD6	diverse	CRC.P0215_C000084:18	Clonal	18	TRAV26-1_AGAGTAAGCACAG_TRAJ37	CIVRVSTGKLIF	TRAV26-1*01|.|TRAJ37*01,TRAJ37*02	447.413				NA	TRBV7-9_CAGCTCCACCCGCGGAAGCTCTG_TRBJ1-3	CASSSTRGSSGNTIYF	TRBV7-9*03|N/A|TRBJ1-3*01	567.707				NA
P0411	NTC53-20170411	NTC	CD8	319346	2148	CD8_C06-CD160	diverse	CRC.P0411_C000086:11	Clonal	11	TRAV1-2_AGAGATCAAAATT_TRAJ41	CAVRDQNSGYALNF	TRAV1-2*01|.|TRAJ41*01	332.74				NA	TRBV13_AGCTTGGACCCCCCGAGCTCTG_TRBJ1-3	CASSLDPPSSGNTIYF	TRBV13*01|N/A|TRBJ1-3*01	1328.46				NA
P0411	NTC54-20170411	NTC	CD8	336644	2094	CD8_C05-CD6	diverse	CRC.P0411_C000189:1	NoClonal	1	TRAV41_CTGTCCCCCCTCGAGAT_TRAJ30	CAVPPRDDKIIF	TRAV41*01|.|TRAJ30*01	160.537				NA	TRBV12-3_TCTAGGGGGGGGAGTTACAGA_TRBJ2-3	CASSLGGGVTDTQYF	TRBV12-3*01|TRBD2*01,TRBD2*01|TRBJ2-3*01	342.295				NA
P0825	NTC54-20170825	NTC	CD8	413992	2242	CD8_C05-CD6	diverse	CRC.P0825_C000050:9	Clonal	9	TRAV17_GTGCTGCTAGAATTC_TRAJ54	CAARIQGAQKLVF	TRAV17*01|.|TRAJ54*01	23.1692				NA	TRBV28_AGTTTCACTACCGGAGGTACTGA_TRBJ1-1	CASSFTTGGTEAFF	TRBV28*01|TRBD2*02|TRBJ1-1*01	915.628				NA
P0123	NTC54-20180123	NTC	CD8	774361	1539	CD8_C06-CD160	diverse	CRC.P0123_C000213:2	Clonal	2	TRAV27_AGGAGCCGAGGACAAC_TRAJ21	CAGAEDNFNKFYF	TRAV27*01|.|TRAJ21*01	146.759				NA	TRBV9_CAGCGCCCAAGATATCCCCACAG_TRBJ2-3	CASSAQDIPTDTQYF	TRBV9*01|N/A|TRBJ2-3*01	1429.81				NA
P1212	NTC55-20161212	NTC	CD8	603367	2011	CD8_C05-CD6	diverse	CRC.P1212_C000047:2	Clonal	2	TRAV13-1_GCAGCTTCTGATGGGA_TRAJ35	Couldn't find FGXG	TRAV13-1*02|.|TRAJ35*01	610.221				NA	TRBV12-4_GCAGTCTCGGCACCG_TRBJ2-2	CASSLGTGELFF	TRBV12-4*01|N/A|TRBJ2-2*01	617.677				NA
P1228	NTC55-20161228	NTC	CD8	780195	1947	CD8_C06-CD160	diverse	CRC.P1228_C000157:4	Clonal	4	TRAV29_DV5_AAGCGCGGGGGATA_TRAJ33	Couldn't find FGXG	TRAV29_DV5*01|.|TRAJ33*01	652.686				NA	TRBV20-1_GTGCTCTCCCCCCCGGGGGGTCCTTTAGTGATGAG_TRBJ2-1	CSALPPGGSFSDEQFF	TRBV20-1*02|TRBD2*01|TRBJ2-1*01	1175.2				NA
P0215	NTC55-20170215	NTC	CD8	639431	2873	CD8_C01-LEF1	diverse	CRC.P0215_C000210:1	NoClonal	1	TRAV12-2_CGTGATAGAAGCT_TRAJ17	CAVIEAAGNKLTF	TRAV12-2*01|.|TRAJ17*01	201.031				NA	TRBV20-1_GCTAGGCGCGAGAGCTCCT_TRBJ1-6	CSARRESSYNSPLHF	TRBV20-1*01|N/A|TRBJ1-6*01	817.816				NA
P0411	NTC55-20170411	NTC	CD8	280664	1830	CD8_C04-GZMK	diverse	CRC.P0411_C000177:1	NoClonal	1	TRAV20_GCAGGCTCTGGATGCT_TRAJ52	CAVQALDAGGTSYGKLTF	TRAV20*01|.|TRAJ52*01	95.5377				NA	TRBV6-2_AGCAGCCTAACAATGAAC_TRBJ1-1	CASSLTMNTEAFF	TRBV6-2*01,TRBV6-3*01|N/A|TRBJ1-1*01	1684.55				NA
P0413	NTC55-20170413	NTC	CD8	611530	2157	CD8_C05-CD6	diverse	CRC.P0413_C000035:5	Clonal	5	TRAV8-4_AGTGATCGACGGGGTGC_TRAJ32	CAVSDRRGATNKLIF	TRAV8-4*01|.|TRAJ32*01,TRAJ32*02	325.65				NA	TRBV28_GTATAGAAGAAGCCGGG_TRBJ2-2	CASSIEEAGELFF	TRBV28*01|N/A|TRBJ2-2*01	415.043				NA
P0825	NTC55-20170825	NTC	CD8	299419	2492	CD8_C05-CD6	diverse	CRC.P0825_C000050:9	Clonal	9	TRAV17_GTGCTGCTAGAATTC_TRAJ54	CAARIQGAQKLVF	TRAV17*01|.|TRAJ54*01	13.2414				NA	TRBV28_AGTTTCACTACCGGAGGTACTGA_TRBJ1-1	CASSFTTGGTEAFF	TRBV28*01|TRBD2*02|TRBJ1-1*01	103.164				NA
P1212	NTC56-20161212	NTC	CD8	797122	2704	CD8_C05-CD6	diverse	CRC.P1212_C000546:1	NoClonal	1	TRAV26-1_AGTCGGCGCAACTG_TRAJ36	CIVRVGATGANNLFF	TRAV26-1*01|.|TRAJ36*01	191.19				NA	TRBV6-6_CAGTTGGACAGAGCCTAGCAC_TRBJ2-3	CASSWTEPSTDTQYF	TRBV6-6*01|TRBD1*01|TRBJ2-3*01	731.707				NA
P1228	NTC56-20161228	NTC	CD8	583999	2020	CD8_C06-CD160	diverse	CRC.P1228_C000190:1	NoClonal	1	TRAV12-2_TGATC(A)ATACT_TRAJ9	CAVINTGGFKTIF	TRAV12-2*01|.|TRAJ9*01	205.535				NA	TRBV11-2_AGCTT(AG)GGGTTAGCGAGC_TRBJ2-7	Couldn't find FGXG	TRBV11-2*01|TRBD1*01,TRBD2*01,TRBD2*02|TRBJ2-7*02	1645.82				NA
P0215	NTC56-20170215	NTC	CD8	716067	2335	CD8_C05-CD6	diverse	CRC.P0215_C000180:2	Clonal	2	TRAV1-2_GTGCTCCCACCGGGGAGAGGCTTTCTGG_TRAJ28	CAPTGERLSGAGSYQLTF	TRAV1-2*01|.|TRAJ28*01	765.8				NA	TRBV19_AGAAT(GGA)CAGGTTTAGCA_TRBJ1-5	CASRMDRFSNQPQHF	TRBV19*01|TRBD1*01|TRBJ1-5*01	336.519				NA
P0411	NTC56-20170411	NTC	CD8	352379	2013	CD8_C06-CD160	diverse	CRC.P0411_C000477:2	Clonal	2	TRAV12-2_CGTGAGAGGGCTTAATG_TRAJ39	CAVRGLNAGNMLTF	TRAV12-2*01|.|TRAJ39*01	627.598				NA	TRBV6-2_GTTACGTTAGACTAGCGGGAGTTGATGAG_TRBJ2-1	CASSYVRLAGVDEQFF	TRBV6-2*01,TRBV6-3*01|TRBD2*02|TRBJ2-1*01	3281.81				NA
P0413	NTC56-20170413	NTC	CD8	755673	2467	CD8_C05-CD6	diverse	CRC.P0413_C000023:2	Clonal	2	TRAV8-3_TGTGGCCCCGGGGGTACTTAACA_TRAJ43	CAVAPGVLNNDMRF	TRAV8-3*02|.|TRAJ43*01	242.48				NA	TRBV27_GTTTAGTCCCGGGAGACACAG_TRBJ2-3	CASSLVPGDTDTQYF	TRBV27*01|TRBD2*02|TRBJ2-3*01	988.157				NA
P0825	NTC56-20170825	NTC	CD8	433039	2657	CD8_C05-CD6	diverse	CRC.P0825_C000050:9	Clonal	9	TRAV17_GTGCTGCTAGAATTC_TRAJ54	CAARIQGAQKLVF	TRAV17*01|.|TRAJ54*01	90.6073				NA	TRBV28_AGTTTCACTACCGGAGGTACTGA_TRBJ1-1	CASSFTTGGTEAFF	TRBV28*01|TRBD2*02|TRBJ1-1*01	691.774				NA
P0909	NTC57-0909-ZL	NTC	CD8	248364	1166	CD8_C03-CX3CR1	diverse	CRC.P0909_C000152:3	Clonal	3	TRAV22_GCTGTCCACACC_TRAJ34	CAVHTDKLIF	TRAV22*01|.|TRAJ34*01	135.841				NA	TRBV10-2_GAATCCAGCGACGTCTATG_TRBJ1-2	CASSESSDVYGYTF	TRBV10-2*01|N/A|TRBJ1-2*01	773.81				NA
P1212	NTC57-20161212	NTC	CD8	639075	2266	CD8_C05-CD6	diverse	CRC.P1212_C000018:21	Clonal	21	TRAV1-2_AGAGATCTACGGAACCA_TRAJ23	CAVRDLRNQGGKLIF	TRAV1-2*01|.|TRAJ23*01	531.58				NA	TRBV5-6_AGCGT(GG)GGGAGACCGGTTGGACCC_TRBJ2-5	CASSVGETGWTQYF	TRBV5-6*01|TRBD1*01,TRBD2*01,TRBD2*01,TRBD2*01,TRBD2*02|TRBJ2-5*01	323.664				NA
P1228	NTC57-20161228	NTC	CD8	764191	1504	CD8_C04-GZMK	diverse	CRC.P1228_C000051:15	Clonal	15	TRAV8-6_AGTGATGGAACCCT_TRAJ11	CAVSDGTLTF	TRAV8-6*02|.|TRAJ11*01	686.304				NA	TRBV4-1_CCAAGCTTCAACAGGG(GG)AAACA_TRBJ1-3	CASSQASTGGNTIYF	TRBV4-1*01|TRBD1*01|TRBJ1-3*01	885.652				NA
P0215	NTC57-20170215	NTC	CD8	501674	2109	CD8_C04-GZMK	diverse	CRC.P0215_C000269:1	NoClonal	1	TRAV8-4_CTGTGTTTTCTATTATA_TRAJ23	CVFYYNQGGKLIF	TRAV8-4*01|.|TRAJ23*01	217.61				NA	TRBV4-1_CAGCCCCAATGGAGCGGATAGCAC_TRBJ2-3	CASSPNGADSTDTQYF	TRBV4-1*01|TRBD2*01,TRBD2*02|TRBJ2-3*01	1488.54				NA
P0413	NTC57-20170413	NTC	CD8	785016	2315	CD8_C05-CD6	diverse	CRC.P0413_C000082:1	NoClonal	1	TRAV23_DV6_GCAGCCTCACAGGGGTACACC_TRAJ49	CAASQGYTGNQFYF	TRAV23_DV6*01|.|TRAJ49*01	614.203	TRAV38-2_DV8_ATAGGGAGGGGAATT_TRAJ13	CAYREGNSGGYQKVTF	TRAV38-2_DV8*01|.|TRAJ13*01	807.23	TRBV3-1_CAGCCCCCAGGGGGCCTTCAGGTACGA_TRBJ2-7	CASSPQGAFRYEQYF	TRBV3-1*01|TRBD1*01|TRBJ2-7*01	973.171				NA
P0825	NTC57-20170825	NTC	CD8	396369	2090	CD8_C05-CD6	diverse	CRC.P0825_C000237:2	Clonal	2	TRAV9-2_TCTGATCGAGGGAGGCAGCT_TRAJ24	CALIEGGSWGKFEF	TRAV9-2*01|.|TRAJ24*01,TRAJ24*02	131.61				NA	TRBV10-3_GAGTCGACTCGTTTACAGGG(G)AACAC_TRBJ1-1	CAISESTRLQGNTEAFF	TRBV10-3*01|TRBD1*01|TRBJ1-1*01	1573				NA
P0123	NTC57-20180123	NTC	CD8	653883	1877	CD8_C05-CD6	diverse	CRC.P0123_C000260:1	NoClonal	1	TRAV5_TGCAGCCGATACT_TRAJ9	CAADTGGFKTIF	TRAV5*01|.|TRAJ9*01	451.07				NA	TRBV10-2_GTGAGGGCGCAGGGGTTCCTGAA_TRBJ1-1	CASSEGAGVPEAFF	TRBV10-2*01|TRBD1*01|TRBJ1-1*01	1478.93				NA
P0909	NTC58-0909-ZL	NTC	CD8	402498	1273	CD8_C03-CX3CR1	diverse	CRC.P0909_C000152:3	Clonal	3	TRAV22_GCTGTCCACACC_TRAJ34	CAVHTDKLIF	TRAV22*01|.|TRAJ34*01	144.102				NA	TRBV10-2_GAATCCAGCGACGTCTATG_TRBJ1-2	CASSESSDVYGYTF	TRBV10-2*01|N/A|TRBJ1-2*01	137.037				NA
P1228	NTC58-20161228	NTC	CD8	911448	2507	CD8_C06-CD160	diverse	CRC.P1228_C000012:13	Clonal	13	TRAV13-2_AGCGACGCTTTATG_TRAJ42	CAATLYGGSQGNLIF	TRAV13-2*01|.|TRAJ42*01	521.488	TRAV8-6_AGTGAAGCAACCT_TRAJ50	CAVSEATSYDKVIF	TRAV8-6*02|.|TRAJ50*01	454.525	TRBV7-8_GCAGCAGTCGACTAGCGGGGCAAATTCAAGA_TRBJ2-5	CASSSRLAGQIQETQYF	TRBV7-8*01|TRBD2*01|TRBJ2-5*01	1116.24				NA
P0215	NTC58-20170215	NTC	CD8	639891	2298	CD8_C05-CD6	diverse	CRC.P0215_C000434:1	NoClonal	1	TRAV19_GTGAGAGGCCCGGT_TRAJ49	CALSERPGNQFYF	TRAV19*01|.|TRAJ49*01	19.0719	TRAV8-4_TGTGATGTGGGGAAA_TRAJ47	CAVMWGNKLVF	TRAV8-4*01|.|TRAJ47*02	169.414	TRBV20-1_GCTAGCGCCGAGTGGGGTGCAGACGAGAC_TRBJ2-5	CSASAEWGADETQYF	TRBV20-1*01|N/A|TRBJ2-5*01	425.793				NA
P0411	NTC58-20170411	NTC	CD8	381636	2307	CD8_C05-CD6	diverse	CRC.P0411_C000243:2	Clonal	2	TRAV38-1_TTTCAAGGGAGC_TRAJ56	CAFKGANSKLTF	TRAV38-1*01|.|TRAJ56*01	93.0576				NA	TRBV11-2_AGCAGTTATACAGGAGATA_TRBJ2-3	CASSYTGDTQYF	TRBV11-2*03|TRBD1*01|TRBJ2-3*01	2897.8				NA
P0413	NTC58-20170413	NTC	CD8	589737	2028	CD8_C06-CD160	diverse	CRC.P0413_C000172:10	Clonal	10	TRAV19_GAGGCGCCTTCAG_TRAJ45	CALSEAPSGGGADGLTF	TRAV19*01|.|TRAJ45*01	110.37				NA	TRBV6-5_AGCAGGCTAACAGATAACT_TRBJ1-2	CASRLTDNYGYTF	TRBV6-5*01|N/A|TRBJ1-2*01	439.336				NA
P0825	NTC58-20170825	NTC	CD8	357259	2228	CD8_C05-CD6	diverse	CRC.P0825_C000100:1	NoClonal	1	TRAV13-1_CAAGTCGATCCTTTG_TRAJ48	CAASRSFGNEKLTF	TRAV13-1*02|.|TRAJ48*01	483.749				NA	TRBV9_AGCGTTGGGGGACGGCACACAG_TRBJ2-3	CASSVGGRHTDTQYF	TRBV9*01|TRBD1*01,TRBD1*01,TRBD2*01,TRBD2*01,TRBD2*01|TRBJ2-3*01	344.922				NA
P1228	NTC59-20161228	NTC	CD8	731306	2049	CD8_C06-CD160	diverse	CRC.P1228_C000324:10	Clonal	10	TRAV13-1_CAAGTCTCAGCTTTG_TRAJ48	CAASLSFGNEKLTF	TRAV13-1*01|.|TRAJ48*01	606.409				NA	TRBV29-1_CAGCGCTCTCGCAGGGGACGTCTACA_TRBJ2-1	CSALAGDVYNEQFF	TRBV29-1*01|TRBD1*01|TRBJ2-1*01	1163.59				NA
P0411	NTC59-20170411	NTC	CD8	290891	2191	CD8_C05-CD6	diverse	CRC.P0411_C000253:4	Clonal	4	TRAV3_GTGAGGCCACGTACCG_TRAJ44	CAVRPRTGTASKLTF	TRAV3*01|.|TRAJ44*01	1055.47				NA	TRBV27_AGCAGCTCCGGGACCCAGATAAGCAC_TRBJ2-3	CASSSGTQISTDTQYF	TRBV27*01|TRBD1*01,TRBD2*01,TRBD2*02,TRBD2*02|TRBJ2-3*01	688.158				NA
P0909	NTC6-0909-ZL	NTC	CD8	512150	2170	CD8_C03-CX3CR1	diverse	CRC.P0909_C000593:3	Clonal	3	TRAV26-1_CATCGCCCTTAACG_TRAJ20	CIALNDYKLSF	TRAV26-1*01|.|TRAJ20*01	564.224				NA	TRBV3-1_CAAGATCTTCATCCAGAAGC_TRBJ1-1	CASSQDLHPEAFF	TRBV3-1*01|N/A|TRBJ1-1*01	1165.66				NA
P1212	NTC6-20161212	NTC	CD8	398742	2220	CD8_C05-CD6	diverse	CRC.P1212_C000018:21	Clonal	21	TRAV1-2_AGAGATCTACGGAACCA_TRAJ23	CAVRDLRNQGGKLIF	TRAV1-2*01|.|TRAJ23*01	71.6267				NA	TRBV5-6_AGCGT(GG)GGGAGACCGGTTGGACCC_TRBJ2-5	CASSVGETGWTQYF	TRBV5-6*01|TRBD1*01,TRBD2*01,TRBD2*01,TRBD2*01,TRBD2*02|TRBJ2-5*01	304.446				NA
P0215	NTC6-20170215	NTC	CD8	729546	2707	CD8_C05-CD6	diverse	CRC.P0215_C000084:18	Clonal	18	TRAV26-1_AGAGTAAGCACAG_TRAJ37	CIVRVSTGKLIF	TRAV26-1*01|.|TRAJ37*01,TRAJ37*02	248.011				NA	TRBV7-9_CAGCTCCACCCGCGGAAGCTCTG_TRBJ1-3	CASSSTRGSSGNTIYF	TRBV7-9*03|N/A|TRBJ1-3*01	1103.71				NA
P0825	NTC6-20170825	NTC	CD8	577947	2711	CD8_C05-CD6	diverse	CRC.P0825_C000021:4	Clonal	4	TRAV29_DV5_AAGCGAAACCGA_TRAJ34	CAASETDKLIF	TRAV29_DV5*01|.|TRAJ34*01	11.6514				NA	TRBV2_GTGCC(AGC)GGGGGTATAACGGGAGGGGC_TRBJ2-6	CASGGITGGANVLTF	TRBV2*01|TRBD2*01,TRBD2*02|TRBJ2-6*01	490.07				NA
P0123	NTC6-20180123	NTC	CD8	563220	2463	CD8_C06-CD160	diverse	CRC.P0123_C000386:4	Clonal	4	TRAV14_DV4_CAATGAGTCGCTCAG_TRAJ40	CAMSRSGTYKYIF	TRAV14_DV4*03|.|TRAJ40*01	130.783				NA	TRBV7-9_GCGTACCACAGGGTTATAA_TRBJ1-6	CASSVPQGYNSPLHF	TRBV7-9*03|TRBD1*01|TRBJ1-6*02	2082.51				NA
P1212	NTC60-20161212	NTC	CD8	503640	2778	CD8_C05-CD6	diverse	CRC.P1212_C000583:2	Clonal	2	TRAV12-2_CCGTGTCTGGGCAA_TRAJ22	CAVSGQLTF	TRAV12-2*02|.|TRAJ22*01	480.948				NA	TRBV4-1_GCAGCTTCCAGGGACAGTCCTA_TRBJ2-7	CASSFQGQSYEQYF	TRBV4-1*01|TRBD1*01|TRBJ2-7*01	760.803				NA
P1228	NTC60-20161228	NTC	CD8	804999	2044	CD8_C04-GZMK	diverse	CRC.P1228_C000029:17	Clonal	17	TRAV1-1_GCGCTTTCGATAA_TRAJ26	CAFDNYGQNFVF	TRAV1-1*01|.|TRAJ26*01	302.984				NA	TRBV5-1_CAGCTCCGCGCGGGAGTCCTA_TRBJ2-7	CASSSARESYEQYF	TRBV5-1*01|TRBD2*02|TRBJ2-7*01	1660.89				NA
P0215	NTC60-20170215	NTC	CD8	677493	2317	CD8_C05-CD6	diverse	CRC.P0215_C000001:5	Clonal	5	TRAV5_GAGAGGGGGAGCAA_TRAJ33	Couldn't find FGXG	TRAV5*01|.|TRAJ33*01	148.351				NA	TRBV3-1_CCAAGGTTCGGCAGGGGCACAAGA_TRBJ2-5	CASSQGSAGAQETQYF	TRBV3-1*01|TRBD1*01|TRBJ2-5*01	396.731				NA
P0825	NTC60-20170825	NTC	CD8	369535	2248	CD8_C04-GZMK	diverse	CRC.P0825_C000620:1	NoClonal	1	TRAV1-1_GTGAGCCCGAATAC_TRAJ9	CAVSPNTGGFKTIF	TRAV1-1*01|.|TRAJ9*01	301.884				NA	TRBV5-5_GCTTGCGAGCAGGGACAGGGGTGTACGA_TRBJ2-7	CASSLRAGTGVYEQYF	TRBV5-5*01|TRBD1*01|TRBJ2-7*01	454.22				NA
P0123	NTC60-20180123	NTC	CD8	839973	2270	CD8_C01-LEF1	diverse	CRC.P0123_C000166:1	NoClonal	1	TRAV27_CAGGAACCGG_TRAJ49	CAGTGNQFYF	TRAV27*01|.|TRAJ49*01	195.182				NA	TRBV12-4_AGTTTCCTATCTTATGTGGGTGAGC_TRBJ2-1	CASSFLSYVGEQFF	TRBV12-4*01,TRBV12-4*02|N/A|TRBJ2-1*01	132.637	TRBV19_TATAGGCTACG_TRBJ2-7	CASSIGYEQYF	TRBV19*01|N/A|TRBJ2-7*01	675.063
P1212	NTC61-20161212	NTC	CD8	507715	2452	CD8_C05-CD6	diverse	CRC.P1212_C000560:2	Clonal	2	TRAV8-4_GTGCTGTGAGCCCTAAC_TRAJ20	CAVSPNDYKLSF	TRAV8-4*03|.|TRAJ20*01	229.327				NA	TRBV27_GTTTAGAAGAG_TRBJ2-5	CASSLEETQYF	TRBV27*01|N/A|TRBJ2-5*01	330.024	TRBV7-2_CTTAGGCGGGGGGCCACAAGA_TRBJ2-5	CASSLGGGPQETQYF	TRBV7-2*01|TRBD2*01|TRBJ2-5*01	1328.98
P1228	NTC61-20161228	NTC	CD8	876784	2215	CD8_C06-CD160	diverse	CRC.P1228_C000011:7	Clonal	7	TRAV21_TGAGGGGCTC_TRAJ37	CAVRGSGNTGKLIF	TRAV21*01|.|TRAJ37*01	520.867				NA	TRBV19_AGTAGCGTCTTGGGACGGGGGGGCGGTTTGACCTAC_TRBJ2-1	CASSVLGRGGGLTYNEQFF	TRBV19*01|TRBD2*01|TRBJ2-1*01	1226.31				NA
P0215	NTC61-20170215	NTC	CD8	549696	2164	CD8_C04-GZMK	diverse	CRC.P0215_C000013:36	Clonal	36	TRAV29_DV5_AAGCGTGGGGGAAACT_TRAJ36	CAASVGETGANNLFF	TRAV29_DV5*01|.|TRAJ36*01	36.5012				NA	TRBV9_GCAGCAAAACCGGAGATA_TRBJ2-3	CASSKTGDTQYF	TRBV9*01|N/A|TRBJ2-3*01	486.162				NA
P0411	NTC61-20170411	NTC	CD8	441775	2166	CD8_C04-GZMK	diverse	CRC.P0411_C000002:7	Clonal	7	TRAV4_TGGACTCAGA_TRAJ16	Couldn't find FGXG	TRAV4*01|.|TRAJ16*01	307.643				NA	TRBV2_GCAGTCCTTTTGGACAGGCGGCTAAC_TRBJ1-2	CASSPFGQAANYGYTF	TRBV2*01|TRBD1*01|TRBJ1-2*01	106.126				NA
P0413	NTC61-20170413	NTC	CD8	1081421	2986	CD8_C04-GZMK	diverse	CRC.P0413_C000043:13	Clonal	13	TRAV14_DV4_AATGATGGGGATG_TRAJ12	CAMMGMDSSYKLIF	TRAV14_DV4*02|.|TRAJ12*01	636.689				NA	TRBV9_AGCGTGGGGGGTGGGGACAGTAATCA_TRBJ1-5	CASSVGGGDSNQPQHF	TRBV9*01|TRBD1*01|TRBJ1-5*01	557.649				NA
P0825	NTC61-20170825	NTC	CD8	424104	1761	CD8_C06-CD160	diverse	CRC.P0825_C000010:11	Clonal	11	TRAV6_CTAGAGTGGGGAGG_TRAJ45	CALEWGGADGLTF	TRAV6*01|.|TRAJ45*01	200.884				NA	TRBV24-1_AGTGACCCCACTAGCGGTGATACGAACAAT_TRBJ2-1	CATSDPTSGDTNNEQFF	TRBV24-1*01|TRBD2*01,TRBD2*02|TRBJ2-1*01	657.161				NA
P1212	NTC62-20161212	NTC	CD8	436044	2793	CD8_C05-CD6	diverse	CRC.P1212_C000285:3	Clonal	3	TRAV8-2_GAGTG(A)TAATG_TRAJ39	CVVSDNAGNMLTF	TRAV8-2*01|.|TRAJ39*01	435.827				NA	TRBV7-9_CAGCTCCAAAGGGGGCGCAGCCGAAAA_TRBJ1-4	CASSSKGGAAEKLFF	TRBV7-9*03|TRBD1*01|TRBJ1-4*01	1879.17				NA
P0413	NTC62-20170413	NTC	CD8	848536	1942	CD8_C05-CD6	diverse	CRC.P0413_C000391:1	NoClonal	1	TRAV21_TGTGCCTATTC_TRAJ45	CAYSGGGADGLTF	TRAV21*02|.|TRAJ45*01	670.56	TRAV27_CAGGAAAGACAA_TRAJ24	CAGKTTDSWGKFEF	TRAV27*01|.|TRAJ24*01,TRAJ24*02	93.0508	TRBV7-9_CAGCTCCGACGGGCAGGGAGCTGGA_TRBJ1-3	CASSSDGQGAGNTIYF	TRBV7-9*01|TRBD1*01,TRBD2*02|TRBJ1-3*01	1601.73				NA
P0825	NTC62-20170825	NTC	CD8	352560	2430	CD8_C05-CD6	diverse	CRC.P0825_C000479:2	Clonal	2	TRAV30_GGCACGAACGTCGGTA_TRAJ49	CGTNVGNQFYF	TRAV30*01|.|TRAJ49*01	739.781				NA	TRBV5-1_GCAGCAAACAAGCGGGAGGGCGTAAAGATA_TRBJ2-3	CASSKQAGGRKDTQYF	TRBV5-1*01|TRBD2*02|TRBJ2-3*01	766.703				NA
P1212	NTC63-20161212	NTC	CD8	730323	2418	CD8_C05-CD6	diverse	CRC.P1212_C000077:2	Clonal	2	TRAV17_ACTGATCCGACATCA_TRAJ6	CATDPTSGGSYIPTF	TRAV17*01|.|TRAJ6*01	648.824				NA	TRBV11-3_AGCAGAGAAGGGAACA_TRBJ1-1	CASREGNTEAFF	TRBV11-3*01,TRBV11-3*02|N/A|TRBJ1-1*01	462.856	TRBV4-3_CAAGATGGGGGGACAGGGGGTAGTTACGA_TRBJ2-7	Couldn't find FGXG	TRBV4-3*01|TRBD1*01|TRBJ2-7*02	814.996
P1228	NTC63-20161228	NTC	CD8	727789	1999	CD8_C04-GZMK	diverse	CRC.P1228_C000175:1	NoClonal	1	TRAV14_DV4_TGCAAGAATTC_TRAJ54	CARIQGAQKLVF	TRAV14_DV4*03|.|TRAJ54*01	149.979				NA	TRBV7-2_AGCTTGCCTCCGTGGCCTACCCTC_TRBJ1-6	CASSLPPWPTLHF	TRBV7-2*01|N/A|TRBJ1-6*02	3409.22				NA
P0215	NTC63-20170215	NTC	CD8	585476	2108	CD8_C06-CD160	diverse	CRC.P0215_C000102:4	Clonal	4	TRAV13-2_CAGAGGCTCGGTAC_TRAJ3	CAEARYSSASKIIF	TRAV13-2*01|.|TRAJ3*01	165.049	TRAV3_CTGTGGGTATCTCAGG_TRAJ11	CAVGISGYSTLTF	TRAV3*01|.|TRAJ11*01	100.724	TRBV29-1_CATGACCTAGCGGGAGGGCCCGATGAG_TRBJ2-1	CSHDLAGGPDEQFF	TRBV29-1*01|TRBD2*02|TRBJ2-1*01	839.487				NA
P0411	NTC63-20170411	NTC	CD8	364168	2196	CD8_C04-GZMK	diverse	CRC.P0411_C000012:7	Clonal	7	TRAV35_GTGCTGCCTTTTCT_TRAJ22	CAAFSSGSARQLTF	TRAV35*02|.|TRAJ22*01	82.9711				NA	TRBV27_GGATTCTACACC_TRBJ2-2	CASGFYTGELFF	TRBV27*01|N/A|TRBJ2-2*01	835.992				NA
P0413	NTC63-20170413	NTC	CD8	595373	2276	CD8_C05-CD6	diverse	CRC.P0413_C000264:1	NoClonal	1	TRAV1-2_GTGAGCACATCA_TRAJ6	CAVSTSGGSYIPTF	TRAV1-2*01|.|TRAJ6*01	469.321				NA	TRBV10-3_GTGAGCTGGGGGGAGGGGACACT_TRBJ1-1	CAISELGGGDTEAFF	TRBV10-3*02|TRBD2*02|TRBJ1-1*01	109.229				NA
P0825	NTC63-20170825	NTC	CD8	377363	2717	CD8_C05-CD6	diverse	CRC.P0825_C000529:1	NoClonal	1	TRAV26-1_AGTCGGGAGGTCTGG_TRAJ37	CIVRVGRSGNTGKLIF	TRAV26-1*01|.|TRAJ37*01	76.9047				NA	TRBV13_GCAGCCCGACGGGCTACA_TRBJ2-1	CASSPTGYNEQFF	TRBV13*01|N/A|TRBJ2-1*01	375.326				NA
P1212	NTC64-20161212	NTC	CD8	583288	2434	CD8_C04-GZMK	diverse	CRC.P1212_C000360:2	Clonal	2	TRAV12-1_TGAACGGGATG_TRAJ12	CVVNGMDSSYKLIF	TRAV12-1*01|.|TRAJ12*01	129.751				NA	TRBV2_CAGTGCGGGACAGGTTGCTCCCGGG_TRBJ2-2	CASSAGQVAPGELFF	TRBV2*01|TRBD1*01|TRBJ2-2*01	415.392				NA
P1228	NTC64-20161228	NTC	CD8	799120	1744	CD8_C05-CD6	diverse	CRC.P1228_C000029:17	Clonal	17	TRAV1-1_GCGCTTTCGATAA_TRAJ26	CAFDNYGQNFVF	TRAV1-1*01|.|TRAJ26*01	78.0271				NA	TRBV5-1_CAGCTCCGCGCGGGAGTCCTA_TRBJ2-7	CASSSARESYEQYF	TRBV5-1*01|TRBD2*02|TRBJ2-7*01	231.109				NA
P0215	NTC64-20170215	NTC	CD8	650164	2054	CD8_C05-CD6	diverse	CRC.P0215_C000043:5	Clonal	5	TRAV9-2_TGTGCGTTGTCTGG_TRAJ4	CALSGGYNKLIF	TRAV9-2*01|.|TRAJ4*01	388.738				NA	TRBV6-2_GCGGTGTTTCCTA_TRBJ2-7	CASGVSYEQYF	TRBV6-2*01,TRBV6-3*01|N/A|TRBJ2-7*01	400.188				NA
P0411	NTC64-20170411	NTC	CD8	316928	2117	CD8_C05-CD6	diverse	CRC.P0411_C000538:1	NoClonal	1	TRAV21_TGTGACCCTGGGAGAAA_TRAJ58	CAVTLGETSGSRLTF	TRAV21*01|.|TRAJ58*01	563.716	TRAV8-1_GTGAAGGGCAGTGG_TRAJ53	CAVKGSGGSNYKLTF	TRAV8-1*01|.|TRAJ53*01	254.559	TRBV5-6_AGCTTTAGC(G)AGACC_TRBJ2-5	CASSFSETQYF	TRBV5-6*01|TRBD2*01,TRBD2*02|TRBJ2-5*01	343.054				NA
P0413	NTC64-20170413	NTC	CD8	792467	2139	CD8_C06-CD160	diverse	CRC.P0413_C000172:10	Clonal	10	TRAV19_GAGGCGCCTTCAG_TRAJ45	CALSEAPSGGGADGLTF	TRAV19*01|.|TRAJ45*01	446.598				NA	TRBV6-5_AGCAGGCTAACAGATAACT_TRBJ1-2	CASRLTDNYGYTF	TRBV6-5*01|N/A|TRBJ1-2*01	632.519				NA
P0825	NTC64-20170825	NTC	CD8	280956	2668	CD8_C05-CD6	diverse	CRC.P0825_C000449:2	Clonal	2	TRAV8-6_AGTGATCGGGGTAGCA_TRAJ33	Couldn't find FGXG	TRAV8-6*02|.|TRAJ33*01	647.256				NA	TRBV6-1_GTGAAAAGCGTCAGGGGG(C)TGGAA_TRBJ1-3	CASSEKRQGAGNTIYF	TRBV6-1*01|TRBD1*01|TRBJ1-3*01	264.723				NA
P1212	NTC65-20161212	NTC	CD8	640269	2375	CD8_C05-CD6	diverse	CRC.P1212_C000018:21	Clonal	21	TRAV1-2_AGAGATCTACGGAACCA_TRAJ23	CAVRDLRNQGGKLIF	TRAV1-2*01|.|TRAJ23*01	779.563				NA	TRBV5-6_AGCGT(GG)GGGAGACCGGTTGGACCC_TRBJ2-5	CASSVGETGWTQYF	TRBV5-6*01|TRBD1*01,TRBD2*01,TRBD2*01,TRBD2*01,TRBD2*02|TRBJ2-5*01	144.041				NA
P1228	NTC65-20161228	NTC	CD8	918674	1949	CD8_C05-CD6	diverse	CRC.P1228_C000245:2	Clonal	2	TRAV1-2_GCTGTTGCCCTCCTTTACTC_TRAJ28	CAVALLYSGAGSYQLTF	TRAV1-2*01|.|TRAJ28*01	101.656				NA	TRBV20-1_AGTGCGCGTCCGGGTCTGGGGAACAC_TRBJ1-3	CSARPGLGNTIYF	TRBV20-1*02|N/A|TRBJ1-3*01	242.638				NA
P0215	NTC65-20170215	NTC	CD8	650843	2771	CD8_C05-CD6	diverse	CRC.P0215_C000180:2	Clonal	2	TRAV1-2_GTGCTCCCACCGGGGAGAGGCTTTCTGG_TRAJ28	CAPTGERLSGAGSYQLTF	TRAV1-2*01|.|TRAJ28*01	74.6997				NA	TRBV19_AGAAT(GGA)CAGGTTTAGCA_TRBJ1-5	CASRMDRFSNQPQHF	TRBV19*01|TRBD1*01|TRBJ1-5*01	36.1234				NA
P0411	NTC65-20170411	NTC	CD8	367502	1841	CD8_C05-CD6	diverse	CRC.P0411_C000279:2	Clonal	2	TRAV2_GCTGTCCCTTGGTTT_TRAJ16	Couldn't find FGXG	TRAV2*01|.|TRAJ16*01	204.482	TRAV3_GTGAGGCCAGAGAGCCAGG_TRAJ15	CAVRPESQAGTALIF	TRAV3*01|.|TRAJ15*01	1276.41	TRBV27_AGCAGCTCCGGGACCCAAGTGAGCAC_TRBJ2-3	CASSSGTQVSTDTQYF	TRBV27*01|TRBD1*01,TRBD2*01,TRBD2*02,TRBD2*02|TRBJ2-3*01	1924.75				NA
P0413	NTC65-20170413	NTC	CD8	1145539	2549	CD8_C07-LAYN	diverse	CRC.P0413_C000273:1	NoClonal	1	TRAV19_CTCTGGCTATTCA_TRAJ54	CALAIQGAQKLVF	TRAV19*01|.|TRAJ54*01	168.612				NA	TRBV27_GCCAGTACCCCCGGGACTAGCGTGAACA_TRBJ2-2	CASTPGTSVNTGELFF	TRBV27*01|TRBD2*01,TRBD2*02|TRBJ2-2*01	1225.92				NA
P1228	NTC66-20161228	NTC	CD8	587562	1869	CD8_C04-GZMK	diverse	CRC.P1228_C000099:2	Clonal	2	TRAV41_TGTCAACCTAGGAG_TRAJ45	CAVNLGGGADGLTF	TRAV41*01|.|TRAJ45*01	802.559				NA	TRBV27_AGTTTCGGACTGAACA_TRBJ2-2	CASSFGLNTGELFF	TRBV27*01|TRBD2*01,TRBD2*02|TRBJ2-2*01	530.811				NA
P0215	NTC66-20170215	NTC	CD8	734704	2630	CD8_C05-CD6	diverse	CRC.P0215_C000043:5	Clonal	5	TRAV9-2_TGTGCGTTGTCTGG_TRAJ4	CALSGGYNKLIF	TRAV9-2*01|.|TRAJ4*01	511.675				NA	TRBV6-2_GCGGTGTTTCCTA_TRBJ2-7	CASGVSYEQYF	TRBV6-2*01,TRBV6-3*01|N/A|TRBJ2-7*01	1115.75				NA
P0411	NTC66-20170411	NTC	CD8	348988	2430	CD8_C06-CD160	diverse	CRC.P0411_C000086:11	Clonal	11	TRAV1-2_AGAGATCAAAATT_TRAJ41	CAVRDQNSGYALNF	TRAV1-2*01|.|TRAJ41*01	264.315				NA	TRBV13_AGCTTGGACCCCCCGAGCTCTG_TRBJ1-3	CASSLDPPSSGNTIYF	TRBV13*01|N/A|TRBJ1-3*01	596.538				NA
P0413	NTC66-20170413	NTC	CD8	557154	1594	CD8_C04-GZMK	diverse	CRC.P0413_C000011:7	Clonal	7	TRAV24_GTGCCCGGAACTA_TRAJ26	CARNYGQNFVF	TRAV24*01|.|TRAJ26*01	222.273				NA	TRBV10-2_GAGTCGCAAGCGTGGGAGAC_TRBJ2-5	CASSESQAWETQYF	TRBV10-2*01|N/A|TRBJ2-5*01	1809.58				NA
P1212	NTC67-20161212	NTC	CD8	608462	2639	CD8_C05-CD6	diverse	CRC.P1212_C000750:1	NoClonal	1	TRAV1-2_GAGAGCTCTATACAA_TRAJ21	CAVRALYNFNKFYF	TRAV1-2*01|.|TRAJ21*01	99.9441				NA	TRBV4-1_CCAAGGTCGGGTCACAGGGGCCGGAGGAGATA_TRBJ2-3	CASSQGRVTGAGGDTQYF	TRBV4-1*01|TRBD1*01|TRBJ2-3*01	568.017				NA
P1228	NTC67-20161228	NTC	CD8	749559	2581	CD8_C06-CD160	diverse	CRC.P1228_C000324:10	Clonal	10	TRAV13-1_CAAGTCTCAGCTTTG_TRAJ48	CAASLSFGNEKLTF	TRAV13-1*01|.|TRAJ48*01	297.266				NA	TRBV29-1_CAGCGCTCTCGCAGGGGACGTCTACA_TRBJ2-1	CSALAGDVYNEQFF	TRBV29-1*01|TRBD1*01|TRBJ2-1*01	1299.84				NA
P0215	NTC67-20170215	NTC	CD8	705482	2487	CD8_C05-CD6	diverse	CRC.P0215_C000043:5	Clonal	5	TRAV9-2_TGTGCGTTGTCTGG_TRAJ4	CALSGGYNKLIF	TRAV9-2*01|.|TRAJ4*01	1427.02				NA	TRBV6-2_GCGGTGTTTCCTA_TRBJ2-7	CASGVSYEQYF	TRBV6-2*01,TRBV6-3*01|N/A|TRBJ2-7*01	967.899				NA
P0411	NTC67-20170411	NTC	CD8	388008	2343	CD8_C05-CD6	diverse	CRC.P0411_C000085:2	Clonal	2	TRAV19_TGAGGGGGTTCAG_TRAJ54	CALSEGVQGAQKLVF	TRAV19*01|.|TRAJ54*01	57.3727				NA	TRBV19_TGTGCGGCAGGGTTTGTTACGC_TRBJ2-3	CAAGFVTQYF	TRBV19*01|TRBD1*01|TRBJ2-3*01	163.244				NA
P0413	NTC67-20170413	NTC	CD8	740223	2191	CD8_C05-CD6	diverse	CRC.P0413_C000152:1	NoClonal	1	TRAV12-2_TGCCGCCCAAAACGGTA_TRAJ49	CAAQNGNQFYF	TRAV12-2*01|.|TRAJ49*01	105.336				NA	TRBV20-1_AGAGATGTTAGCGTCTACA_TRBJ2-1	CSARDVSVYNEQFF	TRBV20-1*01|TRBD2*01,TRBD2*02|TRBJ2-1*01	1166.54				NA
P0825	NTC67-20170825	NTC	CD8	532477	2634	CD8_C05-CD6	diverse	CRC.P0825_C000680:1	NoClonal	1	TRAV39_CTGTGGGCCTAAC_TRAJ48	CGPNFGNEKLTF	TRAV39*01|.|TRAJ48*01	131.137				NA	TRBV7-9_CCAGCGGAGAAGGGG(C)CTACG_TRBJ2-7	CASGEGAYEQYF	TRBV7-9*03|TRBD1*01,TRBD1*01|TRBJ2-7*01	878.611				NA
P1212	NTC68-20161212	NTC	CD8	837668	2895	CD8_C05-CD6	diverse	CRC.P1212_C000038:8	Clonal	8	TRAV19_GAGGCGGGGAGAAGC_TRAJ42	CALSEAGRSQGNLIF	TRAV19*01|.|TRAJ42*01	233				NA	TRBV10-1_GCAGTAGGGACGCTTCCTCCT_TRBJ2-7	CASSRDASSYEQYF	TRBV10-1*01|TRBD1*01,TRBD2*01,TRBD2*02|TRBJ2-7*01	691.948				NA
P0215	NTC68-20170215	NTC	CD8	480222	2184	CD8_C06-CD160	diverse	CRC.P0215_C000102:4	Clonal	4	TRAV13-2_CAGAGGCTCGGTAC_TRAJ3	CAEARYSSASKIIF	TRAV13-2*01|.|TRAJ3*01	281.197	TRAV3_CTGTGGGTATCTCAGG_TRAJ11	CAVGISGYSTLTF	TRAV3*01|.|TRAJ11*01	116.897	TRBV29-1_CATGACCTAGCGGGAGGGCCCGATGAG_TRBJ2-1	CSHDLAGGPDEQFF	TRBV29-1*01|TRBD2*02|TRBJ2-1*01	505.463				NA
P0411	NTC68-20170411	NTC	CD8	412181	2298	CD8_C05-CD6	diverse	CRC.P0411_C000482:1	NoClonal	1	TRAV4_CTGCCCCCAAAGCTCT_TRAJ37	CPQSSSNTGKLIF	TRAV4*01|.|TRAJ37*02	524.736				NA	TRBV6-1_GCAGT(G)GGGGGGTCACCGGCCGCGAGC_TRBJ2-7	CASSGGVTGREQYF	TRBV6-1*01|TRBD2*01|TRBJ2-7*01	334.44				NA
P0413	NTC68-20170413	NTC	CD8	949165	2111	CD8_C03-CX3CR1	diverse	CRC.P0413_C000043:13	Clonal	13	TRAV14_DV4_AATGATGGGGATG_TRAJ12	CAMMGMDSSYKLIF	TRAV14_DV4*02|.|TRAJ12*01	248.481				NA	TRBV9_AGCGTGGGGGGTGGGGACAGTAATCA_TRBJ1-5	CASSVGGGDSNQPQHF	TRBV9*01|TRBD1*01|TRBJ1-5*01	1140.16				NA
P0825	NTC68-20170825	NTC	CD8	387897	2661	CD8_C05-CD6	diverse	CRC.P0825_C000011:2	Clonal	2	TRAV13-1_AGCAATAAGAGGA_TRAJ10	CAAIRGNKLTF	TRAV13-1*02|.|TRAJ10*01	718.616				NA	TRBV9_CGTAGCTGGTAGCCACAAT_TRBJ2-1	CASSVAGSHNEQFF	TRBV9*02|N/A|TRBJ2-1*01	519.808				NA
P1228	NTC69-20161228	NTC	CD8	673174	2255	CD8_C06-CD160	diverse	CRC.P1228_C000509:1	NoClonal	1	TRAV13-2_TGCAGCTTCGCGAGGCTTTTC_TRAJ4	CAASRGFSGGYNKLIF	TRAV13-2*01|.|TRAJ4*01	394.561				NA	TRBV27_TTTATATGGGGCGCGGACTGA_TRBJ1-1	CASSLYGARTEAFF	TRBV27*01|TRBD1*01|TRBJ1-1*01	457.151				NA
P0411	NTC69-20170411	NTC	CD8	416272	2759	CD8_C06-CD160	diverse	CRC.P0411_C000407:1	NoClonal	1	TRAV30_CACAGCAACCGG_TRAJ49	CGTATGNQFYF	TRAV30*01|.|TRAJ49*01	22.8431				NA	TRBV24-1_ACCAGCATACTAGCGGGAGAGACAGA_TRBJ2-3	CATSILAGETDTQYF	TRBV24-1*01|TRBD2*02|TRBJ2-3*01	1760.97				NA
P0909	NTC7-0909-ZL	NTC	CD8	635585	2588	CD8_C03-CX3CR1	diverse	CRC.P0909_C000052:3	Clonal	3	TRAV26-2_TCCTGGGGGGGGGAG_TRAJ10	CILGGGGGNKLTF	TRAV26-2*01|.|TRAJ10*01	137.054				NA	TRBV6-1_GAAGCGCAGGTCGAATTGGGGGAACTG_TRBJ1-4	CASSEAQVELGELFF	TRBV6-1*01|TRBD1*01,TRBD2*01,TRBD2*01,TRBD2*01|TRBJ1-4*01	359.322				NA
P1212	NTC7-20161212	NTC	CD8	602851	2684	CD8_C05-CD6	diverse	CRC.P1212_C000257:4	Clonal	4	TRAV8-1_GCCGTATATAA_TRAJ34	CAVYNTDKLIF	TRAV8-1*01|.|TRAJ34*01	123.586				NA	TRBV19_AGTAGCCCTCGCTTGGCCAGCGGGGACAAT_TRBJ2-1	CASSPRLASGDNEQFF	TRBV19*01|TRBD2*01|TRBJ2-1*01	859.082				NA
P0215	NTC7-20170215	NTC	CD8	842616	2861	CD8_C05-CD6	diverse	CRC.P0215_C000041:3	Clonal	3	TRAV22_GTGGAAGATGACGCTGG_TRAJ38	Couldn't find FGXG	TRAV22*01|.|TRAJ38*01	115.521				NA	TRBV9_AGCGTCCACAGGGGCTTCGTAGATA_TRBJ2-3	CASSVHRGFVDTQYF	TRBV9*01|TRBD1*01|TRBJ2-3*01	913.7				NA
P0825	NTC7-20170825	NTC	CD8	545298	2954	CD8_C06-CD160	diverse	CRC.P0825_C000002:1	NoClonal	1	TRAV24_CCTTTGGATCTAA_TRAJ20	CAFGSNDYKLSF	TRAV24*01|.|TRAJ20*01	269.737				NA	TRBV11-3_GCAGCCTGGGAGTGAAC_TRBJ1-1	CASSLGVNTEAFF	TRBV11-3*01,TRBV11-3*02|TRBD2*02|TRBJ1-1*01	55.0032				NA
P1228	NTC70-20161228	NTC	CD8	726294	2070	CD8_C05-CD6	diverse	CRC.P1228_C000171:9	Clonal	9	TRAV25_CAGGGGATCATACCT_TRAJ40	CAGDHTSGTYKYIF	TRAV25*01|.|TRAJ40*01	123.316				NA	TRBV5-4_AGCTTTGACAGGAATGA_TRBJ2-1	CASSFDRNEQFF	TRBV5-4*01|TRBD1*01|TRBJ2-1*01	746.001				NA
P0215	NTC70-20170215	NTC	CD8	527334	2274	CD8_C04-GZMK	diverse	CRC.P0215_C000034:16	Clonal	16	TRAV21_TGAGGGGGGATTCC_TRAJ41	CAVRGDSGYALNF	TRAV21*01|.|TRAJ41*01	184.637				NA	TRBV7-2_CAGCTCCGCTGGGGGG(GG)AAACA_TRBJ1-3	CASSSAGGGNTIYF	TRBV7-2*01|TRBD2*01,TRBD2*01|TRBJ1-3*01	2503.88				NA
P0411	NTC70-20170411	NTC	CD8	316651	2476	CD8_C06-CD160	diverse	CRC.P0411_C000181:2	Clonal	2	TRAV19_CTGAGACTGGGAG_TRAJ54	CALRLGAQKLVF	TRAV19*01|.|TRAJ54*01	41.7507				NA	TRBV4-2_CAAGATCCCCCTCGCCTAATTAGTTCCGGG_TRBJ2-2	CASSQDPPRLISSGELFF	TRBV4-2*01|N/A|TRBJ2-2*01	1518.75				NA
P0413	NTC70-20170413	NTC	CD8	510319	1631	CD8_C05-CD6	diverse	CRC.P0413_C000484:1	NoClonal	1	TRAV2_GAGGACCTTTCT_TRAJ4	CAVEDLSGGYNKLIF	TRAV2*01|.|TRAJ4*01	171.104				NA	TRBV9_AGCGTTGAGGCGGGCACTG_TRBJ1-1	CASSVEAGTEAFF	TRBV9*01|TRBD2*01,TRBD2*02|TRBJ1-1*01	189.987				NA
P1212	NTC71-20161212	NTC	CD8	749028	2643	CD8_C04-GZMK	diverse	CRC.P1212_C000141:2	Clonal	2	TRAV12-2_CCGTGTCCGGGGATAGT_TRAJ53	CAVSGDSGGSNYKLTF	TRAV12-2*02|.|TRAJ53*01	337.11	TRAV27_AGGAGCTAATGGCACCA_TRAJ27	CAGANGTNAGKSTF	TRAV27*01|.|TRAJ27*01	76.9271	TRBV20-1_GTGCTGAAGACGGGGGGCTCTCCTATCTTCCACCC_TRBJ1-6	CSAEDGGLSYLPPLHF	TRBV20-1*02|TRBD2*01|TRBJ1-6*02	510.777				NA
P0215	NTC71-20170215	NTC	CD8	532925	2237	CD8_C04-GZMK	diverse	CRC.P0215_C000216:1	NoClonal	1	TRAV29_DV5_AAGCGGAGGGGGAG_TRAJ54	CAASGGGAQKLVF	TRAV29_DV5*01|.|TRAJ54*01	12.0449				NA	TRBV11-2_CTTAGTGGGG(ACT)GAAGC_TRBJ1-1	CASSLVGTEAFF	TRBV11-2*01|TRBD2*01,TRBD2*02|TRBJ1-1*01	3652.77				NA
P0411	NTC71-20170411	NTC	CD8	372488	2462	CD8_C05-CD6	diverse	CRC.P0411_C000112:2	Clonal	2	TRAV12-3_CAATGGCCCATTCAG_TRAJ16	Couldn't find FGXG	TRAV12-3*01|.|TRAJ16*01	197.816	TRAV3_GAGAGCTAGCTATG_TRAJ7	CAVRASYGNNRLAF	TRAV3*01|.|TRAJ7*01	374.585	TRBV27_GTTTAGGAACACAAATTAGCAC_TRBJ2-3	CASSLGTQISTDTQYF	TRBV27*01|N/A|TRBJ2-3*01	791.913				NA
P0825	NTC71-20170825	NTC	CD8	164389	6281	CD8_C05-CD6	diverse	CRC.P0825_C000147:3	Clonal	3	TRAV17_GCTACCCGCACAGGA_TRAJ6	CATRTGGSYIPTF	TRAV17*01|.|TRAJ6*01	162.392	TRAV23_DV6_GCAGCTCCTCGAAAAGACACA_TRAJ29	CAAPRKDTPLVF	TRAV23_DV6*01|.|TRAJ29*01	119.195	TRBV28_TTCAT(G)GGACAGCTCGAAC_TRBJ2-2	CASSSWDSSNTGELFF	TRBV28*01|TRBD1*01|TRBJ2-2*01	310.386				NA
P1212	NTC72-20161212	NTC	CD8	804590	2824	CD8_C06-CD160	diverse	CRC.P1212_C000852:1	NoClonal	1	TRAV38-2_DV8_TGCTTCCCTGGAT_TRAJ33	Couldn't find FGXG	TRAV38-2_DV8*01|.|TRAJ33*01	916.906				NA	TRBV30_GGAGTCCCGGGACTAGTAGCAC_TRBJ2-3	CAWSPGTSSTDTQYF	TRBV30*02|TRBD2*01,TRBD2*02|TRBJ2-3*01	579.139				NA
P1228	NTC72-20161228	NTC	CD8	653877	1798	CD8_C02-GPR183	diverse	CRC.P1228_C000307:1	NoClonal	1	TRAV1-2_TGCTG(TGA)ACAGA_TRAJ30	CAVNRDDKIIF	TRAV1-2*01|.|TRAJ30*01	82.205				NA	TRBV12-3_GTTTAAACCTTAACTCTG_TRBJ1-3	CASSLNLNSGNTIYF	TRBV12-3*01|N/A|TRBJ1-3*01	1594.51				NA
P0411	NTC72-20170411	NTC	CD8	290727	2200	CD8_C05-CD6	diverse	CRC.P0411_C000059:1	NoClonal	1	TRAV25_GCAGGTTCTTCTA_TRAJ20	CAGSSNDYKLSF	TRAV25*01|.|TRAJ20*01	118.154				NA	TRBV30_GGAGTCGATCAGGTGCCGGCTGGGATGGC_TRBJ1-2	CAWSRSGAGWDGYTF	TRBV30*01|N/A|TRBJ1-2*01	34.8552				NA
P0413	NTC72-20170413	NTC	CD8	848222	2077	CD8_C03-CX3CR1	diverse	CRC.P0413_C000192:2	Clonal	2	TRAV13-1_GCAGCTCCCTGGGACTTT_TRAJ48	CAAPWDFGNEKLTF	TRAV13-1*01|.|TRAJ48*01	65.3089				NA	TRBV28_GTTTAATATCGGGG(GG)AAACA_TRBJ1-3	CASSLISGGNTIYF	TRBV28*01|TRBD2*01|TRBJ1-3*01	46.4955				NA
P0825	NTC72-20170825	NTC	CD8	477992	2285	CD8_C03-CX3CR1	diverse	CRC.P0825_C000095:24	Clonal	24	TRAV19_GTGAGTTCTCTTCAG_TRAJ16	Couldn't find FGXG	TRAV19*01|.|TRAJ16*01	83.4007				NA	TRBV5-6_CAGCTCCGATATAGCGCCCTAC_TRBJ2-7	CASSSDIAPYEQYF	TRBV5-6*01|TRBD2*01,TRBD2*02|TRBJ2-7*01	147.24				NA
P0123	NTC72-20180123	NTC	CD8	663193	1350	CD8_C04-GZMK	diverse	CRC.P0123_C000787:1	NoClonal	1	TRAV14_DV4_GAGGGGACTGGT_TRAJ4	CAMREGTGGYNKLIF	TRAV14_DV4*01|.|TRAJ4*01	427.525				NA	TRBV7-2_AGCTTGGGGGGGGGGCTTTACGA_TRBJ2-7	CASSLGGGLYEQYF	TRBV7-2*02|TRBD2*01,TRBD2*01,TRBD2*01,TRBD2*01|TRBJ2-7*01	4384.16				NA
P1212	NTC73-20161212	NTC	CD8	914183	2476	CD8_C04-GZMK	diverse	CRC.P1212_C000112:1	NoClonal	1	TRAV16_TCTAAAAGACACC_TRAJ34	CALKDTDKLIF	TRAV16*01|.|TRAJ34*01	232.925				NA	TRBV24-1_CAGTGCCCTGGGAAATTACAA_TRBJ2-1	CATSALGNYNEQFF	TRBV24-1*01|N/A|TRBJ2-1*01	1365.76				NA
P1228	NTC73-20161228	NTC	CD8	796703	1874	CD8_C04-GZMK	diverse	CRC.P1228_C000156:2	Clonal	2	TRAV3_AGACATGGGGGGAGGAG_TRAJ6	CAVRDMGGGGSYIPTF	TRAV3*01|.|TRAJ6*01	349.597				NA	TRBV6-5_GCAGTCTCGGTGAAGCGGGGGGGCAAGA_TRBJ2-5	CASSLGEAGGQETQYF	TRBV6-5*01|TRBD2*01|TRBJ2-5*01	230.71				NA
P0411	NTC73-20170411	NTC	CD8	357019	2396	CD8_C06-CD160	diverse	CRC.P0411_C000237:6	Clonal	6	TRAV12-1_GTGTGCCGCCGAACA_TRAJ30	CVPPNRDDKIIF	TRAV12-1*01|.|TRAJ30*01	223.477	TRAV20_GCAGGACCGGTTGGAT_TRAJ33	Couldn't find FGXG	TRAV20*01|.|TRAJ33*01	314.689	TRBV10-3_GAATCCGGGACAGGGCCCTAC_TRBJ2-7	CAISESGTGPYEQYF	TRBV10-3*02|TRBD1*01|TRBJ2-7*01	1326.41				NA
P0825	NTC73-20170825	NTC	CD8	489522	2522	CD8_C05-CD6	diverse	CRC.P0825_C000021:4	Clonal	4	TRAV29_DV5_AAGCGAAACCGA_TRAJ34	CAASETDKLIF	TRAV29_DV5*01|.|TRAJ34*01	32.6993				NA	TRBV2_GTGCC(AGC)GGGGGTATAACGGGAGGGGC_TRBJ2-6	CASGGITGGANVLTF	TRBV2*01|TRBD2*01,TRBD2*02|TRBJ2-6*01	619.72				NA
P1212	NTC74-20161212	NTC	CD8	961303	3120	CD8_C06-CD160	diverse	CRC.P1212_C000731:1	NoClonal	1	TRAV13-1_AAGTATCGGAGGTAATG_TRAJ39	CAASIGGNAGNMLTF	TRAV13-1*01|.|TRAJ39*01	496.55				NA	TRBV5-6_AGCTTCGGTCAGGGGGGTCAGC_TRBJ1-5	CASSF	TRBV5-6*01|TRBD1*01|TRBJ1-5*01	280.189				NA
P0215	NTC74-20170215	NTC	CD8	742379	2650	CD8_C05-CD6	diverse	CRC.P0215_C000126:3	Clonal	3	TRAV12-2_GTGAATAGCTATGG_TRAJ47	CAVNSYGNKLVF	TRAV12-2*01|.|TRAJ47*02	477.358				NA	TRBV29-1_TTGAA(G)GGGCGGCTTTGAATGA_TRBJ2-1	CSVEGAALNEQFF	TRBV29-1*01|TRBD1*01,TRBD1*01|TRBJ2-1*01	596.296				NA
P0413	NTC74-20170413	NTC	CD8	888910	2115	CD8_C05-CD6	diverse	CRC.P0413_C000239:1	NoClonal	1	TRAV1-2_AGAGAGGAGGGCTT_TRAJ35	Couldn't find FGXG	TRAV1-2*01|.|TRAJ35*01	15.5144				NA	TRBV5-1_CGTGGACCCCTGGAGCAA_TRBJ1-5	CASSVDPWSNQPQHF	TRBV5-1*01|N/A|TRBJ1-5*01	1973.71				NA
P0825	NTC74-20170825	NTC	CD8	502181	2582	CD8_C05-CD6	diverse	CRC.P0825_C000624:2	Clonal	2	TRAV12-2_GCCGTTGTTTCTGG_TRAJ37	CAVVSGNTGKLIF	TRAV12-2*02|.|TRAJ37*01	192.438				NA	TRBV10-1_AGCAGCCGGGACAGCGCGAAC_TRBJ2-2	CASSRDSANTGELFF	TRBV10-1*02|TRBD1*01|TRBJ2-2*01	425.468				NA
P1212	NTC75-20161212	NTC	CD8	691712	2695	CD8_C05-CD6	diverse	CRC.P1212_C000480:3	Clonal	3	TRAV8-1_CCGTGTACGACACC_TRAJ34	CAVYDTDKLIF	TRAV8-1*01|.|TRAJ34*01	184.381				NA	TRBV19_GTAGTCCTCGACTAGAGACGGGTCGCAATG_TRBJ2-1	CASSPRLETGRNEQFF	TRBV19*01|TRBD2*01,TRBD2*02|TRBJ2-1*01	950.855				NA
P1228	NTC75-20161228	NTC	CD8	526751	1929	CD8_C04-GZMK	diverse	CRC.P1228_C000831:1	NoClonal	1	TRAV29_DV5_AAGCGCGGATTCA_TRAJ11	CAASADSGYSTLTF	TRAV29_DV5*01|.|TRAJ11*01	991.954				NA	TRBV7-9_AGCAGGTCCGGGACAGGGTTAGATGAG_TRBJ2-1	CASRSGTGLDEQFF	TRBV7-9*01|TRBD1*01|TRBJ2-1*01	1304.16				NA
P0411	NTC75-20170411	NTC	CD8	269741	1894	CD8_C04-GZMK	diverse	CRC.P0411_C000223:2	Clonal	2	TRAV21_GCTGTATACT_TRAJ28	CAVYSGAGSYQLTF	TRAV21*01|.|TRAJ28*01	119.316				NA	TRBV27_AGCAGAACGGGAGCGATAAACGAG_TRBJ2-7	CASRTGAINEQYF	TRBV27*01|TRBD2*02|TRBJ2-7*01	1007.95				NA
P0413	NTC75-20170413	NTC	CD8	687810	2181	CD8_C02-GPR183	diverse	CRC.P0413_C000348:1	NoClonal	1	TRAV13-2_AGAGATTTATACT_TRAJ9	CAEIYTGGFKTIF	TRAV13-2*01|.|TRAJ9*01	243.221				NA	TRBV5-1_CTTGGCGAAGATCGGAGAGA_TRBJ2-5	CASSLAKIGETQYF	TRBV5-1*01|N/A|TRBJ2-5*01	509.354				NA
P0825	NTC75-20170825	NTC	CD8	431042	2752	CD8_C06-CD160	diverse	CRC.P0825_C000010:11	Clonal	11	TRAV6_CTAGAGTGGGGAGG_TRAJ45	CALEWGGADGLTF	TRAV6*01|.|TRAJ45*01	174.755				NA	TRBV24-1_AGTGACCCCACTAGCGGTGATACGAACAAT_TRBJ2-1	CATSDPTSGDTNNEQFF	TRBV24-1*01|TRBD2*01,TRBD2*02|TRBJ2-1*01	1130.51				NA
P1212	NTC76-20161212	NTC	CD8	823064	2788	CD8_C05-CD6	diverse	CRC.P1212_C000849:1	NoClonal	1	TRAV3_GAGAGTCCCCTGGTTT_TRAJ16	Couldn't find FGXG	TRAV3*01|.|TRAJ16*01	257.09				NA	TRBV20-1_CTAGA(G)GGACAGGGGGCTTTGGCACTG_TRBJ1-1	CSARGTGGFGTEAFF	TRBV20-1*01|TRBD1*01|TRBJ1-1*01	674.688				NA
P0215	NTC76-20170215	NTC	CD8	848243	2844	CD8_C07-LAYN	diverse	CRC.P0215_C000207:1	NoClonal	1	TRAV29_DV5_GCAAGGAACA_TRAJ49	CAARNTGNQFYF	TRAV29_DV5*01|.|TRAJ49*01	11.7441				NA	TRBV15_AGAGATACGCTAGCGGGAGCGCCGGAGGATAC_TRBJ2-3	CATSRDTLAGAPEDTQYF	TRBV15*01|TRBD2*02|TRBJ2-3*01	19.4667				NA
P0411	NTC76-20170411	NTC	CD8	353625	1668	CD8_C04-GZMK	diverse	CRC.P0411_C000544:1	NoClonal	1	TRAV8-6_AGTGATCCGGCATC_TRAJ6	CAVSDPASGGSYIPTF	TRAV8-6*02|.|TRAJ6*01	672.503				NA	TRBV12-4_TTAGCTTCTCCAAACAAT_TRBJ2-1	CASSLASPNNEQFF	TRBV12-4*01|N/A|TRBJ2-1*01	540.436				NA
P0413	NTC76-20170413	NTC	CD8	884568	2191	CD8_C06-CD160	diverse	CRC.P0413_C000031:5	Clonal	5	TRAV8-2_TGTGACCTCAACT_TRAJ24	CVVTSTDSWGKLQF	TRAV8-2*01|.|TRAJ24*02	474.665				NA	TRBV6-1_AGTGATCTTTTCCCAGAAAGGAGTGGG(ACT)GAAGC_TRBJ1-1	CASSDLFPERSGTEAFF	TRBV6-1*01|TRBD2*01,TRBD2*02|TRBJ1-1*01	118.869				NA
P0825	NTC76-20170825	NTC	CD8	468443	2763	CD8_C05-CD6	diverse	CRC.P0825_C000469:1	NoClonal	1	TRAV13-1_AAGTAAGCCAGGA_TRAJ40	CAASKPGTYKYIF	TRAV13-1*02|.|TRAJ40*01	636.073				NA	TRBV19_GTAGTGCTGGGACAGGGGGAGGCTACG_TRBJ2-7	CASSAGTGGGYEQYF	TRBV19*01|TRBD1*01|TRBJ2-7*01	163.465				NA
P0123	NTC76-20180123	NTC	CD8	608263	1538	CD8_C06-CD160	diverse	CRC.P0123_C000013:9	Clonal	9	TRAV8-6_GAGTGGGGACAGC_TRAJ3	CAVSGDSSASKIIF	TRAV8-6*01|.|TRAJ3*01	109.741				NA	TRBV5-5_GCAGCCTTTGGAGGGTGAAC_TRBJ1-1	CASSLWRVNTEAFF	TRBV5-5*02|TRBD2*02|TRBJ1-1*01	161.362				NA
P1212	NTC77-20161212	NTC	CD8	719761	2683	CD8_C05-CD6	diverse	CRC.P1212_C000461:1	NoClonal	1	TRAV5_AGAGATCCCTTTCACG_TRAJ10	CAEIPFTGGGNKLTF	TRAV5*01|.|TRAJ10*01	340.237				NA	TRBV29-1_GTTGAGGCCGAAAACTA_TRBJ1-2	CSVEAENYGYTF	TRBV29-1*01|N/A|TRBJ1-2*01	557.959				NA
P1228	NTC77-20161228	NTC	CD8	660018	2051	CD8_C04-GZMK	diverse	CRC.P1228_C000135:1	NoClonal	1	TRAV3_GCTGTCTCAA_TRAJ41	CAVSNSGYALNF	TRAV3*01|.|TRAJ41*01	134.995				NA	TRBV27_CAGTTCTATTATGGGGGAGAATCA_TRBJ1-5	CASSSIMGENQPQHF	TRBV27*01|TRBD1*01,TRBD2*01,TRBD2*01,TRBD2*01,TRBD2*02|TRBJ1-5*01	1795.01				NA
P0411	NTC77-20170411	NTC	CD8	375354	1882	CD8_C05-CD6	diverse	CRC.P0411_C000146:2	Clonal	2	TRAV25_GCAGGCCCTAATA_TRAJ39	CAGPNNAGNMLTF	TRAV25*01|.|TRAJ39*01	333.273				NA	TRBV7-2_TTAGCTACGGGGCCCACTG_TRBJ1-1	CASSLATGPTEAFF	TRBV7-2*01|TRBD1*01,TRBD2*01|TRBJ1-1*01	4231.81				NA
P1212	NTC78-20161212	NTC	CD8	773022	2644	CD8_C05-CD6	diverse	CRC.P1212_C000018:21	Clonal	21	TRAV1-2_AGAGATCTACGGAACCA_TRAJ23	CAVRDLRNQGGKLIF	TRAV1-2*01|.|TRAJ23*01	450.264				NA	TRBV5-6_AGCGT(GG)GGGAGACCGGTTGGACCC_TRBJ2-5	CASSVGETGWTQYF	TRBV5-6*01|TRBD1*01,TRBD2*01,TRBD2*01,TRBD2*01,TRBD2*02|TRBJ2-5*01	252.739				NA
P1228	NTC78-20161228	NTC	CD8	622408	2011	CD8_C05-CD6	diverse	CRC.P1228_C000339:1	NoClonal	1	TRAV8-3_CTGTGTCCTACTTGGAA_TRAJ47	CAVSYLEYGNKLVF	TRAV8-3*01|.|TRAJ47*01	545.035				NA	TRBV11-2_CTTAGGCC(CC)TACGA_TRBJ2-7	Couldn't find FGXG	TRBV11-2*01|TRBD1*01|TRBJ2-7*02	1114.68				NA
P0215	NTC78-20170215	NTC	CD8	542748	2388	CD8_C05-CD6	diverse	CRC.P0215_C000415:1	NoClonal	1	TRAV14_DV4_GAGAGACTCCCACCG_TRAJ49	CAMRETPTGNQFYF	TRAV14_DV4*01|.|TRAJ49*01	98.3968				NA	TRBV5-8_CTTGGATACTAAACTGGACACT_TRBJ1-1	CASSLDTKLDTEAFF	TRBV5-8*01|N/A|TRBJ1-1*01	170.886				NA
P0411	NTC78-20170411	NTC	CD8	412329	1847	CD8_C05-CD6	diverse	CRC.P0411_C000253:4	Clonal	4	TRAV3_GTGAGGCCACGTACCG_TRAJ44	CAVRPRTGTASKLTF	TRAV3*01|.|TRAJ44*01	367.396				NA	TRBV27_AGCAGCTCCGGGACCCAGATAAGCAC_TRBJ2-3	CASSSGTQISTDTQYF	TRBV27*01|TRBD1*01,TRBD2*01,TRBD2*02,TRBD2*02|TRBJ2-3*01	479.603				NA
P1212	NTC79-20161212	NTC	CD8	536542	2916	CD8_C05-CD6	diverse	CRC.P1212_C000560:2	Clonal	2	TRAV8-4_GTGCTGTGAGCCCTAAC_TRAJ20	CAVSPNDYKLSF	TRAV8-4*03|.|TRAJ20*01	368.149				NA	TRBV27_GTTTAGAAGAG_TRBJ2-5	CASSLEETQYF	TRBV27*01|N/A|TRBJ2-5*01	499.778	TRBV7-2_CTTAGGCGGGGGGCCACAAGA_TRBJ2-5	CASSLGGGPQETQYF	TRBV7-2*01|TRBD2*01|TRBJ2-5*01	1934.06
P1228	NTC79-20161228	NTC	CD8	602096	1836	CD8_C04-GZMK	diverse	CRC.P1228_C000052:8	Clonal	8	TRAV14_DV4_CACTGGGGGCCTTTC_TRAJ8	CALGAFQKLVF	TRAV14_DV4*03|.|TRAJ8*01	97.6175				NA	TRBV7-3_GCTTAGAAGCAGG(G)AACAC_TRBJ2-2	CASSLEAGNTGELFF	TRBV7-3*01|TRBD1*01|TRBJ2-2*01	2522.89				NA
P0215	NTC79-20170215	NTC	CD8	615806	2480	CD8_C05-CD6	diverse	CRC.P0215_C000530:1	NoClonal	1	TRAV5_AGAGAAAAGAATCACCG_TRAJ49	CAEKRITGNQFYF	TRAV5*01|.|TRAJ49*01	300.908				NA	TRBV20-1_GTGCTCCTCTCGGGGGATACAA_TRBJ2-1	CSAPLGGYNEQFF	TRBV20-1*01|TRBD2*01|TRBJ2-1*01	218.783				NA
P0411	NTC79-20170411	NTC	CD8	360795	2037	CD8_C05-CD6	diverse	CRC.P0411_C000021:1	NoClonal	1	TRAV1-1_GCTGTCAATG_TRAJ31	CAVNARLMF	TRAV1-1*01|.|TRAJ31*01	107.396	TRAV6_CTAGAGGCCGTTAGGTATGG_TRAJ7	CALEAVRYGNNRLAF	TRAV6*01|.|TRAJ7*01	223	TRBV19_GTATAAGAACAGCTAATCA_TRBJ1-5	CASSIRTANQPQHF	TRBV19*01|N/A|TRBJ1-5*01	594.005				NA
P0413	NTC79-20170413	NTC	CD8	398248	1667	CD8_C05-CD6	diverse	CRC.P0413_C000035:5	Clonal	5	TRAV8-4_AGTGATCGACGGGGTGC_TRAJ32	CAVSDRRGATNKLIF	TRAV8-4*01|.|TRAJ32*01,TRAJ32*02	213.833				NA	TRBV28_GTATAGAAGAAGCCGGG_TRBJ2-2	CASSIEEAGELFF	TRBV28*01|N/A|TRBJ2-2*01	202.566				NA
P0825	NTC79-20170825	NTC	CD8	389479	3077	CD8_C05-CD6	diverse	CRC.P0825_C000050:9	Clonal	9	TRAV17_GTGCTGCTAGAATTC_TRAJ54	CAARIQGAQKLVF	TRAV17*01|.|TRAJ54*01	172.827				NA	TRBV28_AGTTTCACTACCGGAGGTACTGA_TRBJ1-1	CASSFTTGGTEAFF	TRBV28*01|TRBD2*02|TRBJ1-1*01	1304.42				NA
P1212	NTC8-20161212	NTC	CD8	483327	3092	CD8_C04-GZMK	diverse	CRC.P1212_C000300:1	NoClonal	1	TRAV22_GGAGCGCGGGAGGTAC_TRAJ3	CAVERGRYSSASKIIF	TRAV22*01|.|TRAJ3*01	315.632				NA	TRBV30_CCTGGTCAGGAACCCAAG_TRBJ2-5	CAWSGTQETQYF	TRBV30*02|N/A|TRBJ2-5*01	260.586				NA
P1228	NTC8-20161228	NTC	CD8	937981	2055	CD8_C05-CD6	diverse	CRC.P1228_C000092:2	Clonal	2	TRAV14_DV4_AATGACCGCTACC_TRAJ40	CAMTATSGTYKYIF	TRAV14_DV4*02|.|TRAJ40*01	176.747				NA	TRBV27_GCAGTCAGACAGGGTGGAATTC_TRBJ1-6	CASSQTGWNSPLHF	TRBV27*01|TRBD1*01|TRBJ1-6*02	712.886				NA
P0215	NTC8-20170215	NTC	CD8	660626	2610	CD8_C05-CD6	diverse	CRC.P0215_C000188:3	Clonal	3	TRAV1-2_GCTGTCTATAAC_TRAJ26	CAVYNYGQNFVF	TRAV1-2*01|.|TRAJ26*01	112.965				NA	TRBV28_CAGTTCGACACAGGGGTGGAAGACC_TRBJ2-5	CASSSTQGWKTQYF	TRBV28*01|TRBD1*01|TRBJ2-5*01	861.614				NA
P0413	NTC8-20170413	NTC	CD8	622812	1913	CD8_C05-CD6	diverse	CRC.P0413_C000427:1	NoClonal	1	TRAV3_GAGACCTAGGGGGAAG_TRAJ42	CAVRDLGGSQGNLIF	TRAV3*01|.|TRAJ42*01	244.781				NA	TRBV9_CGTAGAGTTTACAGA_TRBJ2-3	CASSVEFTDTQYF	TRBV9*01|N/A|TRBJ2-3*01	401.759				NA
P1212	NTC80-20161212	NTC	CD8	621287	2516	CD8_C06-CD160	diverse	CRC.P1212_C000155:2	Clonal	2	TRAV38-1_ATGAAACCTCCTTATACCT_TRAJ40	CAFMKPPYTSGTYKYIF	TRAV38-1*01|.|TRAJ40*01	389.876				NA	TRBV6-4_CAGCAAGAAACTAGCGGGAGGAAAAAATGA_TRBJ2-1	CASKKLAGGKNEQFF	TRBV6-4*01|TRBD2*02|TRBJ2-1*01	1265.81				NA
P0215	NTC80-20170215	NTC	CD8	825883	2434	CD8_C05-CD6	diverse	CRC.P0215_C000084:18	Clonal	18	TRAV26-1_AGAGTAAGCACAG_TRAJ37	CIVRVSTGKLIF	TRAV26-1*01|.|TRAJ37*01,TRAJ37*02	303.115				NA	TRBV7-9_CAGCTCCACCCGCGGAAGCTCTG_TRBJ1-3	CASSSTRGSSGNTIYF	TRBV7-9*03|N/A|TRBJ1-3*01	720.691				NA
P0413	NTC80-20170413	NTC	CD8	848414	2173	CD8_C06-CD160	diverse	CRC.P0413_C000172:10	Clonal	10	TRAV19_GAGGCGCCTTCAG_TRAJ45	CALSEAPSGGGADGLTF	TRAV19*01|.|TRAJ45*01	390.203				NA	TRBV6-5_AGCAGGCTAACAGATAACT_TRBJ1-2	CASRLTDNYGYTF	TRBV6-5*01|N/A|TRBJ1-2*01	228.497				NA
P1212	NTC81-20161212	NTC	CD8	606063	2513	CD8_C03-CX3CR1	diverse	CRC.P1212_C000066:20	Clonal	20	TRAV29_DV5_AAGCGTAAGGCACACC_TRAJ49	CAASVRHTGNQFYF	TRAV29_DV5*01|.|TRAJ49*01	13.0925				NA	TRBV4-3_CAAGATGCGGGGACAGGGGG(C)TACAA_TRBJ2-1	CASSQDAGTGGYNEQFF	TRBV4-3*01|TRBD1*01|TRBJ2-1*01	1177.98				NA
P0215	NTC81-20170215	NTC	CD8	707668	2347	CD8_C05-CD6	diverse	CRC.P0215_C000120:3	Clonal	3	TRAV13-1_CAAGTGAGGGAGG_TRAJ42	CAASEGGSQGNLIF	TRAV13-1*01|.|TRAJ42*01	97.3546	TRAV8-1_GTGCCCCGGGGGCAG_TRAJ15	CAPGAGTALIF	TRAV8-1*01|.|TRAJ15*01	145.173	TRBV11-2_GCAGCCCAGCTTGGGGGGGAGGCACTG_TRBJ1-1	CASSPAWGGGTEAFF	TRBV11-2*01|TRBD2*01|TRBJ1-1*01	2812.34				NA
P0825	NTC81-20170825	NTC	CD8	388254	2610	CD8_C06-CD160	diverse	CRC.P0825_C000172:1	NoClonal	1	TRAV14_DV4_AGAGACCCTGGG_TRAJ28	CAMRDPGAGSYQLTF	TRAV14_DV4*02|.|TRAJ28*01	354.735				NA	TRBV13_GCATC(GG)ACAAGAGCA_TRBJ2-7	CASSIGQEQYF	TRBV13*01|TRBD1*01|TRBJ2-7*01	736.803				NA
P1212	NTC82-20161212	NTC	CD8	510245	2452	CD8_C01-LEF1	diverse	CRC.P1212_C000245:1	NoClonal	1	TRAV3_GAAGG(AC)GACTA_TRAJ20	CAVKDDYKLSF	TRAV3*01|.|TRAJ20*01	407.599				NA	TRBV28_GCAGTGGGGGACTGGGCCCCTAT_TRBJ1-6	CASSGGLGPYNSPLHF	TRBV28*01|TRBD2*01,TRBD2*02|TRBJ1-6*02	359.018				NA
P1228	NTC82-20161228	NTC	CD8	641882	1984	CD8_C04-GZMK	diverse	CRC.P1228_C000467:2	Clonal	2	TRAV13-1_CAAGTCTCACGGTGGAA_TRAJ47	CAASLTVEYGNKLVF	TRAV13-1*02|.|TRAJ47*01	768.941				NA	TRBV6-6_CAGCAAAAAAAGCGGGGGGGCAGAAGAG_TRBJ2-5	CASKKSGGAEETQYF	TRBV6-6*01|TRBD2*01|TRBJ2-5*01	572.903				NA
P0215	NTC82-20170215	NTC	CD8	728116	2189	CD8_C05-CD6	diverse	CRC.P0215_C000129:2	Clonal	2	TRAV9-2_CTGAG(T)ACTGG_TRAJ9	CALSTGGFKTIF	TRAV9-2*01|.|TRAJ9*01	105.766				NA	TRBV29-1_CAGCGGTCTACAACAAGA_TRBJ2-5	CSGLQQETQYF	TRBV29-1*01|N/A|TRBJ2-5*01	991.53				NA
P0411	NTC82-20170411	NTC	CD8	265613	2184	CD8_C04-GZMK	diverse	CRC.P0411_C000223:2	Clonal	2	TRAV21_GCTGTATACT_TRAJ28	CAVYSGAGSYQLTF	TRAV21*01|.|TRAJ28*01	291.01				NA	TRBV27_AGCAGAACGGGAGCGATAAACGAG_TRBJ2-7	CASRTGAINEQYF	TRBV27*01|TRBD2*02|TRBJ2-7*01	1204.21				NA
P0413	NTC82-20170413	NTC	CD8	684366	2140	CD8_C05-CD6	diverse	CRC.P0413_C000023:2	Clonal	2	TRAV8-3_TGTGGCCCCGGGGGTACTTAACA_TRAJ43	CAVAPGVLNNDMRF	TRAV8-3*02|.|TRAJ43*01	446.29				NA	TRBV27_GTTTAGTCCCGGGAGACACAG_TRBJ2-3	CASSLVPGDTDTQYF	TRBV27*01|TRBD2*02|TRBJ2-3*01	252.766				NA
P0825	NTC82-20170825	NTC	CD8	482372	2388	CD8_C06-CD160	diverse	CRC.P0825_C000010:11	Clonal	11	TRAV6_CTAGAGTGGGGAGG_TRAJ45	CALEWGGADGLTF	TRAV6*01|.|TRAJ45*01	171				NA	TRBV24-1_AGTGACCCCACTAGCGGTGATACGAACAAT_TRBJ2-1	CATSDPTSGDTNNEQFF	TRBV24-1*01|TRBD2*01,TRBD2*02|TRBJ2-1*01	1393.27				NA
P1212	NTC83-20161212	NTC	CD8	494144	2540	CD8_C05-CD6	diverse	CRC.P1212_C000765:1	NoClonal	1	TRAV14_DV4_GAGAGGGCTTATGTTT_TRAJ4	CAMRGLMFSGGYNKLIF	TRAV14_DV4*01|.|TRAJ4*01	652.175				NA	TRBV3-1_GCCAAAGGGACGGCTCGGGCACA_TRBJ2-3	CASSQRDGSGTDTQYF	TRBV3-1*01|TRBD1*01,TRBD2*01,TRBD2*02|TRBJ2-3*01	1162.28				NA
P1228	NTC83-20161228	NTC	CD8	562857	2072	CD8_C05-CD6	diverse	CRC.P1228_C000029:17	Clonal	17	TRAV1-1_GCGCTTTCGATAA_TRAJ26	CAFDNYGQNFVF	TRAV1-1*01|.|TRAJ26*01	109.192				NA	TRBV5-1_CAGCTCCGCGCGGGAGTCCTA_TRBJ2-7	CASSSARESYEQYF	TRBV5-1*01|TRBD2*02|TRBJ2-7*01	351.018				NA
P0215	NTC83-20170215	NTC	CD8	616436	2149	CD8_C05-CD6	diverse	CRC.P0215_C000188:3	Clonal	3	TRAV1-2_GCTGTCTATAAC_TRAJ26	CAVYNYGQNFVF	TRAV1-2*01|.|TRAJ26*01	220.251				NA	TRBV28_CAGTTCGACACAGGGGTGGAAGACC_TRBJ2-5	CASSSTQGWKTQYF	TRBV28*01|TRBD1*01|TRBJ2-5*01	235.914				NA
P0825	NTC83-20170825	NTC	CD8	461261	2751	CD8_C05-CD6	diverse	CRC.P0825_C000177:1	NoClonal	1	TRAV4_GGGTGGAAACCA_TRAJ23	CLVGGNQGGKLIF	TRAV4*01|.|TRAJ23*01	506.189				NA	TRBV5-6_GCTTGTCAGGGGGAGCGCACTACG_TRBJ2-7	CASSLSGGAHYEQYF	TRBV5-6*01|TRBD1*01|TRBJ2-7*01	162.911				NA
P1212	NTC84-20161212	NTC	CD8	656320	2409	CD8_C04-GZMK	diverse	CRC.P1212_C000197:2	Clonal	2	TRAV5_AGAGAACCGATAC_TRAJ11	CAENRYSTLTF	TRAV5*01|.|TRAJ11*01	339.138				NA	TRBV19_GTAGTGCGGGG(G)AGCAG_TRBJ2-7	Couldn't find FGXG	TRBV19*01|TRBD2*01|TRBJ2-7*02	961.376	TRBV9_GCGTAATAGGGGGCGACGAG_TRBJ2-7	CASSVIGGDEQYF	TRBV9*01|TRBD1*01|TRBJ2-7*01	1459.06
P1228	NTC84-20161228	NTC	CD8	519499	1945	CD8_C05-CD6	diverse	CRC.P1228_C000445:1	NoClonal	1	TRAV12-2_GCCGTCGAGGAGGGCAAC_TRAJ33	Couldn't find FGXG	TRAV12-2*01|.|TRAJ33*01	495.41				NA	TRBV5-1_CAGCATGCCATCCGGCGGGGTTTACAA_TRBJ2-1	CASMPSGGVYNEQFF	TRBV5-1*01|TRBD2*01|TRBJ2-1*01	1123.97				NA
P0215	NTC84-20170215	NTC	CD8	681242	2234	CD8_C05-CD6	diverse	CRC.P0215_C000001:5	Clonal	5	TRAV5_GAGAGGGGGAGCAA_TRAJ33	Couldn't find FGXG	TRAV5*01|.|TRAJ33*01	56.5227				NA	TRBV3-1_CCAAGGTTCGGCAGGGGCACAAGA_TRBJ2-5	CASSQGSAGAQETQYF	TRBV3-1*01|TRBD1*01|TRBJ2-5*01	603.406				NA
P0411	NTC84-20170411	NTC	CD8	411128	2368	CD8_C06-CD160	diverse	CRC.P0411_C000305:1	NoClonal	1	TRAV19_CTCTGGTACAGGGAG_TRAJ10	CALVQGGGNKLTF	TRAV19*01|.|TRAJ10*01	286.468				NA	TRBV4-2_CAAGATGACGGCAGTTGGGGCCGGGATCAG_TRBJ1-5	CASSQDDGSWGRDQPQHF	TRBV4-2*01|TRBD1*01,TRBD2*02|TRBJ1-5*01	106.598				NA
P0413	NTC84-20170413	NTC	CD8	930690	2204	CD8_C04-GZMK	diverse	CRC.P0413_C000043:13	Clonal	13	TRAV14_DV4_AATGATGGGGATG_TRAJ12	CAMMGMDSSYKLIF	TRAV14_DV4*02|.|TRAJ12*01	280.036				NA	TRBV9_AGCGTGGGGGGTGGGGACAGTAATCA_TRBJ1-5	CASSVGGGDSNQPQHF	TRBV9*01|TRBD1*01|TRBJ1-5*01	778.73				NA
P0825	NTC84-20170825	NTC	CD8	437062	3468	CD8_C05-CD6	diverse	CRC.P0825_C000345:3	Clonal	3	TRAV19_GAGGCGGGTGCAT_TRAJ6	CALSEAGASGGSYIPTF	TRAV19*01|.|TRAJ6*01	155.877				NA	TRBV7-9_AGCTTTGGACAGGGTGCATACGA_TRBJ2-7	CASSF	TRBV7-9*03|TRBD1*01|TRBJ2-7*01	1230.64				NA
P0123	NTC84-20180123	NTC	CD8	673127	1656	CD8_C05-CD6	diverse	CRC.P0123_C000200:4	Clonal	4	TRAV14_DV4_TGCAACTAAAATTTCT_TRAJ22	CATKISSGSARQLTF	TRAV14_DV4*03|.|TRAJ22*01	615.266				NA	TRBV27_AGTTTCCAGGGGCCATACAA_TRBJ2-1	CASSFQGPYNEQFF	TRBV27*01|TRBD1*01|TRBJ2-1*01	95.1719				NA
P1212	NTC86-20161212	NTC	CD8	867077	2830	CD8_C05-CD6	diverse	CRC.P1212_C000160:2	Clonal	2	TRAV20_GCAGGCGCGGTCAGG_TRAJ45	CAVQARSGGGADGLTF	TRAV20*01|.|TRAJ45*01	371.482				NA	TRBV19_TATAGTCGGGGGTTCAC_TRBJ1-6	CASSIVGGSPLHF	TRBV19*01|TRBD2*01|TRBJ1-6*02	98.5413				NA
P0215	NTC86-20170215	NTC	CD8	493733	2276	CD8_C06-CD160	diverse	CRC.P0215_C000112:5	Clonal	5	TRAV8-6_TGAGTATGAGTGCCA_TRAJ31	CAVSMSARLMF	TRAV8-6*02|.|TRAJ31*01	628.887				NA	TRBV10-1_GCAGTAACGGCGGGCCATGGACTGA_TRBJ1-1	CASSNGGPWTEAFF	TRBV10-1*01|TRBD2*01,TRBD2*02|TRBJ1-1*01	335.649				NA
P0411	NTC86-20170411	NTC	CD8	320238	2063	CD8_C06-CD160	diverse	CRC.P0411_C000249:6	Clonal	6	TRAV22_TGTGGGGGGCCAGA_TRAJ54	CAVGGQKLVF	TRAV22*01|.|TRAJ54*01	112.676				NA	TRBV7-9_CTTAGTTGGGCAGGGGCCTGAGC_TRBJ2-1	CASSLVGQGPEQFF	TRBV7-9*03|TRBD1*01|TRBJ2-1*01	1659.14				NA
P1212	NTC87-20161212	NTC	CD8	824434	2998	CD8_C05-CD6	diverse	CRC.P1212_C000064:5	Clonal	5	TRAV19_GTGAGCCCGATTATGGT_TRAJ32	CALSEPDYGGATNKLIF	TRAV19*01|.|TRAJ32*02	179.168				NA	TRBV9_GCAGCCAATCAGGTGGGGGGGGCCCAGAT_TRBJ2-3	CASSQSGGGGPDTQYF	TRBV9*01|TRBD2*01,TRBD2*01|TRBJ2-3*01	1049.28				NA
P1228	NTC87-20161228	NTC	CD8	642292	1713	CD8_C04-GZMK	diverse	CRC.P1228_C000694:1	NoClonal	1	TRAV38-1_AAGCATGGTTCGCGTGACA_TRAJ43	CAFMKHGSRDMRF	TRAV38-1*01|.|TRAJ43*01	166.136				NA	TRBV6-6_GTTACGGGCAGGCCAGGAACA_TRBJ1-1	CASSYGQARNTEAFF	TRBV6-6*02|N/A|TRBJ1-1*01	2121.11				NA
P0215	NTC87-20170215	NTC	CD8	613038	2432	CD8_C05-CD6	diverse	CRC.P0215_C000084:18	Clonal	18	TRAV26-1_AGAGTAAGCACAG_TRAJ37	CIVRVSTGKLIF	TRAV26-1*01|.|TRAJ37*01,TRAJ37*02	206.202				NA	TRBV7-9_CAGCTCCACCCGCGGAAGCTCTG_TRBJ1-3	CASSSTRGSSGNTIYF	TRBV7-9*03|N/A|TRBJ1-3*01	1539.47				NA
P0825	NTC87-20170825	NTC	CD8	422628	3382	CD8_C06-CD160	diverse	CRC.P0825_C000350:1	NoClonal	1	TRAV2_GTGCTCCTACGGG_TRAJ10	CAPTGGGNKLTF	TRAV2*01|.|TRAJ10*01	254.399	TRAV3_GTGAGGAATTACAA_TRAJ21	CAVRNYNFNKFYF	TRAV3*01|.|TRAJ21*01	143.335	TRBV9_CAGCGGCCGGACGGATCTCTTACGCACA_TRBJ2-3	CASSGRTDLLRTDTQYF	TRBV9*01|N/A|TRBJ2-3*01	395.94				NA
P0215	NTC88-20170215	NTC	CD8	419888	2133	CD8_C07-LAYN	diverse	CRC.P0215_C000029:2	Clonal	2	TRAV1-2_TGTGCATGTTCTCGGGCAG_TRAJ15	CSRAGTALIF	TRAV1-2*01|.|TRAJ15*01	595.995				NA	TRBV5-1_GCAGCCCAACAGGGGGCGTTTCCGGG_TRBJ2-2	CASSPTGGVSGELFF	TRBV5-1*01|TRBD1*01|TRBJ2-2*01	661.84				NA
P0411	NTC88-20170411	NTC	CD8	408666	2123	CD8_C04-GZMK	diverse	CRC.P0411_C000015:1	NoClonal	1	TRAV19_CTTAGGGGTCGATCTGG_TRAJ13	CALRGRSGGYQKVTF	TRAV19*01|.|TRAJ13*02	208.404				NA	TRBV27_AGTTTTCGGGGAAGGGCCGAAGAG_TRBJ2-5	CASSFRGRAEETQYF	TRBV27*01|TRBD2*01|TRBJ2-5*01	314.861				NA
P0413	NTC88-20170413	NTC	CD8	746978	2370	CD8_C06-CD160	diverse	CRC.P0413_C000031:5	Clonal	5	TRAV8-2_TGTGACCTCAACT_TRAJ24	CVVTSTDSWGKLQF	TRAV8-2*01|.|TRAJ24*02	552.918				NA	TRBV6-1_AGTGATCTTTTCCCAGAAAGGAGTGGG(ACT)GAAGC_TRBJ1-1	CASSDLFPERSGTEAFF	TRBV6-1*01|TRBD2*01,TRBD2*02|TRBJ1-1*01	998.765				NA
P0825	NTC88-20170825	NTC	CD8	457899	2225	CD8_C04-GZMK	diverse	CRC.P0825_C000095:24	Clonal	24	TRAV19_GTGAGTTCTCTTCAG_TRAJ16	Couldn't find FGXG	TRAV19*01|.|TRAJ16*01	44.643				NA	TRBV5-6_CAGCTCCGATATAGCGCCCTAC_TRBJ2-7	CASSSDIAPYEQYF	TRBV5-6*01|TRBD2*01,TRBD2*02|TRBJ2-7*01	272.874				NA
P1212	NTC89-20161212	NTC	CD8	726312	3178	CD8_C06-CD160	diverse	CRC.P1212_C000834:1	NoClonal	1	TRAV21_TGTGAAAGGCTACTC_TRAJ28	CAVKGYSGAGSYQLTF	TRAV21*01|.|TRAJ28*01	412.942	TRAV8-3_ACTTCCTCCCTCATTTCGATATACT_TRAJ10	CNYSYGATPYLFWYVQSPGQGLQLLLKYFSGDTLVQGIKGFEAEFKRSQSSFNLRKPSVHWSDAAEYFLPHFDILTGGGNKLTF	TRAV8-3*01|.|TRAJ10*01	215.199	TRBV6-6_AGCAGCGGTACGATAGCGGGAGGGCCACGCGAGC_TRBJ2-7	CASSGTIAGGPREQYF	TRBV6-6*01|TRBD2*02|TRBJ2-7*01	1445.18				NA
P1228	NTC89-20161228	NTC	CD8	470444	2068	CD8_C04-GZMK	diverse	CRC.P1228_C000764:1	NoClonal	1	TRAV24_CCTTTTCCGAGGGAAC_TRAJ15	CAFSEGTALIF	TRAV24*01|.|TRAJ15*01	191.364				NA	TRBV7-3_CAGCTACGGACTAGCGGGGAACAAT_TRBJ2-1	CASSYGLAGNNEQFF	TRBV7-3*01|TRBD2*01|TRBJ2-1*01	1227.23				NA
P0411	NTC89-20170411	NTC	CD8	402912	2170	CD8_C05-CD6	diverse	CRC.P0411_C000249:6	Clonal	6	TRAV22_TGTGGGGGGCCAGA_TRAJ54	CAVGGQKLVF	TRAV22*01|.|TRAJ54*01	405.301				NA	TRBV7-9_CTTAGTTGGGCAGGGGCCTGAGC_TRBJ2-1	CASSLVGQGPEQFF	TRBV7-9*03|TRBD1*01|TRBJ2-1*01	1972.82				NA
P0413	NTC89-20170413	NTC	CD8	1059950	2803	CD8_C07-LAYN	diverse	CRC.P0413_C000061:28	Clonal	28	TRAV1-2_GTGGG(A)AATTC_TRAJ41	CAVGNSGYALNF	TRAV1-2*01|.|TRAJ41*01	82.8053				NA	TRBV5-1_AGTTC(GG)AGGGCCCGGAAGATA_TRBJ2-3	CASSSEGPEDTQYF	TRBV5-1*01|TRBD2*02|TRBJ2-3*01	774.873				NA
P0825	NTC89-20170825	NTC	CD8	535123	2563	CD8_C05-CD6	diverse	CRC.P0825_C000064:1	NoClonal	1	TRAV3_AGACATTTCAGG_TRAJ40	CAVRDISGTYKYIF	TRAV3*01|.|TRAJ40*01	154.767				NA	TRBV7-9_GCAGCGCCACGGGACAGGGCTTCTACA_TRBJ2-1	CASSATGQGFYNEQFF	TRBV7-9*03|TRBD1*01|TRBJ2-1*01	1922.72				NA
P1212	NTC9-20161212	NTC	CD8	436680	2663	CD8_C05-CD6	diverse	CRC.P1212_C000269:6	Clonal	6	TRAV19_CTGAGACGAGGAGG_TRAJ23	CALRRGGKLIF	TRAV19*01|.|TRAJ23*01	275.844				NA	TRBV20-1_GTGCTGATACCCCCTTGGGGGTACCTGAA_TRBJ1-1	CSADTPLGVPEAFF	TRBV20-1*02|TRBD2*01,TRBD2*01,TRBD2*01,TRBD1*01|TRBJ1-1*01	425.013				NA
P1228	NTC9-20161228	NTC	CD8	833802	1859	CD8_C04-GZMK	diverse	CRC.P1228_C000170:1	NoClonal	1	TRAV10_GAGCGCGTCTGG_TRAJ28	CVVSASGAGSYQLTF	TRAV10*01|.|TRAJ28*01	430.959				NA	TRBV6-6_TTACTACGGGGGCTACTACG_TRBJ2-7	CASSYYGGYYEQYF	TRBV6-6*01|TRBD1*01,TRBD2*01|TRBJ2-7*01	1662.66				NA
P0413	NTC9-20170413	NTC	CD8	578759	2053	CD8_C05-CD6	diverse	CRC.P0413_C000137:1	NoClonal	1	TRAV21_GTGCTGTACTTCATACC_TRAJ44	CAVLHTGTASKLTF	TRAV21*02|.|TRAJ44*01	301.204				NA	TRBV6-6_CAGTTTAGCGGGAGGGCGCGAGC_TRBJ2-7	CASSLAGGREQYF	TRBV6-6*01|TRBD2*02|TRBJ2-7*01	327.065				NA
P1212	NTC90-20161212	NTC	CD8	754032	3091	CD8_C05-CD6	diverse	CRC.P1212_C000174:1	NoClonal	1	TRAV12-2_CCGTGACCAATAG_TRAJ53	CAVTNSGGSNYKLTF	TRAV12-2*02|.|TRAJ53*01	638.555				NA	TRBV4-1_CAAGATGGGACACACTACG_TRBJ2-7	CASSQDGTHYEQYF	TRBV4-1*01|TRBD1*01|TRBJ2-7*01	728.704				NA
P1228	NTC90-20161228	NTC	CD8	613342	2351	CD8_C06-CD160	diverse	CRC.P1228_C000554:2	Clonal	2	TRAV22_TGCTGGTGGAATAATGTAT_TRAJ45	CAGGIMYSGGGADGLTF	TRAV22*01|.|TRAJ45*01	344.091	TRAV26-1_CAGAGCCTTTCACACC_TRAJ49	CIVRAFHTGNQFYF	TRAV26-1*01|.|TRAJ49*01	224.393	TRBV3-1_CAGCCCCGATCTAACGGGTCAGC_TRBJ1-5	CASSPDLTGQPQHF	TRBV3-1*01|N/A|TRBJ1-5*01	995.609				NA
P0215	NTC90-20170215	NTC	CD8	602330	2469	CD8_C05-CD6	diverse	CRC.P0215_C000085:1	NoClonal	1	TRAV4_GTGGGGAAGTCCACCG_TRAJ34	CLVGKSTDKLIF	TRAV4*01|.|TRAJ34*01	190.386				NA	TRBV7-9_CAGCTCAACCGCCGCCAGCTCTG_TRBJ1-3	CASSSTAASSGNTIYF	TRBV7-9*03|N/A|TRBJ1-3*01	1260.07				NA
P0411	NTC90-20170411	NTC	CD8	404855	2409	CD8_C06-CD160	diverse	CRC.P0411_C000237:6	Clonal	6	TRAV12-1_GTGTGCCGCCGAACA_TRAJ30	CVPPNRDDKIIF	TRAV12-1*01|.|TRAJ30*01	806.418	TRAV20_GCAGGACCGGTTGGAT_TRAJ33	Couldn't find FGXG	TRAV20*01|.|TRAJ33*01	730.08	TRBV10-3_GAATCCGGGACAGGGCCCTAC_TRBJ2-7	CAISESGTGPYEQYF	TRBV10-3*02|TRBD1*01|TRBJ2-7*01	1370.88				NA
P0413	NTC90-20170413	NTC	CD8	754053	2097	CD8_C06-CD160	diverse	CRC.P0413_C000369:1	NoClonal	1	TRAV19_TGAGTCGGGGGGACAAC_TRAJ21	CALSRGDNFNKFYF	TRAV19*01|.|TRAJ21*01	91.1182				NA	TRBV20-1_GCAGTTCCCGGGGGGGTTTCGAATGGAATCA_TRBJ1-5	CSSRGGFEWNQPQHF	TRBV20-1*01|TRBD2*01|TRBJ1-5*01	212.279				NA
P0825	NTC90-20170825	NTC	CD8	498214	2638	CD8_C04-GZMK	diverse	CRC.P0825_C000159:1	NoClonal	1	TRAV19_CTGAGGAACTA_TRAJ26	CALRNYGQNFVF	TRAV19*01|.|TRAJ26*01	282.051				NA	TRBV5-6_AGCTT(GG)ACTCTCCAGAT_TRBJ2-3	CASSLDSPDTQYF	TRBV5-6*01|TRBD2*01,TRBD2*02|TRBJ2-3*01	537.973				NA
P0123	NTC90-20180123	NTC	CD8	441016	2185	CD8_C05-CD6	diverse	CRC.P0123_C000045:1	NoClonal	1	TRAV1-1_CTGCCACGGGGAACCA_TRAJ23	CTYQTSGFYGLSWYQQHDGGAPTFLSYNALDGLEETGRFSSFLSRSDSYGYLLLQELQMKDSATGNQGGKLIF	TRAV1-1*01|.|TRAJ23*01	262.177	TRAV12-1_GAACATGAGGAGCAG_TRAJ3	CVVNMRSSASKIIF	TRAV12-1*01|.|TRAJ3*01	220.862	TRBV7-8_CTTAGACGCTAACAC_TRBJ1-3	CASSLDANTIYF	TRBV7-8*01|N/A|TRBJ1-3*01	31.0271				NA
P1212	NTC91-20161212	NTC	CD8	730991	2603	CD8_C05-CD6	diverse	CRC.P1212_C000257:4	Clonal	4	TRAV8-1_GCCGTATATAA_TRAJ34	CAVYNTDKLIF	TRAV8-1*01|.|TRAJ34*01	74.8389				NA	TRBV19_AGTAGCCCTCGCTTGGCCAGCGGGGACAAT_TRBJ2-1	CASSPRLASGDNEQFF	TRBV19*01|TRBD2*01|TRBJ2-1*01	970.447				NA
P1228	NTC91-20161228	NTC	CD8	713630	2351	CD8_C06-CD160	diverse	CRC.P1228_C000563:1	NoClonal	1	TRAV20_TGTGCGAAATGC_TRAJ52	CAVRNAGGTSYGKLTF	TRAV20*01|.|TRAJ52*01	244.615				NA	TRBV2_TGCCACTCCCGGGCCGAAGAAGGAGTACAA_TRBJ2-1	CATPGPKKEYNEQFF	TRBV2*01|N/A|TRBJ2-1*01	1017.85				NA
P0215	NTC91-20170215	NTC	CD8	782434	2701	CD8_C05-CD6	diverse	CRC.P0215_C000084:18	Clonal	18	TRAV26-1_AGAGTAAGCACAG_TRAJ37	CIVRVSTGKLIF	TRAV26-1*01|.|TRAJ37*01,TRAJ37*02	1293.79				NA	TRBV7-9_CAGCTCCACCCGCGGAAGCTCTG_TRBJ1-3	CASSSTRGSSGNTIYF	TRBV7-9*03|N/A|TRBJ1-3*01	2548.18				NA
P0411	NTC91-20170411	NTC	CD8	298529	2071	CD8_C04-GZMK	diverse	CRC.P0411_C000028:3	Clonal	3	TRAV13-1_CAAGTTCCATTTCT_TRAJ4	CAASSISGGYNKLIF	TRAV13-1*02|.|TRAJ4*01	380.707				NA	TRBV4-1_GCCAAAGCCCCCTTAGCGGAACCCCCTAC_TRBJ2-7	CASSQSPLSGTPYEQYF	TRBV4-1*01|TRBD2*01,TRBD2*02|TRBJ2-7*01	1758				NA
P0413	NTC91-20170413	NTC	CD8	901655	2365	CD8_C03-CX3CR1	diverse	CRC.P0413_C000074:17	Clonal	17	TRAV8-2_AGTGAAGGGGGTAACA_TRAJ31	CVVSEGGNNARLMF	TRAV8-2*01|.|TRAJ31*01	540.8				NA	TRBV28_CAGCACCAGCGGACTAGTTTCCAATG_TRBJ2-1	CASTSGLVSNEQFF	TRBV28*01|TRBD2*01,TRBD2*02|TRBJ2-1*01	332.205				NA
P1212	NTC92-20161212	NTC	CD8	812506	2775	CD8_C04-GZMK	diverse	CRC.P1212_C000096:12	Clonal	12	TRAV5_TGCAGTCTCAGG_TRAJ29	CAVSGNTPLVF	TRAV5*01|.|TRAJ29*01	122.184				NA	TRBV4-3_CAAGAATCAGGAAACAC_TRBJ1-1	CASSQESGNTEAFF	TRBV4-3*01|N/A|TRBJ1-1*01	1510.53				NA
P1228	NTC92-20161228	NTC	CD8	596956	1778	CD8_C04-GZMK	diverse	CRC.P1228_C000359:2	Clonal	2	TRAV12-1_GTGTGTTTTCCCGAGGAGGCT_TRAJ8	CVFSRGGFQKLVF	TRAV12-1*01|.|TRAJ8*01	396.493				NA	TRBV6-4_GCAGTACTACAGGGGAGACCTAC_TRBJ2-1	CASSTTGETYNEQFF	TRBV6-4*01|TRBD1*01|TRBJ2-1*01	2583.44				NA
P0215	NTC92-20170215	NTC	CD8	598498	2320	CD8_C06-CD160	diverse	CRC.P0215_C000112:5	Clonal	5	TRAV8-6_TGAGTATGAGTGCCA_TRAJ31	CAVSMSARLMF	TRAV8-6*02|.|TRAJ31*01	198.618				NA	TRBV10-1_GCAGTAACGGCGGGCCATGGACTGA_TRBJ1-1	CASSNGGPWTEAFF	TRBV10-1*01|TRBD2*01,TRBD2*02|TRBJ1-1*01	822.937				NA
P0411	NTC92-20170411	NTC	CD8	387777	2164	CD8_C05-CD6	diverse	CRC.P0411_C000253:4	Clonal	4	TRAV3_GTGAGGCCACGTACCG_TRAJ44	CAVRPRTGTASKLTF	TRAV3*01|.|TRAJ44*01	764.518				NA	TRBV27_AGCAGCTCCGGGACCCAGATAAGCAC_TRBJ2-3	CASSSGTQISTDTQYF	TRBV27*01|TRBD1*01,TRBD2*01,TRBD2*02,TRBD2*02|TRBJ2-3*01	237.573				NA
P0413	NTC92-20170413	NTC	CD8	660255	2014	CD8_C06-CD160	diverse	CRC.P0413_C000368:1	NoClonal	1	TRAV17_GGACGCGAGGACTCA_TRAJ57	CATDARTQGGSEKLVF	TRAV17*01|.|TRAJ57*01	314.421				NA	TRBV11-2_GCAGCCTGGGACTATTCTACG_TRBJ2-7	CASSLGLFYEQYF	TRBV11-2*01|TRBD2*01,TRBD2*02|TRBJ2-7*01	203.628				NA
P0825	NTC92-20170825	NTC	CD8	416702	2896	CD8_C06-CD160	diverse	CRC.P0825_C000166:1	NoClonal	1	TRAV1-2_GTGAGCCGGGACCTGGGGGG_TRAJ13	CAVSRDLGGYQKVTF	TRAV1-2*01|.|TRAJ13*02	119.774	TRAV2_GGAGGTCCAGCAGGC_TRAJ15	CAVEVQQAGTALIF	TRAV2*01|.|TRAJ15*01	243.987	TRBV6-2_GCAGTGCCCTTTCACTAGCGGGAGTTTGGATGAACA_TRBJ2-2	CASSALSLAGVWMNTGELFF	TRBV6-2*01,TRBV6-3*01|TRBD2*02|TRBJ2-2*01	1127.92				NA
P1212	NTC93-20161212	NTC	CD8	650777	2587	CD8_C06-CD160	diverse	CRC.P1212_C000057:4	Clonal	4	TRAV3_GAGAGCCCCGATTAATAA_TRAJ43	CAVRAPINNNDMRF	TRAV3*01|.|TRAJ43*01	317.391				NA	TRBV6-2_GTTACGCTGTTCCGGGGTTGGGCAAT_TRBJ1-5	CASSYAVPGLGNQPQHF	TRBV6-2*01,TRBV6-3*01|TRBD2*01|TRBJ1-5*01	514.513				NA
P1228	NTC93-20161228	NTC	CD8	738713	2006	CD8_C06-CD160	diverse	CRC.P1228_C000530:1	NoClonal	1	TRAV9-2_AGTGATCCCCCTTTCGGAAA_TRAJ48	CALSDPPFGNEKLTF	TRAV9-2*01|.|TRAJ48*01	610.352				NA	TRBV13_GCATT(GG)GACAGACCAA_TRBJ2-5	CASSIGTDQETQYF	TRBV13*01|TRBD1*01|TRBJ2-5*01	619.53				NA
P0215	NTC93-20170215	NTC	CD8	469025	2236	CD8_C05-CD6	diverse	CRC.P0215_C000084:18	Clonal	18	TRAV26-1_AGAGTAAGCACAG_TRAJ37	CIVRVSTGKLIF	TRAV26-1*01|.|TRAJ37*01,TRAJ37*02	240.205				NA	TRBV7-9_CAGCTCCACCCGCGGAAGCTCTG_TRBJ1-3	CASSSTRGSSGNTIYF	TRBV7-9*03|N/A|TRBJ1-3*01	1421.9				NA
P0413	NTC93-20170413	NTC	CD8	1079511	3754	CD8_C05-CD6	diverse	CRC.P0413_C000267:1	NoClonal	1	TRAV35_GGCAGCTCGTCTATG_TRAJ26	CAGQLVYGQNFVF	TRAV35*01|.|TRAJ26*01	17.8711				NA	TRBV6-1_GAAGCTGAAGATA_TRBJ2-3	CASSEAEDTQYF	TRBV6-1*01|N/A|TRBJ2-3*01	190.849				NA
P1212	NTC94-20161212	NTC	CD8	666549	3138	CD8_C06-CD160	diverse	CRC.P1212_C000452:1	NoClonal	1	TRAV38-1_TGTGCCCTTTATCGGGGGGGAG_TRAJ54	CALYRGGAQKLVF	TRAV38-1*01|.|TRAJ54*01	327.683				NA	TRBV6-6_TACTCCGCGGGGTACGGAAA_TRBJ1-3	CASSYSAGYGNTIYF	TRBV6-6*01|TRBD2*01|TRBJ1-3*01	1657.01				NA
P1228	NTC94-20161228	NTC	CD8	556272	1429	CD8_C04-GZMK	diverse	CRC.P1228_C000856:1	NoClonal	1	TRAV8-6_GGTGTAGAACTCA_TRAJ10	CGVELTGGGNKLTF	TRAV8-6*02|.|TRAJ10*01	227.107				NA	TRBV20-1_AGAGATAGCAC_TRBJ2-3	CSARDSTDTQYF	TRBV20-1*01|N/A|TRBJ2-3*01	528.748				NA
P0411	NTC94-20170411	NTC	CD8	289902	2368	CD8_C06-CD160	diverse	CRC.P0411_C000064:3	Clonal	3	TRAV21_TGTGAAAGAA_TRAJ58	CAVKETSGSRLTF	TRAV21*01|.|TRAJ58*01	213.779				NA	TRBV5-4_AGCAGGCCCGGGACTAGCCGCGAGAC_TRBJ2-5	CASRPGTSRETQYF	TRBV5-4*01|TRBD2*01,TRBD2*02|TRBJ2-5*01	261.039				NA
P1212	NTC95-20161212	NTC	CD8	381683	2773	CD8_C01-LEF1	diverse	CRC.P1212_C000469:1	NoClonal	1	TRAV20_GCAGGTCTCAG_TRAJ40	CAVQVSGTYKYIF	TRAV20*01|.|TRAJ40*01	205.694				NA	TRBV19_AGTATCGCTGAAGACAGGCCGAAC_TRBJ2-2	CASSIAEDRPNTGELFF	TRBV19*01|TRBD1*01|TRBJ2-2*01	867.894				NA
P1228	NTC95-20161228	NTC	CD8	920929	2319	CD8_C03-CX3CR1	diverse	CRC.P1228_C000238:6	Clonal	6	TRAV12-3_GTGCA(ATG)GATAG_TRAJ12	CAMDSSYKLIF	TRAV12-3*01|.|TRAJ12*01	493.137	TRAV8-3_TGGGTTCCATGGAT_TRAJ33	Couldn't find FGXG	TRAV8-3*01|.|TRAJ33*01	263.538	TRBV5-6_GCAGCACCTTACGGGCTAGCAATAACGAG_TRBJ2-7	Couldn't find FGXG	TRBV5-6*01|TRBD2*01,TRBD2*02|TRBJ2-7*02	629.114				NA
P0215	NTC95-20170215	NTC	CD8	483316	2564	CD8_C05-CD6	diverse	CRC.P0215_C000245:1	NoClonal	1	TRAV12-1_GTGGT(GA)TAGGC_TRAJ35	Couldn't find FGXG	TRAV12-1*01|.|TRAJ35*01	121.224				NA	TRBV29-1_AGCGTGGGGTCAGACACCTATG_TRBJ1-2	CSVGSDTYGYTF	TRBV29-1*01|N/A|TRBJ1-2*01	333.188				NA
P0411	NTC95-20170411	NTC	CD8	318022	2210	CD8_C05-CD6	diverse	CRC.P0411_C000423:1	NoClonal	1	TRAV20_TGCAGTCTACC_TRAJ40	CAVQSTSGTYKYIF	TRAV20*01|.|TRAJ40*01	74.6969				NA	TRBV20-1_GCTAGGATGCGGGACAGGACCTCCGAGC_TRBJ2-7	CSARMRDRTSEQYF	TRBV20-1*01|TRBD1*01|TRBJ2-7*01	556.802				NA
P0825	NTC95-20170825	NTC	CD8	348227	2527	CD8_C06-CD160	diverse	CRC.P0825_C000010:11	Clonal	11	TRAV6_CTAGAGTGGGGAGG_TRAJ45	CALEWGGADGLTF	TRAV6*01|.|TRAJ45*01	489.231				NA	TRBV24-1_AGTGACCCCACTAGCGGTGATACGAACAAT_TRBJ2-1	CATSDPTSGDTNNEQFF	TRBV24-1*01|TRBD2*01,TRBD2*02|TRBJ2-1*01	2549.91				NA
P1212	NTC96-20161212	NTC	CD8	465592	2931	CD8_C05-CD6	diverse	CRC.P1212_C000772:1	NoClonal	1	TRAV6_TCTAGGGGATGCA_TRAJ39	CALGDAGNMLTF	TRAV6*01|.|TRAJ39*01	399.424				NA	TRBV7-8_CTTAGGCTCTGGTGGCGGCAAT_TRBJ1-5	CASSLGSGGGNQPQHF	TRBV7-8*01|N/A|TRBJ1-5*01	328.344				NA
P1228	NTC96-20161228	NTC	CD8	542172	1797	CD8_C04-GZMK	diverse	CRC.P1228_C000029:17	Clonal	17	TRAV1-1_GCGCTTTCGATAA_TRAJ26	CAFDNYGQNFVF	TRAV1-1*01|.|TRAJ26*01	100.122				NA	TRBV5-1_CAGCTCCGCGCGGGAGTCCTA_TRBJ2-7	CASSSARESYEQYF	TRBV5-1*01|TRBD2*02|TRBJ2-7*01	1132.06				NA
P0215	NTC96-20170215	NTC	CD8	567126	2436	CD8_C05-CD6	diverse	CRC.P0215_C000001:5	Clonal	5	TRAV5_GAGAGGGGGAGCAA_TRAJ33	Couldn't find FGXG	TRAV5*01|.|TRAJ33*01	275.2				NA	TRBV3-1_CCAAGGTTCGGCAGGGGCACAAGA_TRBJ2-5	CASSQGSAGAQETQYF	TRBV3-1*01|TRBD1*01|TRBJ2-5*01	694.661				NA
P0411	NTC96-20170411	NTC	CD8	311816	1907	CD8_C04-GZMK	diverse	CRC.P0411_C000012:7	Clonal	7	TRAV35_GTGCTGCCTTTTCT_TRAJ22	CAAFSSGSARQLTF	TRAV35*02|.|TRAJ22*01	640.689				NA	TRBV27_GGATTCTACACC_TRBJ2-2	CASGFYTGELFF	TRBV27*01|N/A|TRBJ2-2*01	1705.48				NA
P0413	NTC96-20170413	NTC	CD8	1041484	2546	CD8_C07-LAYN	diverse	CRC.P0413_C000050:32	Clonal	32	TRAV4_TGACATCCGCCAGG_TRAJ15	CLVGDIRQAGTALIF	TRAV4*01|.|TRAJ15*01	1409	TRAV5_AGAGTCTCATGGAT_TRAJ33	Couldn't find FGXG	TRAV5*01|.|TRAJ33*01	856.227	TRBV4-1_GCGTA(GA)CAGGCGGGGTGAGC_TRBJ2-1	CASSVDRRGEQFF	TRBV4-1*01|TRBD1*01,TRBD2*01|TRBJ2-1*01	2612.74				NA
P0825	NTC96-20170825	NTC	CD8	475768	2546	CD8_C05-CD6	diverse	CRC.P0825_C000593:1	NoClonal	1	TRAV3_GTGAGCCCCAGGGGGAA_TRAJ7	CAVSPRGNNRLAF	TRAV3*01|.|TRAJ7*01	449.237				NA	TRBV11-2_GCAGCCCTAGGTGGGACAGCAAGAATGA_TRBJ2-1	CASSPRWDSKNEQFF	TRBV11-2*03|TRBD1*01|TRBJ2-1*01	4781.79				NA
P1212	NTC97-20161212	NTC	CD8	521451	2527	CD8_C05-CD6	diverse	CRC.P1212_C000077:2	Clonal	2	TRAV17_ACTGATCCGACATCA_TRAJ6	CATDPTSGGSYIPTF	TRAV17*01|.|TRAJ6*01	593.301				NA	TRBV11-3_AGCAGAGAAGGGAACA_TRBJ1-1	CASREGNTEAFF	TRBV11-3*01,TRBV11-3*02|N/A|TRBJ1-1*01	1074.43	TRBV4-3_CAAGATGGGGGGACAGGGGGTAGTTACGA_TRBJ2-7	Couldn't find FGXG	TRBV4-3*01|TRBD1*01|TRBJ2-7*02	531.642
P1228	NTC97-20161228	NTC	CD8	597076	2551	CD8_C04-GZMK	diverse	CRC.P1228_C000040:8	Clonal	8	TRAV8-2_GTGAGGGGGTTGAGGGAAT_TRAJ47	CVVRGLREYGNKLVF	TRAV8-2*01|.|TRAJ47*01	152.739				NA	TRBV2_CAGCACTATTAGCGGGGGGGCCGAGGAGAC_TRBJ2-5	CASTISGGAEETQYF	TRBV2*01|TRBD2*01|TRBJ2-5*01	175.224				NA
P0411	NTC97-20170411	NTC	CD8	457723	1980	CD8_C05-CD6	diverse	CRC.P0411_C000168:1	NoClonal	1	TRAV17_GGACGCGTGGATAAATAG_TRAJ53	CATDAWINSGGSNYKLTF	TRAV17*01|.|TRAJ53*01	948.001				NA	TRBV27_TTATCATGGACAGAAATTTCCTA_TRBJ2-7	CASSLSWTEISYEQYF	TRBV27*01|TRBD1*01|TRBJ2-7*01	432.794				NA
P0123	NTC97-20180123	NTC	CD8	381179	2482	CD8_C05-CD6	diverse	CRC.P0123_C000108:2	Clonal	2	TRAV25_GCAGGATTAATT_TRAJ54	CAGLIQGAQKLVF	TRAV25*01|.|TRAJ54*01	46.8131				NA	TRBV10-2_GCAGT(G)GACAGTTTATGAAC_TRBJ1-1	CASSGQFMNTEAFF	TRBV10-2*01|TRBD1*01|TRBJ1-1*01	904.771				NA
P1228	NTC98-20161228	NTC	CD8	618978	2395	CD8_C04-GZMK	diverse	CRC.P1228_C000651:1	NoClonal	1	TRAV12-2_GCCGTCTCCCGGGTGGAC_TRAJ5	CAVSRVDTGRRALTF	TRAV12-2*01|.|TRAJ5*01	246.577				NA	TRBV19_CCAGTTCCACAGGGATGGACACC_TRBJ2-2	CASSTGMDTGELFF	TRBV19*01|TRBD1*01|TRBJ2-2*01	1427.33				NA
P0411	NTC98-20170411	NTC	CD8	338167	2033	CD8_C06-CD160	diverse	CRC.P0411_C000086:11	Clonal	11	TRAV1-2_AGAGATCAAAATT_TRAJ41	CAVRDQNSGYALNF	TRAV1-2*01|.|TRAJ41*01	411.465				NA	TRBV13_AGCTTGGACCCCCCGAGCTCTG_TRBJ1-3	CASSLDPPSSGNTIYF	TRBV13*01|N/A|TRBJ1-3*01	806.544				NA
P0825	NTC98-20170825	NTC	CD8	514591	2435	CD8_C05-CD6	diverse	CRC.P0825_C000050:9	Clonal	9	TRAV17_GTGCTGCTAGAATTC_TRAJ54	CAARIQGAQKLVF	TRAV17*01|.|TRAJ54*01	77.495				NA	TRBV28_AGTTTCACTACCGGAGGTACTGA_TRBJ1-1	CASSFTTGGTEAFF	TRBV28*01|TRBD2*02|TRBJ1-1*01	394.049				NA
P0123	NTC98-20180123	NTC	CD8	394377	2309	CD8_C07-LAYN	diverse	CRC.P0123_C000163:2	Clonal	2	TRAV17_GGACGCGTGGGGAG_TRAJ54	CATDAWGAQKLVF	TRAV17*01|.|TRAJ54*01	177.217	TRAV26-2_TGCATGACGGCCTCGGAAAACTA_TRAJ26	CMTASENYGQNFVF	TRAV26-2*01|.|TRAJ26*01	228.684	TRBV5-4_CTGGGATCAACAGGGG(G)GAAAC_TRBJ1-3	CASSWDQQGGNTIYF	TRBV5-4*01|TRBD1*01|TRBJ1-3*01	188.076				NA
P1228	NTC99-20161228	NTC	CD8	553474	2636	CD8_C05-CD6	diverse	CRC.P1228_C000713:1	NoClonal	1	TRAV14_DV4_AATGACCACTAC_TRAJ40	CAMTTTSGTYKYIF	TRAV14_DV4*02|.|TRAJ40*01	320.198				NA	TRBV6-5_GCAGTCCCCACACAGGGGGTAATCA_TRBJ1-5	CASSPHTGGNQPQHF	TRBV6-5*01|TRBD1*01|TRBJ1-5*01	405.599				NA
P0411	NTC99-20170411	NTC	CD8	347194	1505	CD8_C06-CD160	diverse	CRC.P0411_C000095:1	NoClonal	1	TRAV19_TGAGTCTCTGGAAT_TRAJ29	CALSLWNSGNTPLVF	TRAV19*01|.|TRAJ29*01	55.3026				NA	TRBV28_AGCAGCCGTGTAGCGGGAGCAGTCAACGAG_TRBJ2-7	CASSRVAGAVNEQYF	TRBV28*01|TRBD2*02|TRBJ2-7*01	1310.69				NA
P0825	NTC99-20170825	NTC	CD8	667655	2766	CD8_C04-GZMK	diverse	CRC.P0825_C000074:1	NoClonal	1	TRAV2_TGTGCCCCCTATG_TRAJ7	CAPYGNNRLAF	TRAV2*01|.|TRAJ7*01	497.209				NA	TRBV6-2_CAGTTTCGGGTCACTAACCTAC_TRBJ2-7	CASSFGSLTYEQYF	TRBV6-2*01,TRBV6-3*01|N/A|TRBJ2-7*01	1467.55				NA
P0123	NTC99-20180123	NTC	CD8	390230	2166	CD8_C05-CD6	diverse	CRC.P0123_C000420:2	Clonal	2	TRAV12-2_CCGTGACTGGGGAGGTCGATGAC_TRAJ43	CAVTGEVDDMRF	TRAV12-2*02|.|TRAJ43*01	527.044				NA	TRBV5-1_AGCTT(GG)GGCCGAACA_TRBJ1-1	CASSLGPNTEAFF	TRBV5-1*01|TRBD1*01|TRBJ1-1*01	793.353				NA
P0701	P0701-NTC-1-1	NTC	CD8	1461075	2874	CD8_C05-CD6	diverse	CRC.P0701_C000004:1	NoClonal	1	TRAV12-1_TGGTGGGTGGGGGTAACA_TRAJ31	CVVGGGNNARLMF	TRAV12-1*01|.|TRAJ31*01	677.071				NA	TRBV20-1_AGAGATCCTAGACGGGGGTACACAG_TRBJ2-3	CSARDPRRGYTDTQYF	TRBV20-1*01|TRBD2*01|TRBJ2-3*01	935.905				NA
P0701	P0701-NTC-1-10	NTC	CD8	1434562	2921	CD8_C06-CD160	diverse	CRC.P0701_C000013:7	Clonal	7	TRAV38-1_ATGAACCCCGGTGG_TRAJ32	CAFMNPGGATNKLIF	TRAV38-1*01|.|TRAJ32*02	303.859				NA	TRBV28_GCAGTAATACACCCAGCAGAGCTTGGCAAGCGGGCTCCT_TRBJ2-1	CASSNTPSRAWQAGSYNEQFF	TRBV28*01|TRBD2*01,TRBD2*02|TRBJ2-1*01	2025.48				NA
P0701	P0701-NTC-1-11	NTC	CD8	1119340	2059	CD8_C06-CD160	diverse	CRC.P0701_C000013:7	Clonal	7	TRAV38-1_ATGAACCCCGGTGG_TRAJ32	CAFMNPGGATNKLIF	TRAV38-1*01|.|TRAJ32*02	118.96				NA	TRBV28_GCAGTAATACACCCAGCAGAGCTTGGCAAGCGGGCTCCT_TRBJ2-1	CASSNTPSRAWQAGSYNEQFF	TRBV28*01|TRBD2*01,TRBD2*02|TRBJ2-1*01	1401.9				NA
P0701	P0701-NTC-1-12	NTC	CD8	1510814	3341	CD8_C05-CD6	diverse	CRC.P0701_C000195:5	Clonal	5	TRAV19_GCTCTTGGGAACTA_TRAJ33	Couldn't find FGXG	TRAV19*01|.|TRAJ33*01	349.13				NA	TRBV20-1_AGAGATGCTCGCCAGGGCTATAACGAG_TRBJ2-7	CSARDARQGYNEQYF	TRBV20-1*01|TRBD1*01|TRBJ2-7*01	1304.93				NA
P0701	P0701-NTC-1-13	NTC	CD8	1811349	2864	CD8_C06-CD160	diverse	CRC.P0701_C000368:2	Clonal	2	TRAV36_DV7_CTGTGAAAAGCTCTCTGACA_TRAJ24	CAVKSSLTTDSWGKLQF	TRAV36_DV7*01|.|TRAJ24*02	39.4555				NA	TRBV19_CAGTAACCCCTTGCGGGGGTCGGGCTCTTCCTTC_TRBJ1-2	CASNPLRGSGSSF	TRBV19*01|TRBD2*01|TRBJ1-2*01	553.914				NA
P0701	P0701-NTC-1-14	NTC	CD8	1356511	2664	CD8_C04-GZMK	diverse	CRC.P0701_C000253:1	NoClonal	1	TRAV29_DV5_GCAGCCCCAATTTCCG_TRAJ41	CAAPISGYALNF	TRAV29_DV5*01|.|TRAJ41*01	48.2754				NA	TRBV7-8_CCCTA(G)ACAGCTCTG_TRBJ1-3	CASTLDSSGNTIYF	TRBV7-8*01|TRBD1*01|TRBJ1-3*01	197.735				NA
P0701	P0701-NTC-1-15	NTC	CD8	1759738	2305	CD8_C04-GZMK	diverse	CRC.P0701_C000076:6	Clonal	6	TRAV8-1_CCGTGGGCATGGAC_TRAJ5	CAVGMDTGRRALTF	TRAV8-1*01|.|TRAJ5*01	292.444				NA	TRBV13_CAGCACGGGACAGGGTTTTGAAGAG_TRBJ2-5	CASTGQGFEETQYF	TRBV13*01|TRBD1*01|TRBJ2-5*01	444.273				NA
P0701	P0701-NTC-1-17	NTC	CD8	1731929	2979	CD8_C05-CD6	diverse	CRC.P0701_C000242:1	NoClonal	1	TRAV8-1_CCGTGGGGAACTA_TRAJ26	CAVGNYGQNFVF	TRAV8-1*01|.|TRAJ26*01	92.6313				NA	TRBV4-3_CAAGACTGGCAGGGTCAAGA_TRBJ2-5	CASSQDWQGQETQYF	TRBV4-3*01|TRBD1*01|TRBJ2-5*01	659.963				NA
P0701	P0701-NTC-1-19	NTC	CD8	1574643	2570	CD8_C04-GZMK	diverse	CRC.P0701_C000076:6	Clonal	6	TRAV8-1_CCGTGGGCATGGAC_TRAJ5	CAVGMDTGRRALTF	TRAV8-1*01|.|TRAJ5*01	339.349				NA	TRBV13_CAGCACGGGACAGGGTTTTGAAGAG_TRBJ2-5	CASTGQGFEETQYF	TRBV13*01|TRBD1*01|TRBJ2-5*01	887.572				NA
P0701	P0701-NTC-1-2	NTC	CD8	1758868	3487	CD8_C05-CD6	diverse	CRC.P0701_C000116:4	Clonal	4	TRAV19_CTCTGGGCAAC_TRAJ33	Couldn't find FGXG	TRAV19*01|.|TRAJ33*01	380.225				NA	TRBV20-1_TAGAGCCCAGCGGGAGGGGTACAA_TRBJ2-1	CSARAQREGYNEQFF	TRBV20-1*01|TRBD2*02|TRBJ2-1*01	989.805				NA
P0701	P0701-NTC-1-21	NTC	CD8	1363776	3306	CD8_C06-CD160	diverse	CRC.P0701_C000039:2	Clonal	2	TRAV26-2_TGTGTGCCAACAATTGTCTGG_TRAJ28	CQQLSGAGSYQLTF	TRAV26-2*01|.|TRAJ28*01	252.699	TRAV29_DV5_CAATC(G)GAGCC_TRAJ54	CAAIGAQKLVF	TRAV29_DV5*01|.|TRAJ54*01	896.05	TRBV16_CCAATACGGCGGGATCTATG_TRBJ1-2	CASSQYGGIYGYTF	TRBV16*01|TRBD2*02|TRBJ1-2*01	735.412				NA
P0701	P0701-NTC-1-22	NTC	CD8	854969	2642	CD8_C06-CD160	diverse	CRC.P0701_C000013:7	Clonal	7	TRAV38-1_ATGAACCCCGGTGG_TRAJ32	CAFMNPGGATNKLIF	TRAV38-1*01|.|TRAJ32*02	74.9624				NA	TRBV28_GCAGTAATACACCCAGCAGAGCTTGGCAAGCGGGCTCCT_TRBJ2-1	CASSNTPSRAWQAGSYNEQFF	TRBV28*01|TRBD2*01,TRBD2*02|TRBJ2-1*01	1223.63				NA
P0701	P0701-NTC-1-26	NTC	CD8	1940224	3068	CD8_C03-CX3CR1	diverse	CRC.P0701_C000478:3	Clonal	3	TRAV5_GTGCACCACCTGGCT_TRAJ37	CAPPGSGNTGKLIF	TRAV5*01|.|TRAJ37*01	292.097	TRAV8-3_TGTGGGGGCTGGT_TRAJ4	CAVGAGGYNKLIF	TRAV8-3*02|.|TRAJ4*01	536.99	TRBV15_GGAGAACAGACCCAGAACTA_TRBJ1-2	CATSGEQTQNYGYTF	TRBV15*01|N/A|TRBJ1-2*01	36.1926				NA
P0701	P0701-NTC-1-28	NTC	CD8	1573146	2990	CD8_C06-CD160	diverse	CRC.P0701_C000016:1	NoClonal	1	TRAV35_GTGCTGGTCGAGGT_TRAJ53	CAGRGSNYKLTF	TRAV35*02|.|TRAJ53*01	878.898				NA	TRBV20-1_AGTGCCAACCAGCCGCCTAGGGGGAACAT_TRBJ2-4	CSANQPPRGNIQYF	TRBV20-1*01|TRBD1*01|TRBJ2-4*01	742.181				NA
P0701	P0701-NTC-1-3	NTC	CD8	1730369	2502	CD8_C05-CD6	diverse	CRC.P0701_C000376:1	NoClonal	1	TRAV12-2_GATCAACCCCCGGGGAG_TRAJ23	CAVINPRGGKLIF	TRAV12-2*01|.|TRAJ23*01	468.062	TRAV5_AGAGAAGGTAGGTGGAG_TRAJ9	CAEKVGGGFKTIF	TRAV5*01|.|TRAJ9*01	135.031	TRBV20-1_GTGCTGATCCGGGACAGGGGGCCGGGGAGCA_TRBJ2-7	CSADPGQGAGEQYF	TRBV20-1*01|TRBD1*01|TRBJ2-7*01	512.898				NA
P0701	P0701-NTC-1-30	NTC	CD8	1188908	3208	CD8_C06-CD160	diverse	CRC.P0701_C000040:1	NoClonal	1	TRAV38-1_TTTCAACCCTCCCACCG_TRAJ49	CAFNPPTGNQFYF	TRAV38-1*01|.|TRAJ49*01	225.656				NA	TRBV20-1_AGTGAGGCATTTTCCTA_TRBJ2-1	CSASEAFSYNEQFF	TRBV20-1*01|N/A|TRBJ2-1*01	864.328				NA
P0701	P0701-NTC-1-31	NTC	CD8	1439654	2724	CD8_C04-GZMK	diverse	CRC.P0701_C000410:2	Clonal	2	TRAV14_DV4_AATGAACTCTG_TRAJ37	CAMNSGNTGKLIF	TRAV14_DV4*02|.|TRAJ37*01	350.391				NA	TRBV10-3_AGTGATGGGGGGTGGCAGT_TRBJ2-1	CAISDGGWQFF	TRBV10-3*01|TRBD2*01,TRBD2*01|TRBJ2-1*01	733.763				NA
P0701	P0701-NTC-1-32	NTC	CD8	1007055	2510	CD8_C04-GZMK	diverse	CRC.P0701_C000146:5	Clonal	5	TRAV17_TGTGCCTGGCAGAACAGTG_TRAJ3	CAWQNSASKIIF	TRAV17*01|.|TRAJ3*01	354.9	TRAV6_GTGCTCTCTATG_TRAJ26	CALYGQNFVF	TRAV6*02|.|TRAJ26*01	178.243	TRBV5-1_CTTGGTCACGGGACAGGGCCACGAG_TRBJ2-7	CASSLVTGQGHEQYF	TRBV5-1*01|TRBD1*01|TRBJ2-7*01	510.904				NA
P0701	P0701-NTC-1-33	NTC	CD8	1264327	3000	CD8_C06-CD160	diverse	CRC.P0701_C000013:7	Clonal	7	TRAV38-1_ATGAACCCCGGTGG_TRAJ32	CAFMNPGGATNKLIF	TRAV38-1*01|.|TRAJ32*02	58.226				NA	TRBV28_GCAGTAATACACCCAGCAGAGCTTGGCAAGCGGGCTCCT_TRBJ2-1	CASSNTPSRAWQAGSYNEQFF	TRBV28*01|TRBD2*01,TRBD2*02|TRBJ2-1*01	687.652				NA
P0701	P0701-NTC-1-34	NTC	CD8	1635514	3348	CD8_C06-CD160	diverse	CRC.P0701_C000220:1	NoClonal	1	TRAV19_GAGGCGCCGGGAGGCT_TRAJ35	Couldn't find FGXG	TRAV19*01|.|TRAJ35*01	224.776				NA	TRBV6-2_TACTCGACGATCCCCCAATATCAGACC_TRBJ2-5	CASSYSTIPQYQTQYF	TRBV6-2*01,TRBV6-3*01|N/A|TRBJ2-5*01	598.81				NA
P0701	P0701-NTC-1-35	NTC	CD8	1527005	3564	CD8_C06-CD160	diverse	CRC.P0701_C000018:6	Clonal	6	TRAV12-2_CGTGAGGGGAGAGAATA_TRAJ31	CAVRGENNNARLMF	TRAV12-2*01|.|TRAJ31*01	376.999				NA	TRBV28_AGTTTCTCAACGCTAGCGGGAGGGCCAAGGGAGAC_TRBJ2-5	CASSFSTLAGGPRETQYF	TRBV28*01|TRBD2*02|TRBJ2-5*01	449.764				NA
P0701	P0701-NTC-1-36	NTC	CD8	1142987	2302	CD8_C06-CD160	diverse	CRC.P0701_C000368:2	Clonal	2	TRAV36_DV7_CTGTGAAAAGCTCTCTGACA_TRAJ24	CAVKSSLTTDSWGKLQF	TRAV36_DV7*01|.|TRAJ24*02	16.4591				NA	TRBV19_CAGTAACCCCTTGCGGGGGTCGGGCTCTTCCTTC_TRBJ1-2	CASNPLRGSGSSF	TRBV19*01|TRBD2*01|TRBJ1-2*01	290.629				NA
P0701	P0701-NTC-1-42	NTC	CD8	1198262	3437	CD8_C06-CD160	diverse	CRC.P0701_C000390:1	NoClonal	1	TRAV8-4_GAGTGTTTGGACCTC_TRAJ40	CAVSVWTSGTYKYIF	TRAV8-4*01|.|TRAJ40*01	99.727				NA	TRBV29-1_GAAGATGGTGTCCGGACAGGGGGCTTAGGGGAGAC_TRBJ2-5	CSVEDGVRTGGLGETQYF	TRBV29-1*01|TRBD1*01|TRBJ2-5*01	277.865				NA
P0701	P0701-NTC-1-44	NTC	CD8	1245414	2444	CD8_C01-LEF1	diverse	CRC.P0701_C000348:1	NoClonal	1	TRAV14_DV4_GCAATAGACGGTGG_TRAJ32	CAIDGGATNKLIF	TRAV14_DV4*02|.|TRAJ32*02	69.1186				NA	TRBV5-1_CTTGGCCGGGACTAGCGGGGGCTACG_TRBJ2-7	CASSLAGTSGGYEQYF	TRBV5-1*01|TRBD2*01|TRBJ2-7*01	363.094				NA
P0701	P0701-NTC-1-47	NTC	CD8	1400327	2546	CD8_C04-GZMK	diverse	CRC.P0701_C000410:2	Clonal	2	TRAV14_DV4_AATGAACTCTG_TRAJ37	CAMNSGNTGKLIF	TRAV14_DV4*02|.|TRAJ37*01	128.678				NA	TRBV10-3_AGTGATGGGGGGTGGCAGT_TRBJ2-1	CAISDGGWQFF	TRBV10-3*01|TRBD2*01,TRBD2*01|TRBJ2-1*01	824.766				NA
P0701	P0701-NTC-1-48	NTC	CD8	1211985	2855	CD8_C04-GZMK	diverse	CRC.P0701_C000583:1	NoClonal	1	TRAV4_GTGACCCTTACACC_TRAJ34	CLVGDPYTDKLIF	TRAV4*01|.|TRAJ34*01	376.573				NA	TRBV19_GTATAAGGGGGATCTACA_TRBJ2-1	CASSIRGIYNEQFF	TRBV19*01|TRBD1*01|TRBJ2-1*01	856.84				NA
P0701	P0701-NTC-1-49	NTC	CD8	1301833	3384	CD8_C05-CD6	diverse	CRC.P0701_C000195:5	Clonal	5	TRAV19_GCTCTTGGGAACTA_TRAJ33	Couldn't find FGXG	TRAV19*01|.|TRAJ33*01	123.31				NA	TRBV20-1_AGAGATGCTCGCCAGGGCTATAACGAG_TRBJ2-7	CSARDARQGYNEQYF	TRBV20-1*01|TRBD1*01|TRBJ2-7*01	485.724				NA
P0701	P0701-NTC-1-5	NTC	CD8	1529021	2784	CD8_C07-LAYN	diverse	CRC.P0701_C000284:1	NoClonal	1	TRAV1-2_TGTGAAGGCCCTTTACGGGGC_TRAJ28	CAVKALYGAGSYQLTF	TRAV1-2*01|.|TRAJ28*01	73.6307				NA	TRBV21-1_CAGCAGGCGACCAGGGGCACGAGGCGAGC_TRBJ2-7	CASSRRPGARGEQYF	TRBV21-1*01|TRBD1*01|TRBJ2-7*01	148.99	TRBV6-2_GCAGTCCAGGGAGGGCGTATGAG_TRBJ2-1	CASSPGRAYEQFF	TRBV6-2*01,TRBV6-3*01|TRBD2*02|TRBJ2-1*01	1411.06
P0701	P0701-NTC-1-52	NTC	CD8	1333112	3184	CD8_C05-CD6	diverse	CRC.P0701_C000558:1	NoClonal	1	TRAV17_GGACGCGTTAAGAGCC_TRAJ54	CATDALRAQKLVF	TRAV17*01|.|TRAJ54*01	403.201	TRAV29_DV5_GCAAGAAAAATAGG_TRAJ35	Couldn't find FGXG	TRAV29_DV5*01|.|TRAJ35*01	66.9922	TRBV18_TCACCGATCCAGCC_TRBJ1-5	CASSPIQPQHF	TRBV18*01|N/A|TRBJ1-5*01	378.166	TRBV9_GCGTACCGGGGTCAGAT_TRBJ2-3	CASSVPGSDTQYF	TRBV9*01|TRBD2*01|TRBJ2-3*01	974.073
P0701	P0701-NTC-1-55	NTC	CD8	1717505	2715	CD8_C03-CX3CR1	diverse	CRC.P0701_C000076:6	Clonal	6	TRAV8-1_CCGTGGGCATGGAC_TRAJ5	CAVGMDTGRRALTF	TRAV8-1*01|.|TRAJ5*01	166.18				NA	TRBV13_CAGCACGGGACAGGGTTTTGAAGAG_TRBJ2-5	CASTGQGFEETQYF	TRBV13*01|TRBD1*01|TRBJ2-5*01	512.32				NA
P0701	P0701-NTC-1-56	NTC	CD8	1678743	2710	CD8_C05-CD6	diverse	CRC.P0701_C000175:1	NoClonal	1	TRAV8-4_GTGCTTCCTTTAACC_TRAJ23	CASFNQGGKLIF	TRAV8-4*01|.|TRAJ23*01	352.286				NA	TRBV20-1_CGCTAACAGGGGGCTGGACGAG_TRBJ2-7	CSANRGLDEQYF	TRBV20-1*01|TRBD1*01|TRBJ2-7*01	480.844				NA
P0701	P0701-NTC-1-58	NTC	CD8	1706020	4344	CD8_C06-CD160	diverse	CRC.P0701_C000018:6	Clonal	6	TRAV12-2_CGTGAGGGGAGAGAATA_TRAJ31	CAVRGENNNARLMF	TRAV12-2*01|.|TRAJ31*01	627.137				NA	TRBV28_AGTTTCTCAACGCTAGCGGGAGGGCCAAGGGAGAC_TRBJ2-5	CASSFSTLAGGPRETQYF	TRBV28*01|TRBD2*02|TRBJ2-5*01	417.603				NA
P0701	P0701-NTC-1-60	NTC	CD8	1168438	2104	CD8_C04-GZMK	diverse	CRC.P0701_C000264:6	Clonal	6	TRAV10_CCTACCCCGGGGGGCCAAAT_TRAJ41	CNYTVSPFSNLRWYKQDTGRGPVSLTIMTFSENTKSNGRYTATLDADTKQSSLHITASQLSDSASYPGGPNSGYALNF	TRAV10*01|.|TRAJ41*01	924.423	TRAV10_GAGCGGAGGTTATA_TRAJ34	CVVSGGYNTDKLIF	TRAV10*01|.|TRAJ34*01	423.374	TRBV6-6_GCAGTACGCGAAAC_TRBJ1-3	CASSTRNTIYF	TRBV6-6*01|N/A|TRBJ1-3*01	816.914				NA
P0701	P0701-NTC-1-61	NTC	CD8	1485237	3075	CD8_C04-GZMK	diverse	CRC.P0701_C000221:1	NoClonal	1	TRAV12-2_CCGTGCCGAGCTG_TRAJ24	CAVPSWGKLQF	TRAV12-2*01|.|TRAJ24*02	484.729				NA	TRBV27_CAGCACCCCTTACCGGGACAGACCCACAG_TRBJ2-3	CASTPYRDRPTDTQYF	TRBV27*01|TRBD1*01|TRBJ2-3*01	966.614				NA
P0701	P0701-NTC-1-63	NTC	CD8	1374704	2879	CD8_C05-CD6	diverse	CRC.P0701_C000244:1	NoClonal	1	TRAV22_GTGCTCTTCATACT_TRAJ9	CALHTGGFKTIF	TRAV22*01|.|TRAJ9*01	189.789				NA	TRBV15_CAGAGGCCCCGG(GA)ACACT_TRBJ1-1	CATSRGPGNTEAFF	TRBV15*01|TRBD2*02|TRBJ1-1*01	435.531				NA
P0701	P0701-NTC-1-66	NTC	CD8	1066037	2617	CD8_C04-GZMK	diverse	CRC.P0701_C000109:1	NoClonal	1	TRAV14_DV4_GAGGGCGGGAATAC_TRAJ9	CAMREGGNTGGFKTIF	TRAV14_DV4*02|.|TRAJ9*01	215.266				NA	TRBV7-9_GCAGCCCGGCAGGGGGCGTAACCGG_TRBJ2-2	CASSPAGGVTGELFF	TRBV7-9*03|TRBD1*01|TRBJ2-2*01	464.932				NA
P0701	P0701-NTC-1-67	NTC	CD8	1400313	3229	CD8_C06-CD160	diverse	CRC.P0701_C000008:1	NoClonal	1	TRAV4_CGTGGACAAGGATA_TRAJ12	CLVDKDSSYKLIF	TRAV4*01|.|TRAJ12*01	853.683				NA	TRBV29-1_CGTTGCTACACAGGAGCTGGA(CTA)CGAGC_TRBJ2-7	CSVATQELDYEQYF	TRBV29-1*01|TRBD2*01,TRBD2*02|TRBJ2-7*01	1031.53				NA
P0701	P0701-NTC-1-69	NTC	CD8	1167558	2122	CD8_C06-CD160	diverse	CRC.P0701_C000013:7	Clonal	7	TRAV38-1_ATGAACCCCGGTGG_TRAJ32	CAFMNPGGATNKLIF	TRAV38-1*01|.|TRAJ32*02	184.466				NA	TRBV28_GCAGTAATACACCCAGCAGAGCTTGGCAAGCGGGCTCCT_TRBJ2-1	CASSNTPSRAWQAGSYNEQFF	TRBV28*01|TRBD2*01,TRBD2*02|TRBJ2-1*01	1797.44				NA
P0701	P0701-NTC-1-7	NTC	CD8	1728209	3036	CD8_C01-LEF1	diverse	CRC.P0701_C000130:1	NoClonal	1	TRAV3_GCTGTTTCGAACA_TRAJ30	CAVSNRDDKIIF	TRAV3*01|.|TRAJ30*01	196.482				NA	TRBV6-5_TACTCGTCCGGTGCTTTGGACGAG_TRBJ2-7	CASSYSSGALDEQYF	TRBV6-5*01|N/A|TRBJ2-7*01	133.776				NA
P0701	P0701-NTC-1-70	NTC	CD8	1305866	2631	CD8_C04-GZMK	diverse	CRC.P0701_C000624:1	NoClonal	1	TRAV19_TGAGGTAATGGTTGCGGCTGGT_TRAJ4	CALSEVMVAAGGYNKLIF	TRAV19*01|.|TRAJ4*01	242.107	TRAV6_GTGCTCCCCCAGGGGATGGCA_TRAJ38	Couldn't find FGXG	TRAV6*02|.|TRAJ38*01	112.233	TRBV12-4_AGTTTGCGATGGGGTGGAGCAACT_TRBJ1-4	CASSLRWGGATNEKLFF	TRBV12-4*01,TRBV12-4*02|N/A|TRBJ1-4*01	287.428				NA
P0701	P0701-NTC-1-75	NTC	CD8	1892624	3025	CD8_C03-CX3CR1	diverse	CRC.P0701_C000022:8	Clonal	8	TRAV12-1_GTGGTCCGACGGAAT_TRAJ29	CVVRRNSGNTPLVF	TRAV12-1*01|.|TRAJ29*01	210.034	TRAV24_TGCCTCCCGTGGCAGAG_TRAJ18	CASRGRGSTLGRLYF	TRAV24*01|.|TRAJ18*01	168.082	TRBV27_GCAGTCCGCCGGGACTAGCGGGAGTTGGTGAGC_TRBJ2-1	CASSPPGLAGVGEQFF	TRBV27*01|TRBD2*02|TRBJ2-1*01	197.127				NA
P0701	P0701-NTC-1-76	NTC	CD8	1628941	3044	CD8_C06-CD160	diverse	CRC.P0701_C000018:6	Clonal	6	TRAV12-2_CGTGAGGGGAGAGAATA_TRAJ31	CAVRGENNNARLMF	TRAV12-2*01|.|TRAJ31*01	860.526				NA	TRBV28_AGTTTCTCAACGCTAGCGGGAGGGCCAAGGGAGAC_TRBJ2-5	CASSFSTLAGGPRETQYF	TRBV28*01|TRBD2*02|TRBJ2-5*01	894.54				NA
P0701	P0701-NTC-1-77	NTC	CD8	1390620	2959	CD8_C06-CD160	diverse	CRC.P0701_C000013:7	Clonal	7	TRAV38-1_ATGAACCCCGGTGG_TRAJ32	CAFMNPGGATNKLIF	TRAV38-1*01|.|TRAJ32*02	278.155				NA	TRBV28_GCAGTAATACACCCAGCAGAGCTTGGCAAGCGGGCTCCT_TRBJ2-1	CASSNTPSRAWQAGSYNEQFF	TRBV28*01|TRBD2*01,TRBD2*02|TRBJ2-1*01	1472.73				NA
P0701	P0701-NTC-1-80	NTC	CD8	1130756	2522	CD8_C06-CD160	diverse	CRC.P0701_C000013:7	Clonal	7	TRAV38-1_ATGAACCCCGGTGG_TRAJ32	CAFMNPGGATNKLIF	TRAV38-1*01|.|TRAJ32*02	399.011				NA	TRBV28_GCAGTAATACACCCAGCAGAGCTTGGCAAGCGGGCTCCT_TRBJ2-1	CASSNTPSRAWQAGSYNEQFF	TRBV28*01|TRBD2*01,TRBD2*02|TRBJ2-1*01	1653.27				NA
P0701	P0701-NTC-1-81	NTC	CD8	596521	2987	CD8_C01-LEF1	diverse	CRC.P0701_C000397:1	NoClonal	1	TRAV1-1_GCTGTAGTGGACTAT_TRAJ26	CAVVDYGQNFVF	TRAV1-1*01|.|TRAJ26*01	98.2715				NA	TRBV6-5_TACTCTGAGGATCCGGCGGGAGGGCCGATTCCCGGG_TRBJ2-2	CASSYSEDPAGGPIPGELFF	TRBV6-5*01|TRBD2*02|TRBJ2-2*01	326.876				NA
P0701	P0701-NTC-1-82	NTC	CD8	1009255	2996	CD8_C05-CD6	diverse	CRC.P0701_C000150:1	NoClonal	1	TRAV14_DV4_GACGGCAGTGGT_TRAJ52	CAMRDGSGTSYGKLTF	TRAV14_DV4*02|.|TRAJ52*01	568.41				NA	TRBV28_GTTTAACCGGGACTAGCGGGGGGTTGTACT_TRBJ2-7	CASSLTGTSGGLYF	TRBV28*01|TRBD2*01|TRBJ2-7*01	789.013				NA
P0701	P0701-NTC-1-83	NTC	CD8	1060880	3050	CD8_C02-GPR183	diverse	CRC.P0701_C000190:1	NoClonal	1	TRAV8-1_TGAATTTTTATA_TRAJ34	CAVNFYNTDKLIF	TRAV8-1*01|.|TRAJ34*01	105.826				NA	TRBV20-1_AGAGATCTAGGAGAAGAAAA_TRBJ1-4	CSARDLGEEKLFF	TRBV20-1*01|N/A|TRBJ1-4*01	247.103				NA
P0701	P0701-NTC-1-9	NTC	CD8	1496615	2590	CD8_C01-LEF1	diverse	CRC.P0701_C000431:1	NoClonal	1	TRAV35_TGGGCGGGGTAATG_TRAJ39	CAGRGNAGNMLTF	TRAV35*01|.|TRAJ39*01	305.948				NA	TRBV27_GCAGTCCCCCAACGGGCGGCTA_TRBJ1-2	CASSPPTGGYTF	TRBV27*01|N/A|TRBJ1-2*01	696.637				NA
P0701	P0701-NTC-1-90	NTC	CD8	1701988	3930	CD8_C05-CD6	diverse	CRC.P0701_C000195:5	Clonal	5	TRAV19_GCTCTTGGGAACTA_TRAJ33	Couldn't find FGXG	TRAV19*01|.|TRAJ33*01	320.865				NA	TRBV20-1_AGAGATGCTCGCCAGGGCTATAACGAG_TRBJ2-7	CSARDARQGYNEQYF	TRBV20-1*01|TRBD1*01|TRBJ2-7*01	1453.79				NA
P0701	P0701-NTC-1-92	NTC	CD8	1332377	3149	CD8_C06-CD160	diverse	CRC.P0701_C000519:1	NoClonal	1	TRAV29_DV5_AGCAACCCCGCGGTGGGTGTTAGTTGGTG_TRAJ52	CAATPRWVLVGGTSYGKLTF	TRAV29_DV5*01|.|TRAJ52*01	77.6794				NA	TRBV19_TAGTACCCATTGGACTAGCGGTAGCAC_TRBJ2-3	CASSTHWTSGSTDTQYF	TRBV19*01|TRBD2*01,TRBD2*02|TRBJ2-3*01	151.601				NA
P0701	P0701-NTC-1-94	NTC	CD8	1220485	2793	CD8_C06-CD160	diverse	CRC.P0701_C000018:6	Clonal	6	TRAV12-2_CGTGAGGGGAGAGAATA_TRAJ31	CAVRGENNNARLMF	TRAV12-2*01|.|TRAJ31*01	609.98				NA	TRBV28_AGTTTCTCAACGCTAGCGGGAGGGCCAAGGGAGAC_TRBJ2-5	CASSFSTLAGGPRETQYF	TRBV28*01|TRBD2*02|TRBJ2-5*01	706.192				NA
P0701	P0701-NTC-1-95	NTC	CD8	1242623	2555	CD8_C06-CD160	diverse	CRC.P0701_C000039:2	Clonal	2	TRAV26-2_TGTGTGCCAACAATTGTCTGG_TRAJ28	CQQLSGAGSYQLTF	TRAV26-2*01|.|TRAJ28*01	273.456	TRAV29_DV5_CAATC(G)GAGCC_TRAJ54	CAAIGAQKLVF	TRAV29_DV5*01|.|TRAJ54*01	976.261	TRBV16_CCAATACGGCGGGATCTATG_TRBJ1-2	CASSQYGGIYGYTF	TRBV16*01|TRBD2*02|TRBJ1-2*01	299.136				NA
P0701	P0701-PTC-1-10	PTC	CD8	1355713	2762	CD8_C03-CX3CR1	diverse	CRC.P0701_C000264:6	Clonal	6	TRAV10_CCTACCCCGGGGGGCCAAAT_TRAJ41	CNYTVSPFSNLRWYKQDTGRGPVSLTIMTFSENTKSNGRYTATLDADTKQSSLHITASQLSDSASYPGGPNSGYALNF	TRAV10*01|.|TRAJ41*01	399.619	TRAV10_GAGCGGAGGTTATA_TRAJ34	CVVSGGYNTDKLIF	TRAV10*01|.|TRAJ34*01	418.407	TRBV6-6_GCAGTACGCGAAAC_TRBJ1-3	CASSTRNTIYF	TRBV6-6*01|N/A|TRBJ1-3*01	358.447				NA
P0701	P0701-PTC-1-11	PTC	CD8	1258037	2992	CD8_C03-CX3CR1	diverse	CRC.P0701_C000369:1	NoClonal	1	TRAV12-1_CTGTGGAGGAGG_TRAJ42	CGGGSQGNLIF	TRAV12-1*01|.|TRAJ42*01	100.477	TRAV14_DV4_AGTGATTCTG_TRAJ22	CAMSDSGSARQLTF	TRAV14_DV4*01|.|TRAJ22*01	147.794	TRBV7-9_CTTAGTCGGGAGTCGGAATGA_TRBJ2-1	CASSLVGSRNEQFF	TRBV7-9*03|TRBD2*02|TRBJ2-1*01	243.961				NA
P0701	P0701-PTC-1-12	PTC	CD8	1159065	2835	CD8_C03-CX3CR1	diverse	CRC.P0701_C000176:1	NoClonal	1	TRAV12-2_TGAACCTGTCGAATT_TRAJ11	CAVNLSNSGYSTLTF	TRAV12-2*01|.|TRAJ11*01	244.618	TRAV13-2_GAATATAGGGGCAGG_TRAJ39	CAENIGAGNMLTF	TRAV13-2*01|.|TRAJ39*01	390.01	TRBV11-2_AGCCT(A)CAGGGGAGCTCCT_TRBJ2-1	CASSLQGSSYNEQFF	TRBV11-2*01|TRBD1*01|TRBJ2-1*01	2066.58				NA
P0701	P0701-PTC-1-16	PTC	CD8	875781	2665	CD8_C01-LEF1	diverse	CRC.P0701_C000625:1	NoClonal	1	TRAV12-1_TGAACCCCAGACCAAAT_TRAJ41	CVVNPRPNSGYALNF	TRAV12-1*01|.|TRAJ41*01	78.6808				NA	TRBV7-9_GCAGCGACGGACAGATGAGCTCCT_TRBJ2-7	CASSDGQMSSYEQYF	TRBV7-9*03|TRBD1*01|TRBJ2-7*01	1236.21				NA
P0701	P0701-PTC-1-17	PTC	CD8	1131704	3409	CD8_C01-LEF1	diverse	CRC.P0701_C000518:1	NoClonal	1	TRAV29_DV5_AAGCGCGCAGTATAAT_TRAJ39	CAASAQYNAGNMLTF	TRAV29_DV5*01|.|TRAJ39*01	212.824				NA	TRBV27_GCAGTCCTTACAGGGGGAGCTTGAAC_TRBJ1-1	CASSPYRGSLNTEAFF	TRBV27*01|TRBD1*01|TRBJ1-1*01	482.251				NA
P0701	P0701-PTC-1-19	PTC	CD8	1235729	2976	CD8_C02-GPR183	diverse	CRC.P0701_C000287:1	NoClonal	1	TRAV5_AGAGACCCTCATTGCCA_TRAJ31	CAETLIARLMF	TRAV5*01|.|TRAJ31*01	81.5165				NA	TRBV11-1_CTTAGAGGGTACAGGCTACGAAGC_TRBJ1-1	CASSLEGTGYEAFF	TRBV11-1*01|TRBD1*01,TRBD2*02|TRBJ1-1*01	598.818				NA
P0701	P0701-PTC-1-2	PTC	CD8	1330538	3030	CD8_C03-CX3CR1	diverse	CRC.P0701_C000202:1	NoClonal	1	TRAV9-2_AGTGATCGGTCTGGAGGAAA_TRAJ47	CALSDRSGGNKLVF	TRAV9-2*01|.|TRAJ47*01	175.212				NA	TRBV30_TGTGCATCGTGGGCAGAGCTTAACAC_TRBJ1-1	CASWAELNTEAFF	TRBV30*01|N/A|TRBJ1-1*01	368.639				NA
P0701	P0701-PTC-1-20	PTC	CD8	1224819	2802	CD8_C03-CX3CR1	diverse	CRC.P0701_C000455:3	Clonal	3	TRAV13-1_AGCAAACCCGAATT_TRAJ29	CAANPNSGNTPLVF	TRAV13-1*01|.|TRAJ29*01	94.2436				NA	TRBV9_CGTAGAAGACGGGAGTACAGA_TRBJ2-3	CASSVEDGSTDTQYF	TRBV9*01|TRBD2*02|TRBJ2-3*01	141.537				NA
P0701	P0701-PTC-1-21	PTC	CD8	1386380	3274	CD8_C03-CX3CR1	diverse	CRC.P0701_C000064:2	Clonal	2	TRAV17_GGGCGTAACCTCCTCTGCTG_TRAJ52	CATGVTSSAGGTSYGKLTF	TRAV17*01|.|TRAJ52*01	180.009	TRAV35_GTGCTGGTCCAGATG_TRAJ30	CAGPDDKIIF	TRAV35*02|.|TRAJ30*01	157.738	TRBV9_CGTAGACGGGACCGTCGGGGAGAC_TRBJ2-5	CASSVDGTVGETQYF	TRBV9*01|TRBD1*01,TRBD2*01,TRBD2*01,TRBD2*02,TRBD2*02|TRBJ2-5*01	512.529				NA
P0701	P0701-PTC-1-22	PTC	CD8	1177176	2654	CD8_C01-LEF1	diverse	CRC.P0701_C000360:1	NoClonal	1	TRAV13-2_CAGAGGCTGG_TRAJ52	CAEAGGTSYGKLTF	TRAV13-2*01|.|TRAJ52*01	89.1659				NA	TRBV28_GTTTAAAAGCGGGTGTGTCTAGCAC_TRBJ2-3	CASSLKAGVSSTDTQYF	TRBV28*01|TRBD2*01,TRBD2*02|TRBJ2-3*01	220.991				NA
P0701	P0701-PTC-1-23	PTC	CD8	1118281	2932	CD8_C01-LEF1	diverse	CRC.P0701_C000536:1	NoClonal	1	TRAV8-1_GAATGACTAT_TRAJ26	CAVNDYGQNFVF	TRAV8-1*01|.|TRAJ26*01	158.201				NA	TRBV6-8_GTTACGATCAGAGACAGGGGGCGCTCAGCGGGG_TRBJ2-2	CASSYDQRQGALSGELFF	TRBV6-8*01|TRBD1*01|TRBJ2-2*01	445.977	TRBV7-9_GCAGCAGCGGAACAGA_TRBJ2-3	CASSSGTDTQYF	TRBV7-9*03|TRBD2*01,TRBD2*02|TRBJ2-3*01	938.151
P0701	P0701-PTC-1-24	PTC	CD8	1480222	3277	CD8_C03-CX3CR1	diverse	CRC.P0701_C000076:6	Clonal	6	TRAV8-1_CCGTGGGCATGGAC_TRAJ5	CAVGMDTGRRALTF	TRAV8-1*01|.|TRAJ5*01	195.818				NA	TRBV13_CAGCACGGGACAGGGTTTTGAAGAG_TRBJ2-5	CASTGQGFEETQYF	TRBV13*01|TRBD1*01|TRBJ2-5*01	868.374				NA
P0701	P0701-PTC-1-26	PTC	CD8	874164	2861	CD8_C03-CX3CR1	diverse	CRC.P0701_C000123:3	Clonal	3	TRAV8-3_GGTGCCATTTCT_TRAJ22	CAVGAISSGSARQLTF	TRAV8-3*01|.|TRAJ22*01	322.186				NA	TRBV4-1_GCCAA(G)GGACAGGGGGCGCGATCTTC_TRBJ2-1	CASSQGTGGAIF	TRBV4-1*01|TRBD1*01|TRBJ2-1*01	1066.57				NA
P0701	P0701-PTC-1-28	PTC	CD8	1220325	2894	CD8_C02-GPR183	diverse	CRC.P0701_C000248:3	Clonal	3	TRAV9-2_TCTGACTCTTAACCA_TRAJ15	CALTLNQAGTALIF	TRAV9-2*01|.|TRAJ15*01	253.663				NA	TRBV2_AGCAGGCCCGGAGCAATTACAGA_TRBJ2-3	CASRPGAITDTQYF	TRBV2*01|N/A|TRBJ2-3*01	407.674				NA
P0701	P0701-PTC-1-3	PTC	CD8	1577537	2597	CD8_C04-GZMK	diverse	CRC.P0701_C000577:1	NoClonal	1	TRAV8-1_TGCCG(TGAAT)TATGG_TRAJ42	CAVNYGGSQGNLIF	TRAV8-1*01|.|TRAJ42*01	181.814				NA	TRBV3-1_GCCTA(G)GGACTGTGTCGGGCTA_TRBJ1-2	CASSLGTVSGYTF	TRBV3-1*01|TRBD2*01,TRBD2*02|TRBJ1-2*01	296.418				NA
P0701	P0701-PTC-1-30	PTC	CD8	1458972	2649	CD8_C03-CX3CR1	diverse	CRC.P0701_C000111:9	Clonal	9	TRAV5_TGCAGTCTCCAAC_TRAJ15	CAVSNQAGTALIF	TRAV5*01|.|TRAJ15*01	272.248				NA	TRBV28_AGCAGCCAACTAGCGTCCGCAGAT_TRBJ2-3	CASSQLASADTQYF	TRBV28*01|TRBD2*01,TRBD2*02|TRBJ2-3*01	563.049				NA
P0701	P0701-PTC-1-31	PTC	CD8	1100463	2919	CD8_C03-CX3CR1	diverse	CRC.P0701_C000051:3	Clonal	3	TRAV29_DV5_AAACGTTAACC_TRAJ23	CAANVNQGGKLIF	TRAV29_DV5*01|.|TRAJ23*01	17.3044				NA	TRBV2_GTGCC(AGC)GGGGGGGGAGCGGGGACCGCCGGGGAGAC_TRBJ2-5	CASGGGAGTAGETQYF	TRBV2*01|TRBD2*01|TRBJ2-5*01	51.0116				NA
P0701	P0701-PTC-1-33	PTC	CD8	1015299	3088	CD8_C02-GPR183	diverse	CRC.P0701_C000411:1	NoClonal	1	TRAV29_DV5_AAGCGCGGGGAACTA_TRAJ26	CAASAGNYGQNFVF	TRAV29_DV5*01|.|TRAJ26*01	631.888				NA	TRBV20-1_TGCTA(G)GGGCGCGGACCGAATGGCCGGG_TRBJ2-2	CSARGADRMAGELFF	TRBV20-1*01|TRBD1*01,TRBD1*01|TRBJ2-2*01	525.443				NA
P0701	P0701-PTC-1-34	PTC	CD8	1570458	2750	CD8_C03-CX3CR1	diverse	CRC.P0701_C000429:1	NoClonal	1	TRAV8-6_TGTGACTCCCCGGGCGGGATATGG_TRAJ42	CAVTPRAGYGGSQGNLIF	TRAV8-6*01|.|TRAJ42*01	85.5822				NA	TRBV27_TTTAT(C)TAGCGGGGTACGTTACAA_TRBJ2-1	CASSLSSGVRYNEQFF	TRBV27*01|TRBD2*01|TRBJ2-1*01	489.023				NA
P0701	P0701-PTC-1-35	PTC	CD8	1296110	2547	CD8_C03-CX3CR1	diverse	CRC.P0701_C000264:6	Clonal	6	TRAV10_CCTACCCCGGGGGGCCAAAT_TRAJ41	CNYTVSPFSNLRWYKQDTGRGPVSLTIMTFSENTKSNGRYTATLDADTKQSSLHITASQLSDSASYPGGPNSGYALNF	TRAV10*01|.|TRAJ41*01	651.132	TRAV10_GAGCGGAGGTTATA_TRAJ34	CVVSGGYNTDKLIF	TRAV10*01|.|TRAJ34*01	140.342	TRBV6-6_GCAGTACGCGAAAC_TRBJ1-3	CASSTRNTIYF	TRBV6-6*01|N/A|TRBJ1-3*01	273.879				NA
P0701	P0701-PTC-1-36	PTC	CD8	1042602	3011	CD8_C01-LEF1	diverse	CRC.P0701_C000020:1	NoClonal	1	TRAV12-1_TGTGG(TGAACA)CAGGC_TRAJ8	CVVNTGFQKLVF	TRAV12-1*01|.|TRAJ8*01	147.584				NA	TRBV28_GCAGTAGACTAGCGGAAGGCTACG_TRBJ2-7	CASSRLAEGYEQYF	TRBV28*01|TRBD2*01,TRBD2*02|TRBJ2-7*01	256.941				NA
P0701	P0701-PTC-1-37	PTC	CD8	1102687	2843	CD8_C02-GPR183	diverse	CRC.P0701_C000414:1	NoClonal	1	TRAV12-2_CCGTGGGGGGAAC_TRAJ40	CAVGGTYKYIF	TRAV12-2*01|.|TRAJ40*01	41.5925	TRAV27_AGGAGTAGGTGGAGG_TRAJ45	CAGVGGGADGLTF	TRAV27*01|.|TRAJ45*01	184.324	TRBV9_CAGCGGATCCAGGGTGAAC_TRBJ1-1	CASSGSRVNTEAFF	TRBV9*01|TRBD1*01|TRBJ1-1*01	298.074				NA
P0701	P0701-PTC-1-38	PTC	CD8	1308745	2937	CD8_C03-CX3CR1	diverse	CRC.P0701_C000582:1	NoClonal	1	TRAV3_AGACATAGGGAATTC_TRAJ41	CAVRDIGNSGYALNF	TRAV3*01|.|TRAJ41*01	617.135				NA	TRBV4-2_CAGCCCCCGGGACAGCCTTTATGAA_TRBJ1-4	CASSPRDSLYEKLFF	TRBV4-2*01|TRBD1*01|TRBJ1-4*01	542.232				NA
P0701	P0701-PTC-1-4	PTC	CD8	1225344	3145	CD8_C02-GPR183	diverse	CRC.P0701_C000452:1	NoClonal	1	TRAV26-2_AGAGAGGGATCTA_TRAJ48	CILREGSNFGNEKLTF	TRAV26-2*01|.|TRAJ48*01	165.765				NA	TRBV6-5_TACTCCCGTTTGCGGAAGGTTGAACACACC_TRBJ2-2	CASSYSRLRKVEHTGELFF	TRBV6-5*01|N/A|TRBJ2-2*01	615.338				NA
P0701	P0701-PTC-1-40	PTC	CD8	1478871	3054	CD8_C03-CX3CR1	diverse	CRC.P0701_C000064:2	Clonal	2	TRAV17_GGGCGTAACCTCCTCTGCTG_TRAJ52	CATGVTSSAGGTSYGKLTF	TRAV17*01|.|TRAJ52*01	423.02	TRAV35_GTGCTGGTCCAGATG_TRAJ30	CAGPDDKIIF	TRAV35*02|.|TRAJ30*01	786.626	TRBV9_CGTAGACGGGACCGTCGGGGAGAC_TRBJ2-5	CASSVDGTVGETQYF	TRBV9*01|TRBD1*01,TRBD2*01,TRBD2*01,TRBD2*02,TRBD2*02|TRBJ2-5*01	351.496				NA
P0701	P0701-PTC-1-42	PTC	CD8	965561	2905	CD8_C02-GPR183	diverse	CRC.P0701_C000248:3	Clonal	3	TRAV9-2_TCTGACTCTTAACCA_TRAJ15	CALTLNQAGTALIF	TRAV9-2*01|.|TRAJ15*01	274.505				NA	TRBV2_AGCAGGCCCGGAGCAATTACAGA_TRBJ2-3	CASRPGAITDTQYF	TRBV2*01|N/A|TRBJ2-3*01	259.007				NA
P0701	P0701-PTC-1-43	PTC	CD8	1160417	3139	CD8_C03-CX3CR1	diverse	CRC.P0701_C000478:3	Clonal	3	TRAV5_GTGCACCACCTGGCT_TRAJ37	CAPPGSGNTGKLIF	TRAV5*01|.|TRAJ37*01	230.576	TRAV8-3_TGTGGGGGCTGGT_TRAJ4	CAVGAGGYNKLIF	TRAV8-3*02|.|TRAJ4*01	264.831	TRBV15_GGAGAACAGACCCAGAACTA_TRBJ1-2	CATSGEQTQNYGYTF	TRBV15*01|N/A|TRBJ1-2*01	65.7138				NA
P0701	P0701-PTC-1-44	PTC	CD8	1188994	2483	CD8_C03-CX3CR1	diverse	CRC.P0701_C000111:9	Clonal	9	TRAV5_TGCAGTCTCCAAC_TRAJ15	CAVSNQAGTALIF	TRAV5*01|.|TRAJ15*01	155.427				NA	TRBV28_AGCAGCCAACTAGCGTCCGCAGAT_TRBJ2-3	CASSQLASADTQYF	TRBV28*01|TRBD2*01,TRBD2*02|TRBJ2-3*01	325.945				NA
P0701	P0701-PTC-1-45	PTC	CD8	1163476	2849	CD8_C02-GPR183	diverse	CRC.P0701_C000275:1	NoClonal	1	TRAV19_GAGGCTGAGGGGGTCGGTAATG_TRAJ39	CALSEAEGVGNAGNMLTF	TRAV19*01|.|TRAJ39*01	113.097	TRAV24_CTTTATGGTCGACT_TRAJ20	CAFMVDYKLSF	TRAV24*01|.|TRAJ20*01	71.6243	TRBV28_GTTTAGTACAGTACAATC_TRBJ1-5	CASSLVQYNQPQHF	TRBV28*01|N/A|TRBJ1-5*01	522.534				NA
P0701	P0701-PTC-1-47	PTC	CD8	983094	3159	CD8_C01-LEF1	diverse	CRC.P0701_C000104:1	NoClonal	1	TRAV35_TGGGCTCGGGCTTGGAAC_TRAJ40	CAGLGLGTYKYIF	TRAV35*01|.|TRAJ40*01	19.2103				NA	TRBV7-2_GCAGCAGAATAGCGGGAGGTGGGACCTAC_TRBJ2-1	CASSRIAGGGTYNEQFF	TRBV7-2*02|TRBD2*02|TRBJ2-1*01	1201.76				NA
P0701	P0701-PTC-1-48	PTC	CD8	979875	3273	CD8_C03-CX3CR1	diverse	CRC.P0701_C000226:1	NoClonal	1	TRAV24_CCCTTGCCAACCAGGATTCC_TRAJ41	CALANQDSGYALNF	TRAV24*01|.|TRAJ41*01	245.663				NA	TRBV27_CCAGCCGGGCAGCGTCCTCCAATC_TRBJ1-5	CASRAASSNQPQHF	TRBV27*01|N/A|TRBJ1-5*01	787.716				NA
P0701	P0701-PTC-1-49	PTC	CD8	1486212	2688	CD8_C03-CX3CR1	diverse	CRC.P0701_C000303:1	NoClonal	1	TRAV12-2_GTGCCCCCTACGGGGGAGG_TRAJ45	CAPYGGGADGLTF	TRAV12-2*01|.|TRAJ45*01	314.379				NA	TRBV5-4_CTTGGGAGGCGGGAGTCTAGACGAG_TRBJ2-7	CASSLGGGSLDEQYF	TRBV5-4*01|TRBD2*02|TRBJ2-7*01	628.384				NA
P0701	P0701-PTC-1-5	PTC	CD8	592914	2921	CD8_C02-GPR183	diverse	CRC.P0701_C000357:1	NoClonal	1	TRAV5_AGAGACTCCCTCTG_TRAJ37	CAETPSGNTGKLIF	TRAV5*01|.|TRAJ37*01	155.956				NA	TRBV6-2_GTTACACAGGTGCCCCGGACGAG_TRBJ2-7	CASSYTGAPDEQYF	TRBV6-2*01,TRBV6-3*01|TRBD1*01|TRBJ2-7*01	256.033				NA
P0701	P0701-PTC-1-50	PTC	CD8	1369249	2607	CD8_C03-CX3CR1	diverse	CRC.P0701_C000502:1	NoClonal	1	TRAV9-2_AGTGAAGACTAT_TRAJ26	CALSEDYGQNFVF	TRAV9-2*01|.|TRAJ26*01	178.111				NA	TRBV7-9_CTTAGACGGCCTGAAC_TRBJ1-1	CASSLDGLNTEAFF	TRBV7-9*03|N/A|TRBJ1-1*01	418.301				NA
P0701	P0701-PTC-1-51	PTC	CD8	1168504	2969	CD8_C02-GPR183	diverse	CRC.P0701_C000339:1	NoClonal	1	TRAV8-2_CTGTGCCATGGAA_TRAJ47	CAMEYGNKLVF	TRAV8-2*01|.|TRAJ47*01	334.912				NA	TRBV7-9_GCAGCCAACAGCTAGCGGGAGCCTAC_TRBJ2-7	CASSQQLAGAYEQYF	TRBV7-9*03|TRBD2*02|TRBJ2-7*01	748.918				NA
P0701	P0701-PTC-1-52	PTC	CD8	1575583	2870	CD8_C03-CX3CR1	diverse	CRC.P0701_C000231:1	NoClonal	1	TRAV29_DV5_AAGCGCGTGGGCTGAC_TRAJ24	CAASAWADSWGKLQF	TRAV29_DV5*01|.|TRAJ24*02	17.4588				NA	TRBV28_CGGTTATGGCTACG_TRBJ2-7	CASGYGYEQYF	TRBV28*01|N/A|TRBJ2-7*01	574.078				NA
P0701	P0701-PTC-1-54	PTC	CD8	1567548	2798	CD8_C04-GZMK	diverse	CRC.P0701_C000574:1	NoClonal	1	TRAV12-2_TGAACGCGGTTCAG_TRAJ54	CAVNAVQGAQKLVF	TRAV12-2*01|.|TRAJ54*01	237.697				NA	TRBV7-8_GCAGCCCTGGGACAGGGAATCA_TRBJ1-5	CASSPGTGNQPQHF	TRBV7-8*01|TRBD1*01|TRBJ1-5*01	447.667				NA
P0701	P0701-PTC-1-55	PTC	CD8	961561	2661	CD8_C01-LEF1	diverse	CRC.P0701_C000489:1	NoClonal	1	TRAV35_GGCAGCTCAATG_TRAJ31	CAGQLNARLMF	TRAV35*01|.|TRAJ31*01	79.4382				NA	TRBV12-4_CAGTTCCGGG_TRBJ2-2	CASSSGELFF	TRBV12-4*01,TRBV12-4*02|N/A|TRBJ2-2*01	371.1				NA
P0701	P0701-PTC-1-57	PTC	CD8	1481322	2906	CD8_C03-CX3CR1	diverse	CRC.P0701_C000111:9	Clonal	9	TRAV5_TGCAGTCTCCAAC_TRAJ15	CAVSNQAGTALIF	TRAV5*01|.|TRAJ15*01	104.17				NA	TRBV28_AGCAGCCAACTAGCGTCCGCAGAT_TRBJ2-3	CASSQLASADTQYF	TRBV28*01|TRBD2*01,TRBD2*02|TRBJ2-3*01	255.952				NA
P0701	P0701-PTC-1-58	PTC	CD8	1753280	2982	CD8_C03-CX3CR1	diverse	CRC.P0701_C000123:3	Clonal	3	TRAV8-3_GGTGCCATTTCT_TRAJ22	CAVGAISSGSARQLTF	TRAV8-3*01|.|TRAJ22*01	129.878				NA	TRBV4-1_GCCAA(G)GGACAGGGGGCGCGATCTTC_TRBJ2-1	CASSQGTGGAIF	TRBV4-1*01|TRBD1*01|TRBJ2-1*01	430.032				NA
P0701	P0701-PTC-1-6	PTC	CD8	1854247	2992	CD8_C03-CX3CR1	diverse	CRC.P0701_C000111:9	Clonal	9	TRAV5_TGCAGTCTCCAAC_TRAJ15	CAVSNQAGTALIF	TRAV5*01|.|TRAJ15*01	512.271				NA	TRBV28_AGCAGCCAACTAGCGTCCGCAGAT_TRBJ2-3	CASSQLASADTQYF	TRBV28*01|TRBD2*01,TRBD2*02|TRBJ2-3*01	141.552				NA
P0701	P0701-PTC-1-60	PTC	CD8	1319155	2683	CD8_C02-GPR183	diverse	CRC.P0701_C000616:1	NoClonal	1	TRAV1-1_GTGAGGATGGGAGGCAATG_TRAJ31	CAVRMGGNARLMF	TRAV1-1*01|.|TRAJ31*01	32.8001				NA	TRBV11-2_GCAGCCTTTCCTA_TRBJ2-7	CASSLSYEQYF	TRBV11-2*01|N/A|TRBJ2-7*01	1268.69	TRBV6-2_GTTACGGCCAAG_TRBJ2-5	CASSYGQETQYF	TRBV6-2*01,TRBV6-3*01|N/A|TRBJ2-5*01	742.521
P0701	P0701-PTC-1-61	PTC	CD8	1500521	2594	CD8_C03-CX3CR1	diverse	CRC.P0701_C000111:9	Clonal	9	TRAV5_TGCAGTCTCCAAC_TRAJ15	CAVSNQAGTALIF	TRAV5*01|.|TRAJ15*01	56.9621				NA	TRBV28_AGCAGCCAACTAGCGTCCGCAGAT_TRBJ2-3	CASSQLASADTQYF	TRBV28*01|TRBD2*01,TRBD2*02|TRBJ2-3*01	113.356				NA
P0701	P0701-PTC-1-62	PTC	CD8	2389462	3194	CD8_C03-CX3CR1	diverse	CRC.P0701_C000022:8	Clonal	8	TRAV12-1_GTGGTCCGACGGAAT_TRAJ29	CVVRRNSGNTPLVF	TRAV12-1*01|.|TRAJ29*01	145.218	TRAV24_TGCCTCCCGTGGCAGAG_TRAJ18	CASRGRGSTLGRLYF	TRAV24*01|.|TRAJ18*01	156.925	TRBV27_GCAGTCCGCCGGGACTAGCGGGAGTTGGTGAGC_TRBJ2-1	CASSPPGLAGVGEQFF	TRBV27*01|TRBD2*02|TRBJ2-1*01	561.182				NA
P0701	P0701-PTC-1-63	PTC	CD8	1379083	2548	CD8_C04-GZMK	diverse	CRC.P0701_C000321:1	NoClonal	1	TRAV17_GGACGATAAAGGGAATT_TRAJ42	CATDDKGNYGGSQGNLIF	TRAV17*01|.|TRAJ42*01	127.846				NA	TRBV7-6_CTTAGGTTACGGGGAAGGA(CAG)CCCCA_TRBJ1-5	CASSLGYGEGQPQHF	TRBV7-6*01|TRBD1*01|TRBJ1-5*01	215.811				NA
P0701	P0701-PTC-1-64	PTC	CD8	926109	2815	CD8_C02-GPR183	diverse	CRC.P0701_C000234:1	NoClonal	1	TRAV5_TGCAGTGCTCAACC_TRAJ15	CAVLNQAGTALIF	TRAV5*01|.|TRAJ15*01	112.137				NA	TRBV19_CAGTATGGACGAGGGTGTTGACACT_TRBJ1-1	CASMDEGVDTEAFF	TRBV19*01|TRBD2*02|TRBJ1-1*01	846.614				NA
P0701	P0701-PTC-1-66	PTC	CD8	1114564	2724	CD8_C02-GPR183	diverse	CRC.P0701_C000118:1	NoClonal	1	TRAV3_AGACATAAAGAACA_TRAJ30	CAVRDIKNRDDKIIF	TRAV3*01|.|TRAJ30*01	98.6724				NA	TRBV5-4_GCAGCCCCGGACTAGAAAGGGGCGGGGGCGGGG_TRBJ2-2	CASSPGLERGGGGELFF	TRBV5-4*01|TRBD2*01,TRBD2*01,TRBD2*02|TRBJ2-2*01	77.3241				NA
P0701	P0701-PTC-1-68	PTC	CD8	1312962	2854	CD8_C02-GPR183	diverse	CRC.P0701_C000497:1	NoClonal	1	TRAV14_DV4_GCAATCGGGTCCTTTG_TRAJ48	CAIGSFGNEKLTF	TRAV14_DV4*02|.|TRAJ48*01	254.83				NA	TRBV29-1_TTGAA(GA)GGGTTTGGGCCGGAACA_TRBJ2-2	CSVEEGLGRNTGELFF	TRBV29-1*01|TRBD2*02|TRBJ2-2*01	758.241				NA
P0701	P0701-PTC-1-69	PTC	CD8	1421135	2760	CD8_C02-GPR183	diverse	CRC.P0701_C000482:1	NoClonal	1	TRAV13-2_CAGAGGCCCCCGGAGG_TRAJ23	CAEAPGGKLIF	TRAV13-2*01|.|TRAJ23*01	151.303				NA	TRBV7-9_CAGCTCGGACGACCTTTTGCAGT_TRBJ2-7	CASSSDDLLQYF	TRBV7-9*03|N/A|TRBJ2-7*01	375.075				NA
P0701	P0701-PTC-1-7	PTC	CD8	1441004	2830	CD8_C02-GPR183	diverse	CRC.P0701_C000066:2	Clonal	2	TRAV41_CTGTC(GGA)GGAGG_TRAJ45	CAVGGGADGLTF	TRAV41*01|.|TRAJ45*01	89.1336				NA	TRBV11-1_GCAGCCGTCGGGGAGTTCACTCCT_TRBJ2-7	CASSRRGVHSYEQYF	TRBV11-1*01|TRBD2*01,TRBD2*02|TRBJ2-7*01	254.928				NA
P0701	P0701-PTC-1-70	PTC	CD8	1129106	2880	CD8_C03-CX3CR1	diverse	CRC.P0701_C000149:2	Clonal	2	TRAV35_CTGGGGACCCCTATAA_TRAJ34	CAGDPYNTDKLIF	TRAV35*01|.|TRAJ34*01	40.4519				NA	TRBV9_CAGCGCGAAGCGGG(A)TGAGC_TRBJ2-1	CASSAKRDEQFF	TRBV9*01|TRBD2*02|TRBJ2-1*01	1205.41				NA
P0701	P0701-PTC-1-72	PTC	CD8	1534874	3425	CD8_C03-CX3CR1	diverse	CRC.P0701_C000136:1	NoClonal	1	TRAV1-1_TGTGACCTTCCGGGGCTC_TRAJ37	CAVTFRGSGNTGKLIF	TRAV1-1*01|.|TRAJ37*01	232.071				NA	TRBV5-5_GCAGCGGAATAGGAGGGGGAGGGGAGAC_TRBJ2-5	CASSGIGGGGETQYF	TRBV5-5*02|TRBD2*02|TRBJ2-5*01	117.227				NA
P0701	P0701-PTC-1-73	PTC	CD8	1862193	2783	CD8_C02-GPR183	diverse	CRC.P0701_C000066:2	Clonal	2	TRAV41_CTGTC(GGA)GGAGG_TRAJ45	CAVGGGADGLTF	TRAV41*01|.|TRAJ45*01	271.363				NA	TRBV11-1_GCAGCCGTCGGGGAGTTCACTCCT_TRBJ2-7	CASSRRGVHSYEQYF	TRBV11-1*01|TRBD2*01,TRBD2*02|TRBJ2-7*01	401.284				NA
P0701	P0701-PTC-1-74	PTC	CD8	761144	3178	CD8_C02-GPR183	diverse	CRC.P0701_C000325:2	Clonal	2	TRAV8-2_GTGAGGGGGGGATCTGG_TRAJ13	CVVRGGSGGYQKVTF	TRAV8-2*01|.|TRAJ13*01	201.313				NA	TRBV14_CAGCCCGACCCAAGAGAACA_TRBJ1-1	CASSPTQENTEAFF	TRBV14*01|N/A|TRBJ1-1*01	333.389				NA
P0701	P0701-PTC-1-76	PTC	CD8	1309961	2618	CD8_C03-CX3CR1	diverse	CRC.P0701_C000455:3	Clonal	3	TRAV13-1_AGCAAACCCGAATT_TRAJ29	CAANPNSGNTPLVF	TRAV13-1*01|.|TRAJ29*01	121.611				NA	TRBV9_CGTAGAAGACGGGAGTACAGA_TRBJ2-3	CASSVEDGSTDTQYF	TRBV9*01|TRBD2*02|TRBJ2-3*01	346.605				NA
P0701	P0701-PTC-1-77	PTC	CD8	1342407	2791	CD8_C02-GPR183	diverse	CRC.P0701_C000501:1	NoClonal	1	TRAV8-3_TGCTGAGCCTTTTCCTGGG_TRAJ28	CAEPFPGSYQLTF	TRAV8-3*02|.|TRAJ28*01	54.8645				NA	TRBV9_GCGTA(G)GGGGGGACTAT_TRBJ1-2	CASSVGGDYGYTF	TRBV9*01|TRBD2*01,TRBD2*01,TRBD2*02|TRBJ1-2*01	313.716				NA
P0701	P0701-PTC-1-79	PTC	CD8	849827	2593	CD8_C02-GPR183	diverse	CRC.P0701_C000612:1	NoClonal	1	TRAV13-1_CAAGT(A)ACTTC_TRAJ21	CAASNFNKFYF	TRAV13-1*01|.|TRAJ21*01	87.1377				NA	TRBV29-1_TGCAGTTTTCCGGGACTAGGACTCCAAG_TRBJ2-5	CSFPGLGLQETQYF	TRBV29-1*01|TRBD2*01,TRBD2*02|TRBJ2-5*01	269.114				NA
P0701	P0701-PTC-1-8	PTC	CD8	399992	3529	CD8_C01-LEF1	diverse	CRC.P0701_C000093:1	NoClonal	1	TRAV30_CACAGTACCCATGGAT_TRAJ33	Couldn't find FGXG	TRAV30*01|.|TRAJ33*01	636.071				NA	TRBV6-6_TGCCACCGTAGCGGCGGACAAT_TRBJ2-1	CATVAADNEQFF	TRBV6-6*01|TRBD2*01,TRBD2*02|TRBJ2-1*01	1116.11				NA
P0701	P0701-PTC-1-80	PTC	CD8	1260119	2905	CD8_C01-LEF1	diverse	CRC.P0701_C000461:1	NoClonal	1	TRAV17_GGACGAATCTAA_TRAJ20	CATDESNDYKLSF	TRAV17*01|.|TRAJ20*01	165.969	TRAV41_TGCTGCGGTTCATGGA_TRAJ42	CAAVHGGSQGNLIF	TRAV41*01|.|TRAJ42*01	164.911	TRBV12-5_GGTTTAGGAATAGATGAG_TRBJ2-1	CASGLGIDEQFF	TRBV12-5*01|N/A|TRBJ2-1*01	449.944				NA
P0701	P0701-PTC-1-82	PTC	CD8	837263	2912	CD8_C03-CX3CR1	diverse	CRC.P0701_C000551:2	Clonal	2	TRAV20_CTGTGGAAGATGGA_TRAJ42	CAVEDGGSQGNLIF	TRAV20*01|.|TRAJ42*01	293.618				NA	TRBV28_GTTTAGAGCTATCTGGGCATGGC_TRBJ1-2	CASSLELSGHGYTF	TRBV28*01|N/A|TRBJ1-2*01	226.225				NA
P0701	P0701-PTC-1-83	PTC	CD8	531356	1844	CD8_C02-GPR183	diverse	CRC.P0701_C000248:3	Clonal	3	TRAV9-2_TCTGACTCTTAACCA_TRAJ15	CALTLNQAGTALIF	TRAV9-2*01|.|TRAJ15*01	275.912				NA	TRBV2_AGCAGGCCCGGAGCAATTACAGA_TRBJ2-3	CASRPGAITDTQYF	TRBV2*01|N/A|TRBJ2-3*01	293.687				NA
P0701	P0701-PTC-1-84	PTC	CD8	1032426	2923	CD8_C04-GZMK	diverse	CRC.P0701_C000005:1	NoClonal	1	TRAV12-1_GTGTGTGGGGTGG_TRAJ32	CVWGGATNKLIF	TRAV12-1*01|.|TRAJ32*02	321.228				NA	TRBV2_GTGAA(G)GGACAGGGGACGAG_TRBJ2-7	CASSEGTGDEQYF	TRBV2*01|TRBD1*01|TRBJ2-7*01	128.176				NA
P0701	P0701-PTC-1-85	PTC	CD8	931823	3208	CD8_C01-LEF1	diverse	CRC.P0701_C000588:1	NoClonal	1	TRAV38-1_TGAAGTCCTTACTTTCT_TRAJ22	CAFMKSLLSSGSARQLTF	TRAV38-1*01|.|TRAJ22*01	151.306				NA	TRBV6-5_TACTCGATGGGTACTCGACTAGCGGGGTACAA_TRBJ2-1	CASSYSMGTRLAGYNEQFF	TRBV6-5*01|TRBD2*01|TRBJ2-1*01	418.334				NA
P0701	P0701-PTC-1-88	PTC	CD8	1448121	2466	CD8_C02-GPR183	diverse	CRC.P0701_C000154:2	Clonal	2	TRAV38-1_TTCAT(GAA)TAGTG_TRAJ53	CAFMNSGGSNYKLTF	TRAV38-1*01|.|TRAJ53*01	167.685				NA	TRBV9_CAGCGCCAACCGGTGGGCAGAT_TRBJ2-3	CASSANRWADTQYF	TRBV9*01|N/A|TRBJ2-3*01	120.094				NA
P0701	P0701-PTC-1-89	PTC	CD8	1721266	2978	CD8_C03-CX3CR1	diverse	CRC.P0701_C000111:9	Clonal	9	TRAV5_TGCAGTCTCCAAC_TRAJ15	CAVSNQAGTALIF	TRAV5*01|.|TRAJ15*01	384.021				NA	TRBV28_AGCAGCCAACTAGCGTCCGCAGAT_TRBJ2-3	CASSQLASADTQYF	TRBV28*01|TRBD2*01,TRBD2*02|TRBJ2-3*01	583.56				NA
P0701	P0701-PTC-1-9	PTC	CD8	1259942	2891	CD8_C01-LEF1	diverse	CRC.P0701_C000513:1	NoClonal	1	TRAV29_DV5_AAGCGCTACC_TRAJ40	CAASATSGTYKYIF	TRAV29_DV5*01|.|TRAJ40*01	100.761				NA	TRBV12-4_AGCAGCCCCACGGGCAATG_TRBJ2-1	CASSPTGNEQFF	TRBV12-4*01,TRBV12-4*02|N/A|TRBJ2-1*01	376.032				NA
P0701	P0701-PTC-1-90	PTC	CD8	1412911	3390	CD8_C03-CX3CR1	diverse	CRC.P0701_C000475:1	NoClonal	1	TRAV14_DV4_GCAATAGGTAGCA_TRAJ33	Couldn't find FGXG	TRAV14_DV4*01|.|TRAJ33*01	81.0026				NA	TRBV19_TATAGGCGCGAGCGGGATGGAAGATA_TRBJ2-3	CASSIGASGMEDTQYF	TRBV19*01|TRBD2*02|TRBJ2-3*01	419.52				NA
P0701	P0701-PTC-1-91	PTC	CD8	1777499	2959	CD8_C01-LEF1	diverse	CRC.P0701_C000225:1	NoClonal	1	TRAV25_TCTGTAGTAGGGGTGC_TRAJ32	CSRGATNKLIF	TRAV25*01|.|TRAJ32*01,TRAJ32*02	120.26				NA	TRBV15_CCAGCAGTGCGGGACAGCAAGA_TRBJ2-5	CATSSAGQQETQYF	TRBV15*02|TRBD1*01|TRBJ2-5*01	256.655				NA
P0701	P0701-PTC-1-94	PTC	CD8	1395035	2784	CD8_C03-CX3CR1	diverse	CRC.P0701_C000167:1	NoClonal	1	TRAV12-1_GTGGTCGAGAGCCTTTCTG_TRAJ13	CVVESLSGGYQKVTF	TRAV12-1*01|.|TRAJ13*01,TRAJ13*02	207.33	TRAV8-3_CTTCTCCTTAAGAGGGGG_TRAJ13	CNYSYGATPYLFWYVQSPGQGLQLLLKYFSGDTLVQGIKGFEAEFKRSQSSFNLRKPSVHWSDAAEYFSLRGGYQKVTF	TRAV8-3*02|.|TRAJ13*02	367.469	TRBV20-1_AGAGATCGCACAGGGAATACCTAC_TRBJ2-7	CSARDRTGNTYEQYF	TRBV20-1*01|TRBD1*01|TRBJ2-7*01	604.129				NA
P0701	P0701-PTC-1-95	PTC	CD8	1581865	2685	CD8_C03-CX3CR1	diverse	CRC.P0701_C000022:8	Clonal	8	TRAV12-1_GTGGTCCGACGGAAT_TRAJ29	CVVRRNSGNTPLVF	TRAV12-1*01|.|TRAJ29*01	57.414	TRAV24_TGCCTCCCGTGGCAGAG_TRAJ18	CASRGRGSTLGRLYF	TRAV24*01|.|TRAJ18*01	208.039	TRBV27_GCAGTCCGCCGGGACTAGCGGGAGTTGGTGAGC_TRBJ2-1	CASSPPGLAGVGEQFF	TRBV27*01|TRBD2*02|TRBJ2-1*01	722.504				NA
P0701	P0701-PTC-100	PTC	CD8	487536	3315	CD8_C02-GPR183	diverse	CRC.P0701_C000378:1	NoClonal	1	TRAV12-3_GAGCGCGGCTGAC_TRAJ24	CAMSAADSWGKLQF	TRAV12-3*01|.|TRAJ24*02	358.059				NA	TRBV5-4_AGCTT(G)CGGGCTGGCCTTGGGTACGA_TRBJ2-7	CASSLRAGLGYEQYF	TRBV5-4*01|TRBD2*01,TRBD2*02|TRBJ2-7*01	143.182				NA
P0701	P0701-PTC-103	PTC	CD8	1389232	3865	CD8_C03-CX3CR1	diverse	CRC.P0701_C000051:3	Clonal	3	TRAV29_DV5_AAACGTTAACC_TRAJ23	CAANVNQGGKLIF	TRAV29_DV5*01|.|TRAJ23*01	21.0226				NA	TRBV2_GTGCC(AGC)GGGGGGGGAGCGGGGACCGCCGGGGAGAC_TRBJ2-5	CASGGGAGTAGETQYF	TRBV2*01|TRBD2*01|TRBJ2-5*01	101.468	TRBV7-3_GCAGCGTTAACAGCGGGAAGACAGA_TRBJ2-3	CASSVNSGKTDTQYF	TRBV7-3*01|TRBD2*02|TRBJ2-3*01	29.3833
P0701	P0701-PTC-111	PTC	CD8	1841753	3491	CD8_C02-GPR183	diverse	CRC.P0701_C000295:1	NoClonal	1	TRAV1-2_GAGAGCGATTT_TRAJ23	CAVRAIYNQGGKLIF	TRAV1-2*01|.|TRAJ23*01	318.5	TRAV8-1_GAATGGTAAGGAGTACTC_TRAJ28	CAVNGKEYSGAGSYQLTF	TRAV8-1*01|.|TRAJ28*01	87.8563	TRBV30_CTGGACCAGGAATCTGGACAACTATGGCGCGGGCTA_TRBJ1-2	CAWTRNLDNYGAGYTF	TRBV30*01|TRBD1*01,TRBD2*01,TRBD2*02|TRBJ1-2*01	442.255				NA
P0701	P0701-PTC-112	PTC	CD8	1634640	3092	CD8_C04-GZMK	diverse	CRC.P0701_C000055:1	NoClonal	1	TRAV29_DV5_AAGCGCGGAACTAATTACCTC_TRAJ50	CAASAELITSYDKVIF	TRAV29_DV5*01|.|TRAJ50*01	86.2594				NA	TRBV28_CAGTTCTGGACAGGCTAGCTTTCCCAATG_TRBJ2-1	CASSSGQASFPNEQFF	TRBV28*01|TRBD1*01|TRBJ2-1*01	809.621	TRBV7-3_GCAGCCCCGGACAGGGGAACTA_TRBJ1-2	CASSPGQGNYGYTF	TRBV7-3*01|TRBD1*01|TRBJ1-2*01	24.4175
P0701	P0701-PTC-113	PTC	CD8	1501417	3611	CD8_C03-CX3CR1	diverse	CRC.P0701_C000024:2	Clonal	2	TRAV29_DV5_AAGCGCGGGGTGGGAGGGA_TRAJ54	CAASAGWEGAQKLVF	TRAV29_DV5*01|.|TRAJ54*01	54.7287				NA	TRBV28_GTTTAAGCGGGGGGTACACT_TRBJ1-1	CASSLSGGYTEAFF	TRBV28*01|TRBD2*01|TRBJ1-1*01	145.718	TRBV5-5_GCTTGCTCGGGAGGCCCTAC_TRBJ2-7	CASSLLGRPYEQYF	TRBV5-5*01|TRBD2*02|TRBJ2-7*01	192.026
P0701	P0701-PTC-115	PTC	CD8	1314517	3666	CD8_C03-CX3CR1	diverse	CRC.P0701_C000022:8	Clonal	8	TRAV12-1_GTGGTCCGACGGAAT_TRAJ29	CVVRRNSGNTPLVF	TRAV12-1*01|.|TRAJ29*01	183.002	TRAV24_TGCCTCCCGTGGCAGAG_TRAJ18	CASRGRGSTLGRLYF	TRAV24*01|.|TRAJ18*01	243.255	TRBV27_GCAGTCCGCCGGGACTAGCGGGAGTTGGTGAGC_TRBJ2-1	CASSPPGLAGVGEQFF	TRBV27*01|TRBD2*02|TRBJ2-1*01	582.131	TRBV28_GTTTAAGCGGGGGGTACACT_TRBJ1-1	CASSLSGGYTEAFF	TRBV28*01|TRBD2*01|TRBJ1-1*01	48.1731
P0701	P0701-PTC-117	PTC	CD8	1495494	4073	CD8_C03-CX3CR1	diverse	CRC.P0701_C000083:1	NoClonal	1	TRAV14_DV4_AGAGATTCCCCTGGG_TRAJ28	CAMRDSPGAGSYQLTF	TRAV14_DV4*01|.|TRAJ28*01	307.028				NA	TRBV29-1_GCAGCCGAGTGGGGCAGGGGGTAGAGA_TRBJ2-5	CSRVGQGVETQYF	TRBV29-1*01|TRBD1*01|TRBJ2-5*01	542.222	TRBV5-8_CCAGC(AGC)GGGGCCCTTAACAC_TRBJ2-2	CASSGALNTGELFF	TRBV5-8*01|TRBD2*01|TRBJ2-2*01	769.672
P0701	P0701-PTC-120	PTC	CD8	1087989	2942	CD8_C01-LEF1	diverse	CRC.P0701_C000467:1	NoClonal	1	TRAV10_TGAGCTGGGAAAGCTTT_TRAJ35	Couldn't find FGXG	TRAV10*01|.|TRAJ35*01	73.2215				NA	TRBV27_CAGTTACGGACAGGGGG(C)CTACG_TRBJ2-7	CASSYGQGAYEQYF	TRBV27*01|TRBD1*01|TRBJ2-7*01	185.566				NA
P0701	P0701-PTC-124	PTC	CD8	1600620	3338	CD8_C02-GPR183	diverse	CRC.P0701_C000406:2	Clonal	2	TRAV12-1_TGAACGCCCCCTCA_TRAJ40	CVVNAPSGTYKYIF	TRAV12-1*01|.|TRAJ40*01	166.135	TRAV17_ACGGA(C)AAAGC_TRAJ17	CATDKAAGNKLTF	TRAV17*01|.|TRAJ17*01	15.7087	TRBV2_CCAGCGGAGGGACAGGGGTAGATGCCGGG_TRBJ2-2	CASGGTGVDAGELFF	TRBV2*01|TRBD1*01|TRBJ2-2*01	200.698				NA
P0701	P0701-PTC-126	PTC	CD8	1645176	2531	CD8_C03-CX3CR1	diverse	CRC.P0701_C000111:9	Clonal	9	TRAV5_TGCAGTCTCCAAC_TRAJ15	CAVSNQAGTALIF	TRAV5*01|.|TRAJ15*01	577.059				NA	TRBV28_AGCAGCCAACTAGCGTCCGCAGAT_TRBJ2-3	CASSQLASADTQYF	TRBV28*01|TRBD2*01,TRBD2*02|TRBJ2-3*01	690.729				NA
P0701	P0701-PTC-127	PTC	CD8	1922151	2600	CD8_C03-CX3CR1	diverse	CRC.P0701_C000111:9	Clonal	9	TRAV5_TGCAGTCTCCAAC_TRAJ15	CAVSNQAGTALIF	TRAV5*01|.|TRAJ15*01	180.404				NA	TRBV28_AGCAGCCAACTAGCGTCCGCAGAT_TRBJ2-3	CASSQLASADTQYF	TRBV28*01|TRBD2*01,TRBD2*02|TRBJ2-3*01	741.708				NA
P0701	P0701-PTC-132	PTC	CD8	2029424	3512	CD8_C03-CX3CR1	diverse	CRC.P0701_C000484:1	NoClonal	1	TRAV8-1_AATGCGCCGGATACT_TRAJ9	CAVNAPDTGGFKTIF	TRAV8-1*01|.|TRAJ9*01	46.9856				NA	TRBV5-8_CCAGCTCCATACCCGTAGTACGACAGGGCATACTCCAAG_TRBJ2-5	CASSIPVVRQGILQETQYF	TRBV5-8*01|TRBD1*01|TRBJ2-5*01	2091.27				NA
P0701	P0701-PTC-98	PTC	CD8	1101482	3932	CD8_C04-GZMK	diverse	CRC.P0701_C000035:1	NoClonal	1	TRAV27_AGGAGCAGGAAATGC_TRAJ39	CAGAGNAGNMLTF	TRAV27*01|.|TRAJ39*01	31.3049	TRAV38-2_DV8_TTATAAAAGGAGCAA_TRAJ33	Couldn't find FGXG	TRAV38-2_DV8*01|.|TRAJ33*01	519.278	TRBV9_CAGCGCCGGAGGGCCGACAGA_TRBJ2-3	CASSAGGPTDTQYF	TRBV9*01|TRBD2*02|TRBJ2-3*01	116.284				NA
P0701	P0701-TTC-105	TTC	CD8	1926718	3694	CD8_C05-CD6	diverse	CRC.P0701_C000116:4	Clonal	4	TRAV19_CTCTGGGCAAC_TRAJ33	Couldn't find FGXG	TRAV19*01|.|TRAJ33*01	320.151				NA	TRBV20-1_TAGAGCCCAGCGGGAGGGGTACAA_TRBJ2-1	CSARAQREGYNEQFF	TRBV20-1*01|TRBD2*02|TRBJ2-1*01	829.089				NA
P0701	P0701-TTC-106	TTC	CD8	1253375	3427	CD8_C05-CD6	diverse	CRC.P0701_C000195:5	Clonal	5	TRAV19_GCTCTTGGGAACTA_TRAJ33	Couldn't find FGXG	TRAV19*01|.|TRAJ33*01	44.471				NA	TRBV20-1_AGAGATGCTCGCCAGGGCTATAACGAG_TRBJ2-7	CSARDARQGYNEQYF	TRBV20-1*01|TRBD1*01|TRBJ2-7*01	1908.88				NA
P0701	P0701-TTC-107	TTC	CD8	1892258	3344	CD8_C07-LAYN	diverse	CRC.P0701_C000629:1	NoClonal	1	TRAV13-1_AAGTAATTTGGGAAGCTG_TRAJ24	CAASNLGSWGKLQF	TRAV13-1*01|.|TRAJ24*02	295.075				NA	TRBV7-8_CTTAGGAACAGGGGG(C)ACTGA_TRBJ1-1	CASSLGTGGTEAFF	TRBV7-8*01|TRBD1*01|TRBJ1-1*01	2036.49				NA
P0701	P0701-TTC-108	TTC	CD8	1417535	3131	CD8_C04-GZMK	diverse	CRC.P0701_C000297:2	Clonal	2	TRAV19_GAGGCTATGCCCCGTATGAAC_TRAJ8	CALSEAMPRMNTGFQKLVF	TRAV19*01|.|TRAJ8*01	132.325	TRAV6_CTCTAAAGCAACCTC_TRAJ29	CALKQPLVF	TRAV6*01|.|TRAJ29*01	132.202	TRBV6-2_AGTTATCCGGGACTAAACAAT_TRBJ2-1	CASSYPGLNNEQFF	TRBV6-2*01,TRBV6-3*01|TRBD2*01,TRBD2*02|TRBJ2-1*01	1646.19				NA
P0701	P0701-TTC-109	TTC	CD8	1208531	2764	CD8_C07-LAYN	diverse	CRC.P0701_C000023:57	Clonal	57	TRAV1-1_CTGTGGTTTCTG_TRAJ22	CAVVSGSARQLTF	TRAV1-1*01|.|TRAJ22*01	1657.92				NA	TRBV28_GTTTAGGGAG(G)AACAC_TRBJ2-2	CASSLGRNTGELFF	TRBV28*01|TRBD2*02|TRBJ2-2*01	696.954				NA
P0701	P0701-TTC-111	TTC	CD8	1482992	2738	CD8_C04-GZMK	diverse	CRC.P0701_C000264:6	Clonal	6	TRAV10_CCTACCCCGGGGGGCCAAAT_TRAJ41	CNYTVSPFSNLRWYKQDTGRGPVSLTIMTFSENTKSNGRYTATLDADTKQSSLHITASQLSDSASYPGGPNSGYALNF	TRAV10*01|.|TRAJ41*01	468.628	TRAV10_GAGCGGAGGTTATA_TRAJ34	CVVSGGYNTDKLIF	TRAV10*01|.|TRAJ34*01	309.693	TRBV6-6_GCAGTACGCGAAAC_TRBJ1-3	CASSTRNTIYF	TRBV6-6*01|N/A|TRBJ1-3*01	3384.85				NA
P0701	P0701-TTC-112	TTC	CD8	1514807	2443	CD8_C07-LAYN	diverse	CRC.P0701_C000027:10	Clonal	10	TRAV27_AGGAGCAGGAAATGC_TRAJ39	CAGAGNAGNMLTF	TRAV27*01|.|TRAJ39*01	53.0811				NA	TRBV28_GTTTAAGCGGGGGGTACACT_TRBJ1-1	CASSLSGGYTEAFF	TRBV28*01|TRBD2*01|TRBJ1-1*01	382.422				NA
P0701	P0701-TTC-115	TTC	CD8	1617516	2884	CD8_C07-LAYN	diverse	CRC.P0701_C000023:57	Clonal	57	TRAV1-1_CTGTGGTTTCTG_TRAJ22	CAVVSGSARQLTF	TRAV1-1*01|.|TRAJ22*01	755.717				NA	TRBV28_GTTTAGGGAG(G)AACAC_TRBJ2-2	CASSLGRNTGELFF	TRBV28*01|TRBD2*02|TRBJ2-2*01	1151.1				NA
P0701	P0701-TTC-116	TTC	CD8	1207303	3121	CD8_C03-CX3CR1	diverse	CRC.P0701_C000022:8	Clonal	8	TRAV12-1_GTGGTCCGACGGAAT_TRAJ29	CVVRRNSGNTPLVF	TRAV12-1*01|.|TRAJ29*01	199.149	TRAV24_TGCCTCCCGTGGCAGAG_TRAJ18	CASRGRGSTLGRLYF	TRAV24*01|.|TRAJ18*01	230.685	TRBV27_GCAGTCCGCCGGGACTAGCGGGAGTTGGTGAGC_TRBJ2-1	CASSPPGLAGVGEQFF	TRBV27*01|TRBD2*02|TRBJ2-1*01	448.225				NA
P0701	P0701-TTC-117	TTC	CD8	1484749	2941	CD8_C07-LAYN	diverse	CRC.P0701_C000023:57	Clonal	57	TRAV1-1_CTGTGGTTTCTG_TRAJ22	CAVVSGSARQLTF	TRAV1-1*01|.|TRAJ22*01	425.512				NA	TRBV28_GTTTAGGGAG(G)AACAC_TRBJ2-2	CASSLGRNTGELFF	TRBV28*01|TRBD2*02|TRBJ2-2*01	1578.54				NA
P0701	P0701-TTC-118	TTC	CD8	1958205	2617	CD8_C07-LAYN	diverse	CRC.P0701_C000027:10	Clonal	10	TRAV27_AGGAGCAGGAAATGC_TRAJ39	CAGAGNAGNMLTF	TRAV27*01|.|TRAJ39*01	1014.82				NA	TRBV28_GTTTAAGCGGGGGGTACACT_TRBJ1-1	CASSLSGGYTEAFF	TRBV28*01|TRBD2*01|TRBJ1-1*01	2087.99				NA
P0701	P0701-TTC-119	TTC	CD8	1559161	5030	CD8_C05-CD6	diverse	CRC.P0701_C000365:1	NoClonal	1	TRAV14_DV4_GAGAGGGCCGGGGAACA_TRAJ30	CAMRGPGNRDDKIIF	TRAV14_DV4*01|.|TRAJ30*01	513.158	TRAV5_GAGTATATGGGACACC_TRAJ27	CAESIWDTNAGKSTF	TRAV5*01|.|TRAJ27*01	382.438	TRBV27_GTTTACAGGCCAGGGGAGTCACTG_TRBJ1-1	CASSLQARGVTEAFF	TRBV27*01|TRBD1*01|TRBJ1-1*01	1365.21				NA
P0701	P0701-TTC-121	TTC	CD8	1584271	2739	CD8_C07-LAYN	diverse	CRC.P0701_C000017:2	Clonal	2	TRAV1-2_TGTGAATGAGAACAC_TRAJ34	CAVNENTDKLIF	TRAV1-2*01|.|TRAJ34*01	1247.71				NA	TRBV12-4_CAGTTCGACAGGGGCCGATGTGATTAGCAC_TRBJ2-3	CASSSTGADVISTDTQYF	TRBV12-4*01,TRBV12-4*02|TRBD1*01|TRBJ2-3*01	1190.64				NA
P0701	P0701-TTC-122	TTC	CD8	1365815	2638	CD8_C07-LAYN	diverse	CRC.P0701_C000023:57	Clonal	57	TRAV1-1_CTGTGGTTTCTG_TRAJ22	CAVVSGSARQLTF	TRAV1-1*01|.|TRAJ22*01	1434.85				NA	TRBV28_GTTTAGGGAG(G)AACAC_TRBJ2-2	CASSLGRNTGELFF	TRBV28*01|TRBD2*02|TRBJ2-2*01	1062.65				NA
P0701	P0701-TTC-126	TTC	CD8	1636451	3055	CD8_C04-GZMK	diverse	CRC.P0701_C000073:1	NoClonal	1	TRAV29_DV5_AAGCGCGAAGGCTGAC_TRAJ24	CAASAKADSWGKLQF	TRAV29_DV5*01|.|TRAJ24*02	213.565				NA	TRBV3-1_CAGCCCCCACGGGACAGTTCTTATTAATG_TRBJ1-4	CASSPHGTVLINEKLFF	TRBV3-1*01|TRBD1*01|TRBJ1-4*01	392.722				NA
P0701	P0701-TTC-127	TTC	CD8	1687240	3100	CD8_C07-LAYN	diverse	CRC.P0701_C000017:2	Clonal	2	TRAV1-2_TGTGAATGAGAACAC_TRAJ34	CAVNENTDKLIF	TRAV1-2*01|.|TRAJ34*01	640.169				NA	TRBV12-4_CAGTTCGACAGGGGCCGATGTGATTAGCAC_TRBJ2-3	CASSSTGADVISTDTQYF	TRBV12-4*01,TRBV12-4*02|TRBD1*01|TRBJ2-3*01	849.766				NA
P0701	P0701-TTC-131	TTC	CD8	419288	2606	CD8_C07-LAYN	diverse	CRC.P0701_C000027:10	Clonal	10	TRAV27_AGGAGCAGGAAATGC_TRAJ39	CAGAGNAGNMLTF	TRAV27*01|.|TRAJ39*01	638.045				NA	TRBV28_GTTTAAGCGGGGGGTACACT_TRBJ1-1	CASSLSGGYTEAFF	TRBV28*01|TRBD2*01|TRBJ1-1*01	1759.32				NA
P0701	P0701-TTC-134	TTC	CD8	1173037	3418	CD8_C07-LAYN	diverse	CRC.P0701_C000023:57	Clonal	57	TRAV1-1_CTGTGGTTTCTG_TRAJ22	CAVVSGSARQLTF	TRAV1-1*01|.|TRAJ22*01	874.51				NA	TRBV28_GTTTAGGGAG(G)AACAC_TRBJ2-2	CASSLGRNTGELFF	TRBV28*01|TRBD2*02|TRBJ2-2*01	1505.26				NA
P0701	P0701-TTC-136	TTC	CD8	858924	2718	CD8_C07-LAYN	diverse	CRC.P0701_C000268:1	NoClonal	1	TRAV12-1_TGTGTTCCTGCCCCGAAAA_TRAJ50	CVPAPKTSYDKVIF	TRAV12-1*01|.|TRAJ50*01	1347.86	TRAV26-1_CATCGGATCATACAA_TRAJ21	CIGSYNFNKFYF	TRAV26-1*01|.|TRAJ21*01	1174.26	TRBV7-9_CTTAGTGGGGGGGGACCGCAAT_TRBJ1-5	CASSLVGGDRNQPQHF	TRBV7-9*03|TRBD2*01,TRBD2*01|TRBJ1-5*01	1308.56				NA
P0701	P0701-TTC-137	TTC	CD8	1750438	3123	CD8_C07-LAYN	diverse	CRC.P0701_C000503:1	NoClonal	1	TRAV22_TTCTGGCACACC_TRAJ34	CNFSDSVNNLQWFHQNPWGQLINLFYIPSGTKQNGRLSATTVATERYSLLYISSSQTTDSGVYFWHTDKLIF	TRAV22*01|.|TRAJ34*01	246.205	TRAV27_AGGAGCGCTTTTAACTG_TRAJ36	CAGALLTGANNLFF	TRAV27*01|.|TRAJ36*01	226.902	TRBV27_GTTTAACCCCTAGGGGGGTTGAAG_TRBJ1-1	CASSLTPRGVEAFF	TRBV27*01|TRBD1*01,TRBD2*01,TRBD2*01|TRBJ1-1*01	1540.03				NA
P0701	P0701-TTC-138	TTC	CD8	2157235	2982	CD8_C07-LAYN	diverse	CRC.P0701_C000027:10	Clonal	10	TRAV27_AGGAGCAGGAAATGC_TRAJ39	CAGAGNAGNMLTF	TRAV27*01|.|TRAJ39*01	218.09				NA	TRBV28_GTTTAAGCGGGGGGTACACT_TRBJ1-1	CASSLSGGYTEAFF	TRBV28*01|TRBD2*01|TRBJ1-1*01	765.588				NA
P0701	P0701-TTC-140	TTC	CD8	1598403	2728	CD8_C05-CD6	diverse	CRC.P0701_C000116:4	Clonal	4	TRAV19_CTCTGGGCAAC_TRAJ33	Couldn't find FGXG	TRAV19*01|.|TRAJ33*01	66.0197				NA	TRBV20-1_TAGAGCCCAGCGGGAGGGGTACAA_TRBJ2-1	CSARAQREGYNEQFF	TRBV20-1*01|TRBD2*02|TRBJ2-1*01	1070.86				NA
P0701	P0701-TTC-141	TTC	CD8	1414409	2739	CD8_C07-LAYN	diverse	CRC.P0701_C000023:57	Clonal	57	TRAV1-1_CTGTGGTTTCTG_TRAJ22	CAVVSGSARQLTF	TRAV1-1*01|.|TRAJ22*01	674.851				NA	TRBV28_GTTTAGGGAG(G)AACAC_TRBJ2-2	CASSLGRNTGELFF	TRBV28*01|TRBD2*02|TRBJ2-2*01	2228.4				NA
P0701	P0701-TTC-142	TTC	CD8	1363930	3873	CD8_C07-LAYN	diverse	CRC.P0701_C000023:57	Clonal	57	TRAV1-1_CTGTGGTTTCTG_TRAJ22	CAVVSGSARQLTF	TRAV1-1*01|.|TRAJ22*01	566.992				NA	TRBV28_GTTTAGGGAG(G)AACAC_TRBJ2-2	CASSLGRNTGELFF	TRBV28*01|TRBD2*02|TRBJ2-2*01	880.329				NA
P0701	P0701-TTC-144	TTC	CD8	1204804	2610	CD8_C04-GZMK	diverse	CRC.P0701_C000418:2	Clonal	2	TRAV21_GTGCTCCCACATAC_TRAJ28	CAPTYSGAGSYQLTF	TRAV21*01|.|TRAJ28*01	94.4456				NA	TRBV7-8_CAGCTCGGCGGGGGGTGCGAACA_TRBJ1-1	CASSSAGGANTEAFF	TRBV7-8*01|TRBD2*01|TRBJ1-1*01	277.585				NA
P0701	P0701-TTC-145	TTC	CD8	1310778	2556	CD8_C07-LAYN	diverse	CRC.P0701_C000023:57	Clonal	57	TRAV1-1_CTGTGGTTTCTG_TRAJ22	CAVVSGSARQLTF	TRAV1-1*01|.|TRAJ22*01	706.184				NA	TRBV28_GTTTAGGGAG(G)AACAC_TRBJ2-2	CASSLGRNTGELFF	TRBV28*01|TRBD2*02|TRBJ2-2*01	1425.91				NA
P0701	P0701-TTC-146	TTC	CD8	1241238	2613	CD8_C07-LAYN	diverse	CRC.P0701_C000153:3	Clonal	3	TRAV12-2_GCCGTCCCTTGGGGTGG_TRAJ4	CAVPWGGYNKLIF	TRAV12-2*01|.|TRAJ4*01	304.093				NA	TRBV28_CAGTTCAATGGATGGGGGGAACTA_TRBJ1-2	CASSSMDGGNYGYTF	TRBV28*01|TRBD2*01,TRBD2*01|TRBJ1-2*01	188.961				NA
P0701	P0701-TTC-147	TTC	CD8	1610995	2431	CD8_C07-LAYN	diverse	CRC.P0701_C000023:57	Clonal	57	TRAV1-1_CTGTGGTTTCTG_TRAJ22	CAVVSGSARQLTF	TRAV1-1*01|.|TRAJ22*01	303.987				NA	TRBV28_GTTTAGGGAG(G)AACAC_TRBJ2-2	CASSLGRNTGELFF	TRBV28*01|TRBD2*02|TRBJ2-2*01	970.878				NA
P0701	P0701-TTC-148	TTC	CD8	1104253	3114	CD8_C07-LAYN	diverse	CRC.P0701_C000023:57	Clonal	57	TRAV1-1_CTGTGGTTTCTG_TRAJ22	CAVVSGSARQLTF	TRAV1-1*01|.|TRAJ22*01	418.006				NA	TRBV28_GTTTAGGGAG(G)AACAC_TRBJ2-2	CASSLGRNTGELFF	TRBV28*01|TRBD2*02|TRBJ2-2*01	1082.5				NA
P0701	P0701-TTC-149	TTC	CD8	1548636	3300	CD8_C07-LAYN	diverse	CRC.P0701_C000023:57	Clonal	57	TRAV1-1_CTGTGGTTTCTG_TRAJ22	CAVVSGSARQLTF	TRAV1-1*01|.|TRAJ22*01	941.773				NA	TRBV28_GTTTAGGGAG(G)AACAC_TRBJ2-2	CASSLGRNTGELFF	TRBV28*01|TRBD2*02|TRBJ2-2*01	1361.99				NA
P0701	P0701-TTC-150	TTC	CD8	1615090	2980	CD8_C04-GZMK	diverse	CRC.P0701_C000525:1	NoClonal	1	TRAV25_CAGGGAACGGTAACA_TRAJ43	CAGNGNNDMRF	TRAV25*01|.|TRAJ43*01	533.114				NA	TRBV28_TTTATCCAGCAC_TRBJ2-3	CASSLSSTDTQYF	TRBV28*01|N/A|TRBJ2-3*01	1207.68				NA
P0701	P0701-TTC-151	TTC	CD8	1944621	3183	CD8_C07-LAYN	diverse	CRC.P0701_C000023:57	Clonal	57	TRAV1-1_CTGTGGTTTCTG_TRAJ22	CAVVSGSARQLTF	TRAV1-1*01|.|TRAJ22*01	167.979				NA	TRBV28_GTTTAGGGAG(G)AACAC_TRBJ2-2	CASSLGRNTGELFF	TRBV28*01|TRBD2*02|TRBJ2-2*01	800.085				NA
P0701	P0701-TTC-152	TTC	CD8	1583018	3028	CD8_C07-LAYN	diverse	CRC.P0701_C000023:57	Clonal	57	TRAV1-1_CTGTGGTTTCTG_TRAJ22	CAVVSGSARQLTF	TRAV1-1*01|.|TRAJ22*01	614.563				NA	TRBV28_GTTTAGGGAG(G)AACAC_TRBJ2-2	CASSLGRNTGELFF	TRBV28*01|TRBD2*02|TRBJ2-2*01	979.574				NA
P0701	P0701-TTC-153	TTC	CD8	901737	2501	CD8_C04-GZMK	diverse	CRC.P0701_C000192:1	NoClonal	1	TRAV9-2_GCTCTTGATAATAG_TRAJ53	CALDNSGGSNYKLTF	TRAV9-2*01|.|TRAJ53*01	382.427				NA	TRBV9_CAGCGGCGGGATAGGCACCCACAAT_TRBJ2-1	CASSGGIGTHNEQFF	TRBV9*01|TRBD2*02|TRBJ2-1*01	1156.78				NA
P0701	P0701-TTC-154	TTC	CD8	1470620	2929	CD8_C07-LAYN	diverse	CRC.P0701_C000023:57	Clonal	57	TRAV1-1_CTGTGGTTTCTG_TRAJ22	CAVVSGSARQLTF	TRAV1-1*01|.|TRAJ22*01	247.682				NA	TRBV28_GTTTAGGGAG(G)AACAC_TRBJ2-2	CASSLGRNTGELFF	TRBV28*01|TRBD2*02|TRBJ2-2*01	1325.57				NA
P0701	P0701-TTC-155	TTC	CD8	1752363	4139	CD8_C07-LAYN	diverse	CRC.P0701_C000023:57	Clonal	57	TRAV1-1_CTGTGGTTTCTG_TRAJ22	CAVVSGSARQLTF	TRAV1-1*01|.|TRAJ22*01	50.6831	TRAV27_AGGAGCAGGAAATGC_TRAJ39	CAGAGNAGNMLTF	TRAV27*01|.|TRAJ39*01	158.32	TRBV28_GTTTAGGGAG(G)AACAC_TRBJ2-2	CASSLGRNTGELFF	TRBV28*01|TRBD2*02|TRBJ2-2*01	439.657				NA
P0701	P0701-TTC-158	TTC	CD8	1021311	3599	CD8_C07-LAYN	diverse	CRC.P0701_C000023:57	Clonal	57	TRAV1-1_CTGTGGTTTCTG_TRAJ22	CAVVSGSARQLTF	TRAV1-1*01|.|TRAJ22*01	706.37				NA	TRBV28_GTTTAGGGAG(G)AACAC_TRBJ2-2	CASSLGRNTGELFF	TRBV28*01|TRBD2*02|TRBJ2-2*01	1000.37				NA
P0701	P0701-TTC-159	TTC	CD8	2283054	4499	CD8_C07-LAYN	diverse	CRC.P0701_C000186:2	Clonal	2	TRAV21_GCTGTTATAAGTTCT_TRAJ22	CAVISSARQLTF	TRAV21*01|.|TRAJ22*01	332.503				NA	TRBV6-2_CAGCAAATGGGGGGCGAATGAAG_TRBJ1-1	CASKWGANEAFF	TRBV6-2*01,TRBV6-3*01|TRBD1*01,TRBD2*01,TRBD2*01|TRBJ1-1*01	794.339	TRBV7-3_CTTAAAGGTCTCTG_TRBJ1-3	CASSLKVSGNTIYF	TRBV7-3*01|N/A|TRBJ1-3*01	694.889
P0701	P0701-TTC-161	TTC	CD8	1625057	2498	CD8_C04-GZMK	diverse	CRC.P0701_C000487:1	NoClonal	1	TRAV24_TGTGCGCTATCTGG_TRAJ28	CALSGAGSYQLTF	TRAV24*01|.|TRAJ28*01	325.847				NA	TRBV4-1_AGCCACGCCGAGGGACAGGAAGCTAAC_TRBJ1-2	CASSHAEGQEANYGYTF	TRBV4-1*01|TRBD1*01|TRBJ1-2*01	1090.68				NA
P0701	P0701-TTC-165	TTC	CD8	1603032	2318	CD8_C04-GZMK	diverse	CRC.P0701_C000146:5	Clonal	5	TRAV17_TGTGCCTGGCAGAACAGTG_TRAJ3	CAWQNSASKIIF	TRAV17*01|.|TRAJ3*01	672.763	TRAV6_GTGCTCTCTATG_TRAJ26	CALYGQNFVF	TRAV6*02|.|TRAJ26*01	236.461	TRBV5-1_CTTGGTCACGGGACAGGGCCACGAG_TRBJ2-7	CASSLVTGQGHEQYF	TRBV5-1*01|TRBD1*01|TRBJ2-7*01	662.41				NA
P0701	P0701-TTC-166	TTC	CD8	1276898	2958	CD8_C04-GZMK	diverse	CRC.P0701_C000438:1	NoClonal	1	TRAV12-2_CCGTGGATAACC_TRAJ49	CAVDNQFYF	TRAV12-2*01|.|TRAJ49*01	153.056				NA	TRBV25-1_CAGTGTAGGAGGGGTGGCCAATG_TRBJ2-1	CASSVGGVANEQFF	TRBV25-1*01|TRBD2*02|TRBJ2-1*01	1764.84				NA
P0701	P0701-TTC-168	TTC	CD8	1317588	2644	CD8_C05-CD6	diverse	CRC.P0701_C000417:1	NoClonal	1	TRAV19_GAGGCGAGGGGAAA_TRAJ29	CALSEARGNTPLVF	TRAV19*01|.|TRAJ29*01	258.581				NA	TRBV9_CAGCGAGACTAGATCCATCGATGAG_TRBJ2-1	CASSETRSIDEQFF	TRBV9*01|TRBD2*01,TRBD2*02|TRBJ2-1*01	954.083				NA
P0701	P0701-TTC-169	TTC	CD8	1255003	2630	CD8_C07-LAYN	diverse	CRC.P0701_C000023:57	Clonal	57	TRAV1-1_CTGTGGTTTCTG_TRAJ22	CAVVSGSARQLTF	TRAV1-1*01|.|TRAJ22*01	795.749				NA	TRBV28_GTTTAGGGAG(G)AACAC_TRBJ2-2	CASSLGRNTGELFF	TRBV28*01|TRBD2*02|TRBJ2-2*01	1898.14				NA
P0701	P0701-TTC-170	TTC	CD8	1892257	2884	CD8_C04-GZMK	diverse	CRC.P0701_C000407:1	NoClonal	1	TRAV10_TGTGGCGCAGGTGATAAGCAG_TRAJ3	CVAQVISSASKIIF	TRAV10*01|.|TRAJ3*01	671.737	TRAV6_GTGCTCTCGGATA_TRAJ11	CALGYSTLTF	TRAV6*02|.|TRAJ11*01	305.528	TRBV6-1_GTGAACGGCTGGTAGGTGCCCAAG_TRBJ2-5	CASSERLVGAQETQYF	TRBV6-1*01|N/A|TRBJ2-5*01	597.487				NA
P0701	P0701-TTC-171	TTC	CD8	2187482	2992	CD8_C07-LAYN	diverse	CRC.P0701_C000023:57	Clonal	57	TRAV1-1_CTGTGGTTTCTG_TRAJ22	CAVVSGSARQLTF	TRAV1-1*01|.|TRAJ22*01	100.01				NA	TRBV28_GTTTAGGGAG(G)AACAC_TRBJ2-2	CASSLGRNTGELFF	TRBV28*01|TRBD2*02|TRBJ2-2*01	1867.37				NA
P0701	P0701-TTC-172	TTC	CD8	1909126	3972	CD8_C07-LAYN	diverse	CRC.P0701_C000023:57	Clonal	57	TRAV1-1_CTGTGGTTTCTG_TRAJ22	CAVVSGSARQLTF	TRAV1-1*01|.|TRAJ22*01	426.414				NA	TRBV28_GTTTAGGGAG(G)AACAC_TRBJ2-2	CASSLGRNTGELFF	TRBV28*01|TRBD2*02|TRBJ2-2*01	1374.02				NA
P0701	P0701-TTC-174	TTC	CD8	1924586	2605	CD8_C07-LAYN	diverse	CRC.P0701_C000146:5	Clonal	5	TRAV17_TGTGCCTGGCAGAACAGTG_TRAJ3	CAWQNSASKIIF	TRAV17*01|.|TRAJ3*01	454.973	TRAV6_GTGCTCTCTATG_TRAJ26	CALYGQNFVF	TRAV6*02|.|TRAJ26*01	327.862	TRBV5-1_CTTGGTCACGGGACAGGGCCACGAG_TRBJ2-7	CASSLVTGQGHEQYF	TRBV5-1*01|TRBD1*01|TRBJ2-7*01	1235.76				NA
P0701	P0701-TTC-175	TTC	CD8	1456601	2926	CD8_C07-LAYN	diverse	CRC.P0701_C000023:57	Clonal	57	TRAV1-1_CTGTGGTTTCTG_TRAJ22	CAVVSGSARQLTF	TRAV1-1*01|.|TRAJ22*01	622.51				NA	TRBV28_GTTTAGGGAG(G)AACAC_TRBJ2-2	CASSLGRNTGELFF	TRBV28*01|TRBD2*02|TRBJ2-2*01	1578.19				NA
P0701	P0701-TTC-176	TTC	CD8	1392000	3064	CD8_C07-LAYN	diverse	CRC.P0701_C000023:57	Clonal	57	TRAV1-1_CTGTGGTTTCTG_TRAJ22	CAVVSGSARQLTF	TRAV1-1*01|.|TRAJ22*01	602.779				NA	TRBV28_GTTTAGGGAG(G)AACAC_TRBJ2-2	CASSLGRNTGELFF	TRBV28*01|TRBD2*02|TRBJ2-2*01	906.419				NA
P0701	P0701-TTC-177	TTC	CD8	907950	2452	CD8_C05-CD6	diverse	CRC.P0701_C000116:4	Clonal	4	TRAV19_CTCTGGGCAAC_TRAJ33	Couldn't find FGXG	TRAV19*01|.|TRAJ33*01	40.6658				NA	TRBV20-1_TAGAGCCCAGCGGGAGGGGTACAA_TRBJ2-1	CSARAQREGYNEQFF	TRBV20-1*01|TRBD2*02|TRBJ2-1*01	85.1772				NA
P0701	P0701-TTC-180	TTC	CD8	1183946	3199	CD8_C07-LAYN	diverse	CRC.P0701_C000023:57	Clonal	57	TRAV1-1_CTGTGGTTTCTG_TRAJ22	CAVVSGSARQLTF	TRAV1-1*01|.|TRAJ22*01	201.633				NA	TRBV28_GTTTAGGGAG(G)AACAC_TRBJ2-2	CASSLGRNTGELFF	TRBV28*01|TRBD2*02|TRBJ2-2*01	881.24				NA
P0701	P0701-TTC-181	TTC	CD8	1590109	3277	CD8_C07-LAYN	diverse	CRC.P0701_C000153:3	Clonal	3	TRAV12-2_GCCGTCCCTTGGGGTGG_TRAJ4	CAVPWGGYNKLIF	TRAV12-2*01|.|TRAJ4*01	476.753				NA	TRBV28_CAGTTCAATGGATGGGGGGAACTA_TRBJ1-2	CASSSMDGGNYGYTF	TRBV28*01|TRBD2*01,TRBD2*01|TRBJ1-2*01	531.058				NA
P0701	P0701-TTC-184	TTC	CD8	1007991	3257	CD8_C07-LAYN	diverse	CRC.P0701_C000043:1	NoClonal	1	TRAV19_TGAGGTTTATAAC_TRAJ31	CALSEVYNNARLMF	TRAV19*01|.|TRAJ31*01	148.606				NA	TRBV7-3_GCAGCGTTAACAGCGGGAAGACAGA_TRBJ2-3	CASSVNSGKTDTQYF	TRBV7-3*01|TRBD2*02|TRBJ2-3*01	746.132				NA
P0701	P0701-TTC-185	TTC	CD8	864737	2487	CD8_C05-CD6	diverse	CRC.P0701_C000552:1	NoClonal	1	TRAV4_GTGGGGGCTGGT_TRAJ22	CLVGAGSARQLTF	TRAV4*01|.|TRAJ22*01	265.236				NA	TRBV4-3_CAAGATTGGCTAGGTGGGCCAGGGA(CT)GGAAA_TRBJ1-3	CASSQDWLGGPGTGNTIYF	TRBV4-3*01|TRBD2*01,TRBD2*02|TRBJ1-3*01	1559.02	TRBV6-2_GTTACGACGGCGGCGGTTCTAAT_TRBJ1-4	CASSYDGGGSNEKLFF	TRBV6-2*01,TRBV6-3*01|N/A|TRBJ1-4*01	200.142
P0701	P0701-TTC-186	TTC	CD8	1078704	3407	CD8_C07-LAYN	diverse	CRC.P0701_C000023:57	Clonal	57	TRAV1-1_CTGTGGTTTCTG_TRAJ22	CAVVSGSARQLTF	TRAV1-1*01|.|TRAJ22*01	116.572				NA	TRBV28_GTTTAGGGAG(G)AACAC_TRBJ2-2	CASSLGRNTGELFF	TRBV28*01|TRBD2*02|TRBJ2-2*01	357.998				NA
P0701	P0701-TTC-187	TTC	CD8	982205	2739	CD8_C07-LAYN	diverse	CRC.P0701_C000494:1	NoClonal	1	TRAV13-1_GCAGCTCCCCGAGGGACTTAT_TRAJ34	CAAPRGTYNTDKLIF	TRAV13-1*01|.|TRAJ34*01	224.709	TRAV23_DV6_AAGCAAAAATTC_TRAJ29	CAASKNSGNTPLVF	TRAV23_DV6*01|.|TRAJ29*01	34.2049	TRBV4-3_CAAGACTCCCGCAGGGGTGAGC_TRBJ2-1	CASSQDSRRGEQFF	TRBV4-3*01|TRBD1*01|TRBJ2-1*01	638.707				NA
P0701	P0701-TTC-188	TTC	CD8	1783355	2971	CD8_C03-CX3CR1	diverse	CRC.P0701_C000022:8	Clonal	8	TRAV12-1_GTGGTCCGACGGAAT_TRAJ29	CVVRRNSGNTPLVF	TRAV12-1*01|.|TRAJ29*01	257.427	TRAV24_TGCCTCCCGTGGCAGAG_TRAJ18	CASRGRGSTLGRLYF	TRAV24*01|.|TRAJ18*01	645.173	TRBV27_GCAGTCCGCCGGGACTAGCGGGAGTTGGTGAGC_TRBJ2-1	CASSPPGLAGVGEQFF	TRBV27*01|TRBD2*02|TRBJ2-1*01	195.169				NA
P0701	P0701-TTC-189	TTC	CD8	784130	2422	CD8_C04-GZMK	diverse	CRC.P0701_C000347:1	NoClonal	1	TRAV27_CAGGA(G)GCTCT_TRAJ37	CAGGSGNTGKLIF	TRAV27*01|.|TRAJ37*01	343.828	TRAV8-1_TGCCGCCGCCCCAGGCAC_TRAJ44	CAAAPGTASKLTF	TRAV8-1*01|.|TRAJ44*01	996.405	TRBV27_AGATTCCCGGGACAGGCGAATGGC_TRBJ1-2	CASRFPGQANGYTF	TRBV27*01|TRBD1*01|TRBJ1-2*01	293.238				NA
P0701	P0701-TTC-192	TTC	CD8	1186937	3069	CD8_C05-CD6	diverse	CRC.P0701_C000223:1	NoClonal	1	TRAV38-1_GCTTTTCGCGGAGG_TRAJ53	CAFRGGSNYKLTF	TRAV38-1*01|.|TRAJ53*01	607.211				NA	TRBV7-9_TTAGCATTCCCTGAA_TRBJ1-1	CASSLAFPEAFF	TRBV7-9*03|N/A|TRBJ1-1*01	1909.57				NA
P0701	P0701_TTC-1_17	TTC	CD8	1202428	3085	CD8_C03-CX3CR1	diverse	CRC.P0701_C000022:8	Clonal	8	TRAV12-1_GTGGTCCGACGGAAT_TRAJ29	CVVRRNSGNTPLVF	TRAV12-1*01|.|TRAJ29*01	57.7698	TRAV24_TGCCTCCCGTGGCAGAG_TRAJ18	CASRGRGSTLGRLYF	TRAV24*01|.|TRAJ18*01	609.408	TRBV27_GCAGTCCGCCGGGACTAGCGGGAGTTGGTGAGC_TRBJ2-1	CASSPPGLAGVGEQFF	TRBV27*01|TRBD2*02|TRBJ2-1*01	872.546				NA
P0701	P0701_TTC-1_18	TTC	CD8	1635510	3462	CD8_C07-LAYN	diverse	CRC.P0701_C000297:2	Clonal	2	TRAV6_CTCTAAAGCAACCTC_TRAJ29	CALKQPLVF	TRAV6*01|.|TRAJ29*01	64.7814				NA	TRBV6-2_AGTTATCCGGGACTAAACAAT_TRBJ2-1	CASSYPGLNNEQFF	TRBV6-2*01,TRBV6-3*01|TRBD2*01,TRBD2*02|TRBJ2-1*01	2984.1				NA
P0701	P0701_TTC-1_20	TTC	CD8	843104	3782	CD8_C05-CD6	diverse	CRC.P0701_C000213:1	NoClonal	1	TRAV3_GAGACGTCAATG_TRAJ31	CAVRDVNARLMF	TRAV3*01|.|TRAJ31*01	297.778	TRAV6_GTGCTCTCCCCGTTTATGCT_TRAJ38	Couldn't find FGXG	TRAV6*02|.|TRAJ38*01	743.126	TRBV9_AGCGTTGGACTAGCGTTGGGCGGGG_TRBJ2-2	CASSVGLALGGELFF	TRBV9*01|TRBD2*01,TRBD2*02|TRBJ2-2*01	167.634				NA
P0701	P0701_TTC-1_21	TTC	CD8	1288804	3433	CD8_C07-LAYN	diverse	CRC.P0701_C000023:57	Clonal	57	TRAV1-1_CTGTGGTTTCTG_TRAJ22	CAVVSGSARQLTF	TRAV1-1*01|.|TRAJ22*01	291.961				NA	TRBV28_GTTTAGGGAG(G)AACAC_TRBJ2-2	CASSLGRNTGELFF	TRBV28*01|TRBD2*02|TRBJ2-2*01	824.411				NA
P0701	P0701_TTC-1_22	TTC	CD8	1273894	3458	CD8_C07-LAYN	diverse	CRC.P0701_C000023:57	Clonal	57	TRAV1-1_CTGTGGTTTCTG_TRAJ22	CAVVSGSARQLTF	TRAV1-1*01|.|TRAJ22*01	394.914				NA	TRBV28_GTTTAGGGAG(G)AACAC_TRBJ2-2	CASSLGRNTGELFF	TRBV28*01|TRBD2*02|TRBJ2-2*01	772.209				NA
P0701	P0701_TTC-1_23	TTC	CD8	1425945	2734	CD8_C04-GZMK	diverse	CRC.P0701_C000264:6	Clonal	6	TRAV10_CCTACCCCGGGGGGCCAAAT_TRAJ41	CNYTVSPFSNLRWYKQDTGRGPVSLTIMTFSENTKSNGRYTATLDADTKQSSLHITASQLSDSASYPGGPNSGYALNF	TRAV10*01|.|TRAJ41*01	286.952	TRAV10_GAGCGGAGGTTATA_TRAJ34	CVVSGGYNTDKLIF	TRAV10*01|.|TRAJ34*01	918.115	TRBV6-6_GCAGTACGCGAAAC_TRBJ1-3	CASSTRNTIYF	TRBV6-6*01|N/A|TRBJ1-3*01	1122.73				NA
P0701	P0701_TTC-1_27	TTC	CD8	1473691	3204	CD8_C07-LAYN	diverse	CRC.P0701_C000023:57	Clonal	57	TRAV1-1_CTGTGGTTTCTG_TRAJ22	CAVVSGSARQLTF	TRAV1-1*01|.|TRAJ22*01	255.992				NA	TRBV28_GTTTAGGGAG(G)AACAC_TRBJ2-2	CASSLGRNTGELFF	TRBV28*01|TRBD2*02|TRBJ2-2*01	1268.44				NA
P0701	P0701_TTC-1_28	TTC	CD8	1176686	4068	CD8_C05-CD6	diverse	CRC.P0701_C000117:1	NoClonal	1	TRAV19_CTCTGGGCAAC_TRAJ33	Couldn't find FGXG	TRAV19*01|.|TRAJ33*01	609.227				NA	TRBV20-1_GCTAGGGGTGGACTAAGCTCCT_TRBJ2-1	CSARGGLSSYNEQFF	TRBV20-1*01|TRBD2*01,TRBD2*02|TRBJ2-1*01	887.932				NA
P0701	P0701_TTC-1_32	TTC	CD8	983207	3458	CD8_C02-GPR183	diverse	CRC.P0701_C000406:2	Clonal	2	TRAV12-1_TGAACGCCCCCTCA_TRAJ40	CVVNAPSGTYKYIF	TRAV12-1*01|.|TRAJ40*01	76.473	TRAV17_ACGGA(C)AAAGC_TRAJ17	CATDKAAGNKLTF	TRAV17*01|.|TRAJ17*01	230.538	TRBV2_CCAGCGGAGGGACAGGGGTAGATGCCGGG_TRBJ2-2	CASGGTGVDAGELFF	TRBV2*01|TRBD1*01|TRBJ2-2*01	555.462				NA
P0701	P0701_TTC-1_34	TTC	CD8	1555330	3152	CD8_C07-LAYN	diverse	CRC.P0701_C000272:1	NoClonal	1	TRAV1-2_AGAGATCGGGGAAGAGA_TRAJ30	CAVRDRGRDDKIIF	TRAV1-2*01|.|TRAJ30*01	66.4271	TRAV5_TGCAGGGGGGCTGAGCCAGG_TRAJ15	CAGGLSQAGTALIF	TRAV5*01|.|TRAJ15*01	149.075	TRBV6-5_GTGACAGGGTAGCGGGAAATGA_TRBJ2-1	CASSDRVAGNEQFF	TRBV6-5*01|TRBD2*02|TRBJ2-1*01	408.919				NA
P0701	P0701_TTC-1_35	TTC	CD8	1457095	3387	CD8_C07-LAYN	diverse	CRC.P0701_C000023:57	Clonal	57	TRAV1-1_CTGTGGTTTCTG_TRAJ22	CAVVSGSARQLTF	TRAV1-1*01|.|TRAJ22*01	379.938				NA	TRBV28_GTTTAGGGAG(G)AACAC_TRBJ2-2	CASSLGRNTGELFF	TRBV28*01|TRBD2*02|TRBJ2-2*01	1562.44				NA
P0701	P0701_TTC-1_36	TTC	CD8	1598205	3874	CD8_C07-LAYN	diverse	CRC.P0701_C000027:10	Clonal	10	TRAV27_AGGAGCAGGAAATGC_TRAJ39	CAGAGNAGNMLTF	TRAV27*01|.|TRAJ39*01	347.326				NA	TRBV28_GTTTAAGCGGGGGGTACACT_TRBJ1-1	CASSLSGGYTEAFF	TRBV28*01|TRBD2*01|TRBJ1-1*01	875.2				NA
P0701	P0701_TTC-1_37	TTC	CD8	1119799	3077	CD8_C07-LAYN	diverse	CRC.P0701_C000023:57	Clonal	57	TRAV1-1_CTGTGGTTTCTG_TRAJ22	CAVVSGSARQLTF	TRAV1-1*01|.|TRAJ22*01	782.498				NA	TRBV28_GTTTAGGGAG(G)AACAC_TRBJ2-2	CASSLGRNTGELFF	TRBV28*01|TRBD2*02|TRBJ2-2*01	1246.09				NA
P0701	P0701_TTC-1_38	TTC	CD8	1423292	3684	CD8_C07-LAYN	diverse	CRC.P0701_C000389:1	NoClonal	1	TRAV13-2_TGCAGGGTGGATG_TRAJ12	CAGWMDSSYKLIF	TRAV13-2*01|.|TRAJ12*01	309.65				NA	TRBV28_AGTTTGGGCCGTAACAAT_TRBJ2-1	CASSLGRNNEQFF	TRBV28*01|N/A|TRBJ2-1*01	1065.66				NA
P0701	P0701_TTC-1_39	TTC	CD8	1656548	3342	CD8_C07-LAYN	diverse	CRC.P0701_C000023:57	Clonal	57	TRAV1-1_CTGTGGTTTCTG_TRAJ22	CAVVSGSARQLTF	TRAV1-1*01|.|TRAJ22*01	382.537				NA	TRBV28_GTTTAGGGAG(G)AACAC_TRBJ2-2	CASSLGRNTGELFF	TRBV28*01|TRBD2*02|TRBJ2-2*01	1322.78				NA
P0701	P0701_TTC-1_40	TTC	CD8	1443111	4012	CD8_C07-LAYN	diverse	CRC.P0701_C000186:2	Clonal	2	TRAV21_GCTGTTATAAGTTCT_TRAJ22	CAVISSARQLTF	TRAV21*01|.|TRAJ22*01	168.448				NA	TRBV6-2_CAGCAAATGGGGGGCGAATGAAG_TRBJ1-1	CASKWGANEAFF	TRBV6-2*01,TRBV6-3*01|TRBD1*01,TRBD2*01,TRBD2*01|TRBJ1-1*01	1546.35	TRBV7-3_CTTAAAGGTCTCTG_TRBJ1-3	CASSLKVSGNTIYF	TRBV7-3*01|N/A|TRBJ1-3*01	1006.78
P0701	P0701_TTC-1_41	TTC	CD8	1105022	3340	CD8_C07-LAYN	diverse	CRC.P0701_C000023:57	Clonal	57	TRAV1-1_CTGTGGTTTCTG_TRAJ22	CAVVSGSARQLTF	TRAV1-1*01|.|TRAJ22*01	196.452				NA	TRBV28_GTTTAGGGAG(G)AACAC_TRBJ2-2	CASSLGRNTGELFF	TRBV28*01|TRBD2*02|TRBJ2-2*01	564.041				NA
P0701	P0701_TTC-1_42	TTC	CD8	1612055	4210	CD8_C07-LAYN	diverse	CRC.P0701_C000023:57	Clonal	57	TRAV1-1_CTGTGGTTTCTG_TRAJ22	CAVVSGSARQLTF	TRAV1-1*01|.|TRAJ22*01	321.289				NA	TRBV28_GTTTAGGGAG(G)AACAC_TRBJ2-2	CASSLGRNTGELFF	TRBV28*01|TRBD2*02|TRBJ2-2*01	416.597				NA
P0701	P0701_TTC-1_43	TTC	CD8	1526141	4340	CD8_C07-LAYN	diverse	CRC.P0701_C000023:57	Clonal	57	TRAV1-1_CTGTGGTTTCTG_TRAJ22	CAVVSGSARQLTF	TRAV1-1*01|.|TRAJ22*01	290.998				NA	TRBV28_GTTTAGGGAG(G)AACAC_TRBJ2-2	CASSLGRNTGELFF	TRBV28*01|TRBD2*02|TRBJ2-2*01	456.81				NA
P0701	P0701_TTC-1_44	TTC	CD8	1539682	2982	CD8_C07-LAYN	diverse	CRC.P0701_C000027:10	Clonal	10	TRAV27_AGGAGCAGGAAATGC_TRAJ39	CAGAGNAGNMLTF	TRAV27*01|.|TRAJ39*01	114.827				NA	TRBV28_GTTTAAGCGGGGGGTACACT_TRBJ1-1	CASSLSGGYTEAFF	TRBV28*01|TRBD2*01|TRBJ1-1*01	1240.04				NA
P0701	P0701_TTC-1_45	TTC	CD8	1062045	3125	CD8_C06-CD160	diverse	CRC.P0701_C000018:6	Clonal	6	TRAV12-2_CGTGAGGGGAGAGAATA_TRAJ31	CAVRGENNNARLMF	TRAV12-2*01|.|TRAJ31*01	623.554				NA	TRBV28_AGTTTCTCAACGCTAGCGGGAGGGCCAAGGGAGAC_TRBJ2-5	CASSFSTLAGGPRETQYF	TRBV28*01|TRBD2*02|TRBJ2-5*01	905.443				NA
P0701	P0701_TTC-1_46	TTC	CD8	1402264	3047	CD8_C07-LAYN	diverse	CRC.P0701_C000023:57	Clonal	57	TRAV1-1_CTGTGGTTTCTG_TRAJ22	CAVVSGSARQLTF	TRAV1-1*01|.|TRAJ22*01	514.678				NA	TRBV28_GTTTAGGGAG(G)AACAC_TRBJ2-2	CASSLGRNTGELFF	TRBV28*01|TRBD2*02|TRBJ2-2*01	1983.83				NA
P0701	P0701_TTC-1_47	TTC	CD8	1549189	3541	CD8_C07-LAYN	diverse	CRC.P0701_C000023:57	Clonal	57	TRAV1-1_CTGTGGTTTCTG_TRAJ22	CAVVSGSARQLTF	TRAV1-1*01|.|TRAJ22*01	494.98				NA	TRBV28_GTTTAGGGAG(G)AACAC_TRBJ2-2	CASSLGRNTGELFF	TRBV28*01|TRBD2*02|TRBJ2-2*01	705.446				NA
P0701	P0701_TTC-1_48	TTC	CD8	2005566	4992	CD8_C07-LAYN	diverse	CRC.P0701_C000023:57	Clonal	57	TRAV1-1_CTGTGGTTTCTG_TRAJ22	CAVVSGSARQLTF	TRAV1-1*01|.|TRAJ22*01	310.682				NA	TRBV28_GTTTAGGGAG(G)AACAC_TRBJ2-2	CASSLGRNTGELFF	TRBV28*01|TRBD2*02|TRBJ2-2*01	828.23				NA
P0701	P0701_TTC-1_49	TTC	CD8	2083711	4966	CD8_C07-LAYN	diverse	CRC.P0701_C000023:57	Clonal	57	TRAV1-1_CTGTGGTTTCTG_TRAJ22	CAVVSGSARQLTF	TRAV1-1*01|.|TRAJ22*01	215.291				NA	TRBV28_GTTTAGGGAG(G)AACAC_TRBJ2-2	CASSLGRNTGELFF	TRBV28*01|TRBD2*02|TRBJ2-2*01	616.126				NA
P0701	P0701_TTC-1_50	TTC	CD8	1108821	2794	CD8_C07-LAYN	diverse	CRC.P0701_C000023:57	Clonal	57	TRAV1-1_CTGTGGTTTCTG_TRAJ22	CAVVSGSARQLTF	TRAV1-1*01|.|TRAJ22*01	371.633				NA	TRBV28_GTTTAGGGAG(G)AACAC_TRBJ2-2	CASSLGRNTGELFF	TRBV28*01|TRBD2*02|TRBJ2-2*01	634.029				NA
P0701	P0701_TTC-1_52	TTC	CD8	1286725	4266	CD8_C07-LAYN	diverse	CRC.P0701_C000023:57	Clonal	57	TRAV1-1_CTGTGGTTTCTG_TRAJ22	CAVVSGSARQLTF	TRAV1-1*01|.|TRAJ22*01	291.481				NA	TRBV28_GTTTAGGGAG(G)AACAC_TRBJ2-2	CASSLGRNTGELFF	TRBV28*01|TRBD2*02|TRBJ2-2*01	1064.93				NA
P0701	P0701_TTC-1_53	TTC	CD8	936221	3808	CD8_C06-CD160	diverse	CRC.P0701_C000018:6	Clonal	6	TRAV12-2_CGTGAGGGGAGAGAATA_TRAJ31	CAVRGENNNARLMF	TRAV12-2*01|.|TRAJ31*01	989.751				NA	TRBV28_AGTTTCTCAACGCTAGCGGGAGGGCCAAGGGAGAC_TRBJ2-5	CASSFSTLAGGPRETQYF	TRBV28*01|TRBD2*02|TRBJ2-5*01	645.594				NA
P0701	P0701_TTC-1_54	TTC	CD8	1218356	3504	CD8_C04-GZMK	diverse	CRC.P0701_C000325:2	Clonal	2	TRAV8-2_GTGAGGGGGGGATCTGG_TRAJ13	CVVRGGSGGYQKVTF	TRAV8-2*01|.|TRAJ13*01	283.635				NA	TRBV14_CAGCCCGACCCAAGAGAACA_TRBJ1-1	CASSPTQENTEAFF	TRBV14*01|N/A|TRBJ1-1*01	611.76				NA
P0701	P0701_TTC-1_55	TTC	CD8	1206026	3553	CD8_C03-CX3CR1	diverse	CRC.P0701_C000320:1	NoClonal	1	TRAV5_GAGAGCTATTCA_TRAJ11	CAESYSGYSTLTF	TRAV5*01|.|TRAJ11*01	139.631	TRAV6_TGTGCCCCTCCCGATAAG_TRAJ4	CAPPDKLIF	TRAV6*02|.|TRAJ4*01	181.737	TRBV6-2_GTTACCCATATCAG_TRBJ1-5	CASSYPYQPQHF	TRBV6-2*01,TRBV6-3*01|N/A|TRBJ1-5*01	1042.31				NA
P0701	P0701_TTC-1_56	TTC	CD8	1478171	3108	CD8_C07-LAYN	diverse	CRC.P0701_C000023:57	Clonal	57	TRAV1-1_CTGTGGTTTCTG_TRAJ22	CAVVSGSARQLTF	TRAV1-1*01|.|TRAJ22*01	661.796				NA	TRBV28_GTTTAGGGAG(G)AACAC_TRBJ2-2	CASSLGRNTGELFF	TRBV28*01|TRBD2*02|TRBJ2-2*01	1307.85				NA
P0701	P0701_TTC-1_57	TTC	CD8	920114	2452	CD8_C04-GZMK	diverse	CRC.P0701_C000146:5	Clonal	5	TRAV17_TGTGCCTGGCAGAACAGTG_TRAJ3	CAWQNSASKIIF	TRAV17*01|.|TRAJ3*01	219.957	TRAV6_GTGCTCTCTATG_TRAJ26	CALYGQNFVF	TRAV6*02|.|TRAJ26*01	191.4	TRBV5-1_CTTGGTCACGGGACAGGGCCACGAG_TRBJ2-7	CASSLVTGQGHEQYF	TRBV5-1*01|TRBD1*01|TRBJ2-7*01	509.995				NA
P0701	P0701_TTC-1_58	TTC	CD8	1775996	3506	CD8_C04-GZMK	diverse	CRC.P0701_C000379:1	NoClonal	1	TRAV14_DV4_GAGAGCGAACGGTTGGAG_TRAJ42	CAMRERTVGGSQGNLIF	TRAV14_DV4*02|.|TRAJ42*01	424.347				NA	TRBV4-3_CCAAGTCGCAGGGACCACTG_TRBJ1-1	CASSQVAGTTEAFF	TRBV4-3*01|TRBD1*01,TRBD1*01,TRBD2*01,TRBD2*02|TRBJ1-1*01	1055.8				NA
P0701	P0701_TTC-1_61	TTC	CD8	1488638	3038	CD8_C03-CX3CR1	diverse	CRC.P0701_C000022:8	Clonal	8	TRAV12-1_GTGGTCCGACGGAAT_TRAJ29	CVVRRNSGNTPLVF	TRAV12-1*01|.|TRAJ29*01	126.535	TRAV24_TGCCTCCCGTGGCAGAG_TRAJ18	CASRGRGSTLGRLYF	TRAV24*01|.|TRAJ18*01	335.239	TRBV27_GCAGTCCGCCGGGACTAGCGGGAGTTGGTGAGC_TRBJ2-1	CASSPPGLAGVGEQFF	TRBV27*01|TRBD2*02|TRBJ2-1*01	495.735				NA
P0701	P0701_TTC-1_62	TTC	CD8	1255064	2763	CD8_C05-CD6	diverse	CRC.P0701_C000195:5	Clonal	5	TRAV19_GCTCTTGGGAACTA_TRAJ33	Couldn't find FGXG	TRAV19*01|.|TRAJ33*01	390.386				NA	TRBV20-1_AGAGATGCTCGCCAGGGCTATAACGAG_TRBJ2-7	CSARDARQGYNEQYF	TRBV20-1*01|TRBD1*01|TRBJ2-7*01	752.919				NA
P0701	P0701_TTC-1_63	TTC	CD8	1017477	1961	CD8_C04-GZMK	diverse	CRC.P0701_C000418:2	Clonal	2	TRAV21_GTGCTCCCACATAC_TRAJ28	CAPTYSGAGSYQLTF	TRAV21*01|.|TRAJ28*01	391.675				NA	TRBV7-8_CAGCTCGGCGGGGGGTGCGAACA_TRBJ1-1	CASSSAGGANTEAFF	TRBV7-8*01|TRBD2*01|TRBJ1-1*01	756.251				NA
P0701	P0701_TTC-1_64	TTC	CD8	1076852	3621	CD8_C04-GZMK	diverse	CRC.P0701_C000617:1	NoClonal	1	TRAV3_TGAGATGGAATTCA_TRAJ45	CAVRWNSGGGADGLTF	TRAV3*01|.|TRAJ45*01	490.128				NA	TRBV7-9_CAGCTCCGGACAGAGAGAAGC_TRBJ1-1	CASSSGQREAFF	TRBV7-9*03|TRBD1*01|TRBJ1-1*01	2537.27				NA
P0701	P0701_TTC-1_65	TTC	CD8	1133250	4501	CD8_C07-LAYN	diverse	CRC.P0701_C000023:57	Clonal	57	TRAV1-1_CTGTGGTTTCTG_TRAJ22	CAVVSGSARQLTF	TRAV1-1*01|.|TRAJ22*01	203.45				NA	TRBV28_GTTTAGGGAG(G)AACAC_TRBJ2-2	CASSLGRNTGELFF	TRBV28*01|TRBD2*02|TRBJ2-2*01	284.707				NA
P0701	P0701_TTC-1_66	TTC	CD8	1554563	3151	CD8_C07-LAYN	diverse	CRC.P0701_C000027:10	Clonal	10	TRAV27_AGGAGCAGGAAATGC_TRAJ39	CAGAGNAGNMLTF	TRAV27*01|.|TRAJ39*01	327.195				NA	TRBV28_GTTTAAGCGGGGGGTACACT_TRBJ1-1	CASSLSGGYTEAFF	TRBV28*01|TRBD2*01|TRBJ1-1*01	747.938				NA
P0701	P0701_TTC-1_67	TTC	CD8	1215889	2879	CD8_C07-LAYN	diverse	CRC.P0701_C000023:57	Clonal	57	TRAV1-1_CTGTGGTTTCTG_TRAJ22	CAVVSGSARQLTF	TRAV1-1*01|.|TRAJ22*01	743.415				NA	TRBV28_GTTTAGGGAG(G)AACAC_TRBJ2-2	CASSLGRNTGELFF	TRBV28*01|TRBD2*02|TRBJ2-2*01	323.362				NA
P0701	P0701_TTC-1_69	TTC	CD8	1480293	3203	CD8_C05-CD6	diverse	CRC.P0701_C000216:1	NoClonal	1	TRAV1-2_AGAGATAGGCAAAC_TRAJ36	CAVRDRQTGANNLFF	TRAV1-2*01|.|TRAJ36*01	539.405				NA	TRBV2_CCAGCCTCGGCCCCATCACTG_TRBJ1-1	CASLGPITEAFF	TRBV2*01|N/A|TRBJ1-1*01	1112.17				NA
P0701	P0701_TTC-1_70	TTC	CD8	1137097	2717	CD8_C03-CX3CR1	diverse	CRC.P0701_C000526:1	NoClonal	1	TRAV20_GCAGGGTTATA_TRAJ34	CAVQGYNTDKLIF	TRAV20*01|.|TRAJ34*01	100.902				NA	TRBV4-1_CAAGAGTCTAGCAGCCCCTAC_TRBJ2-7	CASSQESSSPYEQYF	TRBV4-1*01|TRBD2*01,TRBD2*02|TRBJ2-7*01	672.325				NA
P0701	P0701_TTC-1_71	TTC	CD8	2089832	5319	CD8_C07-LAYN	diverse	CRC.P0701_C000023:57	Clonal	57	TRAV1-1_CTGTGGTTTCTG_TRAJ22	CAVVSGSARQLTF	TRAV1-1*01|.|TRAJ22*01	240.157				NA	TRBV28_GTTTAGGGAG(G)AACAC_TRBJ2-2	CASSLGRNTGELFF	TRBV28*01|TRBD2*02|TRBJ2-2*01	631.216				NA
P0701	P0701_TTC-1_72	TTC	CD8	1651792	3652	CD8_C07-LAYN	diverse	CRC.P0701_C000023:57	Clonal	57	TRAV1-1_CTGTGGTTTCTG_TRAJ22	CAVVSGSARQLTF	TRAV1-1*01|.|TRAJ22*01	431.742				NA	TRBV28_GTTTAGGGAG(G)AACAC_TRBJ2-2	CASSLGRNTGELFF	TRBV28*01|TRBD2*02|TRBJ2-2*01	481.027				NA
P0701	P0701_TTC-1_73	TTC	CD8	1602074	3735	CD8_C07-LAYN	diverse	CRC.P0701_C000023:57	Clonal	57	TRAV1-1_CTGTGGTTTCTG_TRAJ22	CAVVSGSARQLTF	TRAV1-1*01|.|TRAJ22*01	351.986				NA	TRBV28_GTTTAGGGAG(G)AACAC_TRBJ2-2	CASSLGRNTGELFF	TRBV28*01|TRBD2*02|TRBJ2-2*01	968.139				NA
P0701	P0701_TTC-1_74	TTC	CD8	877671	3021	CD8_C04-GZMK	diverse	CRC.P0701_C000153:3	Clonal	3	TRAV12-2_GCCGTCCCTTGGGGTGG_TRAJ4	CAVPWGGYNKLIF	TRAV12-2*01|.|TRAJ4*01	147.567				NA	TRBV28_CAGTTCAATGGATGGGGGGAACTA_TRBJ1-2	CASSSMDGGNYGYTF	TRBV28*01|TRBD2*01,TRBD2*01|TRBJ1-2*01	923.53				NA
P0701	P0701_TTC-1_75	TTC	CD8	3385139	2842	CD8_C04-GZMK	diverse	CRC.P0701_C000076:6	Clonal	6	TRAV8-1_CCGTGGGCATGGAC_TRAJ5	CAVGMDTGRRALTF	TRAV8-1*01|.|TRAJ5*01	146.467				NA	TRBV13_CAGCACGGGACAGGGTTTTGAAGAG_TRBJ2-5	CASTGQGFEETQYF	TRBV13*01|TRBD1*01|TRBJ2-5*01	192.095				NA
P0701	P0701_TTC-1_77	TTC	CD8	1451988	2651	CD8_C07-LAYN	diverse	CRC.P0701_C000023:57	Clonal	57	TRAV1-1_CTGTGGTTTCTG_TRAJ22	CAVVSGSARQLTF	TRAV1-1*01|.|TRAJ22*01	348.444				NA	TRBV28_GTTTAGGGAG(G)AACAC_TRBJ2-2	CASSLGRNTGELFF	TRBV28*01|TRBD2*02|TRBJ2-2*01	1212.13				NA
P0701	P0701_TTC-1_78_	TTC	CD8	1194532	3263	CD8_C07-LAYN	diverse	CRC.P0701_C000023:57	Clonal	57	TRAV1-1_CTGTGGTTTCTG_TRAJ22	CAVVSGSARQLTF	TRAV1-1*01|.|TRAJ22*01	387.026				NA	TRBV28_GTTTAGGGAG(G)AACAC_TRBJ2-2	CASSLGRNTGELFF	TRBV28*01|TRBD2*02|TRBJ2-2*01	597.37				NA
P0701	P0701_TTC-1_79	TTC	CD8	1189482	4783	CD8_C07-LAYN	diverse	CRC.P0701_C000023:57	Clonal	57	TRAV1-1_CTGTGGTTTCTG_TRAJ22	CAVVSGSARQLTF	TRAV1-1*01|.|TRAJ22*01	246.203				NA	TRBV19_AGTATCGGGACCTACAGCAC_TRBJ2-3	CASSIGTYSTDTQYF	TRBV19*01|TRBD1*01,TRBD2*01,TRBD2*02,TRBD2*02|TRBJ2-3*01	19.7475	TRBV28_GTTTAGGGAG(G)AACAC_TRBJ2-2	CASSLGRNTGELFF	TRBV28*01|TRBD2*02|TRBJ2-2*01	642.385
P0701	P0701_TTC-1_80	TTC	CD8	1117999	3273	CD8_C07-LAYN	diverse	CRC.P0701_C000292:1	NoClonal	1	TRAV8-1_AATGCGGAAAACAAC_TRAJ21	CAVNAENNFNKFYF	TRAV8-1*01|.|TRAJ21*01	134.511	TRAV8-3_TGTGGCCCCAACTG_TRAJ36	CAVAPTGANNLFF	TRAV8-3*02|.|TRAJ36*01	451.018	TRBV11-2_GCAGCCCCGACAGGAATCA_TRBJ1-5	CASSPDRNQPQHF	TRBV11-2*01|TRBD1*01|TRBJ1-5*01	2928.28				NA
P0701	P0701_TTC-1_81	TTC	CD8	1121937	3260	CD8_C07-LAYN	diverse	CRC.P0701_C000023:57	Clonal	57	TRAV1-1_CTGTGGTTTCTG_TRAJ22	CAVVSGSARQLTF	TRAV1-1*01|.|TRAJ22*01	149.666				NA	TRBV28_GTTTAGGGAG(G)AACAC_TRBJ2-2	CASSLGRNTGELFF	TRBV28*01|TRBD2*02|TRBJ2-2*01	1734.02				NA
P0701	P0701_TTC-1_82	TTC	CD8	1182658	3052	CD8_C07-LAYN	diverse	CRC.P0701_C000023:57	Clonal	57	TRAV1-1_CTGTGGTTTCTG_TRAJ22	CAVVSGSARQLTF	TRAV1-1*01|.|TRAJ22*01	140.862				NA	TRBV28_GTTTAGGGAG(G)AACAC_TRBJ2-2	CASSLGRNTGELFF	TRBV28*01|TRBD2*02|TRBJ2-2*01	459.958				NA
P0701	P0701_TTC-1_83	TTC	CD8	1387338	3323	CD8_C07-LAYN	diverse	CRC.P0701_C000146:5	Clonal	5	TRAV17_TGTGCCTGGCAGAACAGTG_TRAJ3	CAWQNSASKIIF	TRAV17*01|.|TRAJ3*01	709.14	TRAV6_GTGCTCTCTATG_TRAJ26	CALYGQNFVF	TRAV6*02|.|TRAJ26*01	167.372	TRBV5-1_CTTGGTCACGGGACAGGGCCACGAG_TRBJ2-7	CASSLVTGQGHEQYF	TRBV5-1*01|TRBD1*01|TRBJ2-7*01	874.335				NA
P0701	P0701_TTC-1_84	TTC	CD8	1327077	3998	CD8_C07-LAYN	diverse	CRC.P0701_C000023:57	Clonal	57	TRAV1-1_CTGTGGTTTCTG_TRAJ22	CAVVSGSARQLTF	TRAV1-1*01|.|TRAJ22*01	184.907				NA	TRBV28_GTTTAGGGAG(G)AACAC_TRBJ2-2	CASSLGRNTGELFF	TRBV28*01|TRBD2*02|TRBJ2-2*01	1404.05				NA
P0701	P0701_TTC-1_87	TTC	CD8	642930	3595	CD8_C07-LAYN	diverse	CRC.P0701_C000023:57	Clonal	57	TRAV1-1_CTGTGGTTTCTG_TRAJ22	CAVVSGSARQLTF	TRAV1-1*01|.|TRAJ22*01	451.8				NA	TRBV28_GTTTAGGGAG(G)AACAC_TRBJ2-2	CASSLGRNTGELFF	TRBV28*01|TRBD2*02|TRBJ2-2*01	705.846				NA
P0701	P0701_TTC-1_88	TTC	CD8	1448300	3361	CD8_C07-LAYN	diverse	CRC.P0701_C000023:57	Clonal	57	TRAV1-1_CTGTGGTTTCTG_TRAJ22	CAVVSGSARQLTF	TRAV1-1*01|.|TRAJ22*01	430.571				NA	TRBV28_GTTTAGGGAG(G)AACAC_TRBJ2-2	CASSLGRNTGELFF	TRBV28*01|TRBD2*02|TRBJ2-2*01	1016.36				NA
P0701	P0701_TTC-1_89	TTC	CD8	1074059	3039	CD8_C05-CD6	diverse	CRC.P0701_C000555:1	NoClonal	1	TRAV17_GCTACAGGATATGGT_TRAJ32	CATGYGGATNKLIF	TRAV17*01|.|TRAJ32*02	181.606				NA	TRBV12-4_CAGCAAACCACTAGCGGGAGAAGGAAATGA_TRBJ2-1	CASKPLAGEGNEQFF	TRBV12-4*01,TRBV12-4*02|TRBD2*02|TRBJ2-1*01	146.241				NA
P0701	P0701_TTC-1_90	TTC	CD8	1690542	3615	CD8_C07-LAYN	diverse	CRC.P0701_C000023:57	Clonal	57	TRAV1-1_CTGTGGTTTCTG_TRAJ22	CAVVSGSARQLTF	TRAV1-1*01|.|TRAJ22*01	514.427				NA	TRBV28_GTTTAGGGAG(G)AACAC_TRBJ2-2	CASSLGRNTGELFF	TRBV28*01|TRBD2*02|TRBJ2-2*01	453.033				NA
P0701	P0701_TTC-1_92	TTC	CD8	1659582	4815	CD8_C07-LAYN	diverse	CRC.P0701_C000023:57	Clonal	57	TRAV1-1_CTGTGGTTTCTG_TRAJ22	CAVVSGSARQLTF	TRAV1-1*01|.|TRAJ22*01	374.786				NA	TRBV28_GTTTAGGGAG(G)AACAC_TRBJ2-2	CASSLGRNTGELFF	TRBV28*01|TRBD2*02|TRBJ2-2*01	269.265				NA
P0701	P0701_TTC-1_93	TTC	CD8	1218675	3418	CD8_C04-GZMK	diverse	CRC.P0701_C000420:1	NoClonal	1	TRAV12-1_GTGGTCCAGG_TRAJ15	CVVQAGTALIF	TRAV12-1*01|.|TRAJ15*01	253.315				NA	TRBV29-1_GATGATGTCGCTGAGGAGACTAGACATAGTATGACGCA_TRBJ2-3	CSVDDVAEETRHSMTQYF	TRBV29-1*01|TRBD2*01,TRBD2*02|TRBJ2-3*01	1145.61				NA
P0701	P0701_TTC-1_94	TTC	CD8	1828219	2994	CD8_C07-LAYN	diverse	CRC.P0701_C000027:10	Clonal	10	TRAV27_AGGAGCAGGAAATGC_TRAJ39	CAGAGNAGNMLTF	TRAV27*01|.|TRAJ39*01	74.596				NA	TRBV28_GTTTAAGCGGGGGGTACACT_TRBJ1-1	CASSLSGGYTEAFF	TRBV28*01|TRBD2*01|TRBJ1-1*01	282.842				NA
P0701	P0701_TTC-1_95	TTC	CD8	1947445	3004	CD8_C07-LAYN	diverse	CRC.P0701_C000027:10	Clonal	10	TRAV27_AGGAGCAGGAAATGC_TRAJ39	CAGAGNAGNMLTF	TRAV27*01|.|TRAJ39*01	131.399				NA	TRBV28_GTTTAAGCGGGGGGTACACT_TRBJ1-1	CASSLSGGYTEAFF	TRBV28*01|TRBD2*01|TRBJ1-1*01	610.279				NA
P0701	P0701_TTC-1_96	TTC	CD8	1706040	2881	CD8_C06-CD160	diverse	CRC.P0701_C000247:1	NoClonal	1	TRAV30_GGCACGACTAAT_TRAJ52	CGTTNAGGTSYGKLTF	TRAV30*01|.|TRAJ52*01	55.1232				NA	TRBV10-3_GTGAGCCGGGACTAGCGGAGGATTTCCTTTACAA_TRBJ2-1	CAISEPGLAEDFLYNEQFF	TRBV10-3*02|TRBD2*01,TRBD2*02|TRBJ2-1*01	1265.82				NA
P0701	P0701_TTC-2_1	TTC	CD8	6556728	4634	CD8_C07-LAYN	diverse	CRC.P0701_C000023:57	Clonal	57	TRAV1-1_CTGTGGTTTCTG_TRAJ22	CAVVSGSARQLTF	TRAV1-1*01|.|TRAJ22*01	310.912				NA	TRBV28_GTTTAGGGAG(G)AACAC_TRBJ2-2	CASSLGRNTGELFF	TRBV28*01|TRBD2*02|TRBJ2-2*01	1008.1				NA
P0701	P0701_TTC-2_3	TTC	CD8	1872337	5162	CD8_C07-LAYN	diverse	CRC.P0701_C000440:1	NoClonal	1	TRAV29_DV5_AAGCGCGAACAC_TRAJ34	CAASANTDKLIF	TRAV29_DV5*01|.|TRAJ34*01	650.852				NA	TRBV20-1_AGTGCCCTTGCGGGAAGGCCCCT_TRBJ1-6	CSALAGRPLHF	TRBV20-1*01|TRBD2*02|TRBJ1-6*01	764.872				NA
P0701	P0701_TTC-2_4	TTC	CD8	1616697	4713	CD8_C07-LAYN	diverse	CRC.P0701_C000102:1	NoClonal	1	TRAV22_CTGTGATAAAGTGGCGTGCT_TRAJ45	CAVIKWRADGLTF	TRAV22*01|.|TRAJ45*01	607.914				NA	TRBV9_AGCGTTGGACTAGCGGGGCCCTCGGGAACCGG_TRBJ2-2	CASSVGLAGPSGTGELFF	TRBV9*01|TRBD2*01|TRBJ2-2*01	1457.91				NA
P0701	P0701_TTC-2_5	TTC	CD8	2204498	2514	CD8_C07-LAYN	diverse	CRC.P0701_C000027:10	Clonal	10	TRAV27_AGGAGCAGGAAATGC_TRAJ39	CAGAGNAGNMLTF	TRAV27*01|.|TRAJ39*01	551.969				NA	TRBV28_GTTTAAGCGGGGGGTACACT_TRBJ1-1	CASSLSGGYTEAFF	TRBV28*01|TRBD2*01|TRBJ1-1*01	1445.9				NA
P0701	P0701_TTC-2_6	TTC	CD8	1458182	2938	CD8_C04-GZMK	diverse	CRC.P0701_C000264:6	Clonal	6	TRAV10_CCTACCCCGGGGGGCCAAAT_TRAJ41	CNYTVSPFSNLRWYKQDTGRGPVSLTIMTFSENTKSNGRYTATLDADTKQSSLHITASQLSDSASYPGGPNSGYALNF	TRAV10*01|.|TRAJ41*01	136.495	TRAV10_GAGCGGAGGTTATA_TRAJ34	CVVSGGYNTDKLIF	TRAV10*01|.|TRAJ34*01	221.546	TRBV6-6_GCAGTACGCGAAAC_TRBJ1-3	CASSTRNTIYF	TRBV6-6*01|N/A|TRBJ1-3*01	738.058				NA
P1207	PTC1-20161207	PTC	CD8	509486	2781	CD8_C04-GZMK	diverse	CRC.P1207_C000010:6	Clonal	6	TRAV24_CTTTAGGAGCGCAGGA_TRAJ45	CAFRSAGGGADGLTF	TRAV24*01|.|TRAJ45*01	376.197	TRAV26-2_CCTGATACCCACCGG_TRAJ44	CILIPTGTASKLTF	TRAV26-2*01|.|TRAJ44*01	196.146	TRBV19_AGTAGGGCAGGGATCACTG_TRBJ1-1	CASRAGITEAFF	TRBV19*01|TRBD1*01|TRBJ1-1*01	829.005				NA
P1212	PTC1-20161212	PTC	CD8	254991	3081	CD8_C04-GZMK	diverse	CRC.P1212_C000669:1	NoClonal	1	TRAV12-2_GAACAGTAACC_TRAJ23	CAVNSNQGGKLIF	TRAV12-2*01|.|TRAJ23*01	334.062				NA	TRBV5-1_GCTTGTATACAGGGGG(C)TACGA_TRBJ2-7	CASSLYTGGYEQYF	TRBV5-1*01|TRBD1*01|TRBJ2-7*01	777.638				NA
P1228	PTC1-20161228	PTC	CD8	736785	3180	CD8_C03-CX3CR1	diverse	CRC.P1228_C000361:4	Clonal	4	TRAV21_TGAGGCCGAATAC_TRAJ9	CAVRPNTGGFKTIF	TRAV21*01|.|TRAJ9*01	416.098				NA	TRBV12-5_GGTTTCGGGGGAGGTGATTCA_TRBJ1-6	CASGF	TRBV12-5*01|TRBD2*01,TRBD2*02|TRBJ1-6*02	487.818				NA
P0215	PTC1-20170215	PTC	CD8	446416	2586	CD8_C01-LEF1	diverse	CRC.P0215_C000433:1	NoClonal	1	TRAV13-2_AGAGATGCCCAATG_TRAJ31	CAEMPNARLMF	TRAV13-2*01|.|TRAJ31*01	110.82	TRAV35_TGGGCGCGTTGGAGGAAA_TRAJ48	CAGRVGGNEKLTF	TRAV35*01|.|TRAJ48*01	175.007	TRBV28_AGCAGGCCCGCTGGCGGGTCCTACTCCT_TRBJ2-7	CASRPAGGSYSYEQYF	TRBV28*01|TRBD2*01,TRBD2*02|TRBJ2-7*01	126.257				NA
P0825	PTC1-20170825	PTC	CD8	517664	2248	CD8_C03-CX3CR1	diverse	CRC.P0825_C000392:5	Clonal	5	TRAV3_CTGTGTATTATGG_TRAJ26	CAVYYGQNFVF	TRAV3*01|.|TRAJ26*01	155.613	TRAV5_AGAGTCGCTCGGATA_TRAJ33	Couldn't find FGXG	TRAV5*01|.|TRAJ33*01	196.09	TRBV28_AGTTTCCAGGGTTACACT_TRBJ1-1	CASSFQGYTEAFF	TRBV28*01|TRBD1*01|TRBJ1-1*01	282.221				NA
P0123	PTC1-20180123	PTC	CD8	392603	2412	CD8_C03-CX3CR1	diverse	CRC.P0123_C000741:1	NoClonal	1	TRAV20_TGTGCCGACTTACAG_TRAJ3	CAVPTYSSASKIIF	TRAV20*01|.|TRAJ3*01	202.72				NA	TRBV5-4_CACCTATATAACCACCGGGACAGGGGTGAATGA_TRBJ2-1	CASTYITTGTGVNEQFF	TRBV5-4*01|TRBD1*01|TRBJ2-1*01	179.371				NA
P0909	PTC10-0909-ZL	PTC	CD8	460389	2952	CD8_C01-LEF1	diverse	CRC.P0909_C000320:1	NoClonal	1	TRAV39_GGACATAGGAA_TRAJ42	CAVDIGSQGNLIF	TRAV39*01|.|TRAJ42*01	389.963				NA	TRBV11-3_AGCAGTTCGGGGAGCTCCT_TRBJ2-7	CASSSGSSYEQYF	TRBV11-3*01,TRBV11-3*02|TRBD2*01,TRBD2*02|TRBJ2-7*01	220.667				NA
P1207	PTC10-20161207	PTC	CD8	337092	3366	CD8_C01-LEF1	diverse	CRC.P1207_C000099:1	NoClonal	1	TRAV27_TGTGCGGAGGCTACC_TRAJ40	CAEATSGTYKYIF	TRAV27*01|.|TRAJ40*01	35.59	TRAV8-4_GTGAGGGGAGG_TRAJ42	CAVRGGSQGNLIF	TRAV8-4*01|.|TRAJ42*01	184.009	TRBV24-1_CAGTGGTGGGACTTCCTA_TRBJ2-1	CATSGGTSYNEQFF	TRBV24-1*01|TRBD2*01,TRBD2*02|TRBJ2-1*01	1079.42				NA
P1212	PTC10-20161212	PTC	CD8	729872	2865	CD8_C03-CX3CR1	diverse	CRC.P1212_C000029:48	Clonal	48	TRAV8-4_GTGCTGTGAGCCTGATT_TRAJ23	CAVSLIYNQGGKLIF	TRAV8-4*03|.|TRAJ23*01	287.877				NA	TRBV11-2_AGCAGTCCTGTTCCGCGTATAGAGGGAGGCTATG_TRBJ1-2	CASSPVPRIEGGYGYTF	TRBV11-2*01|TRBD2*02|TRBJ1-2*01	523.198				NA
P1228	PTC10-20161228	PTC	CD8	901134	3410	CD8_C03-CX3CR1	diverse	CRC.P1228_C000820:1	NoClonal	1	TRAV27_AGGAGGCCTGGAT_TRAJ12	CAGGLDSSYKLIF	TRAV27*01|.|TRAJ12*01	512.102				NA	TRBV7-2_GCAGCCCCCGAATTGAGGGATACACAG_TRBJ2-3	CASSPRIEGYTDTQYF	TRBV7-2*02|TRBD2*02|TRBJ2-3*01	3366.11				NA
P0215	PTC10-20170215	PTC	CD8	736516	2321	CD8_C03-CX3CR1	diverse	CRC.P0215_C000306:2	Clonal	2	TRAV13-1_GTGCAACTCACCTGACA_TRAJ24	CATHLTTDSWGKLQF	TRAV13-1*01|.|TRAJ24*02	678.607	TRAV13-2_GAATATTACGAAAGC_TRAJ17	CAENITKAAGNKLTF	TRAV13-2*01|.|TRAJ17*01	549.649	TRBV28_AGTTT(A)CAGGTAAACAC_TRBJ1-1	CASSLQVNTEAFF	TRBV28*01|TRBD1*01|TRBJ1-1*01	644.465				NA
P0411	PTC10-20170411	PTC	CD8	267162	2438	CD8_C02-GPR183	diverse	CRC.P0411_C000097:1	NoClonal	1	TRAV8-3_GGTGCCGACTCT_TRAJ28	CAVGADSGAGSYQLTF	TRAV8-3*01|.|TRAJ28*01	245.808				NA	TRBV4-1_AGCCA(AG)TCCTTAGCTCCT_TRBJ2-7	CASSQVLSSYEQYF	TRBV4-1*01|TRBD2*01,TRBD2*02|TRBJ2-7*01	323.116				NA
P0123	PTC10-20180123	PTC	CD8	468776	1371	CD8_C03-CX3CR1	diverse	CRC.P0123_C000364:1	NoClonal	1	TRAV35_GGCAGAGCTATG_TRAJ26	CAGQSYGQNFVF	TRAV35*01|.|TRAJ26*01	395.609				NA	TRBV11-2_CTTAGTGACTAGCGGGAGGCTAGAGA_TRBJ2-5	CASSLVTSGRLETQYF	TRBV11-2*01|TRBD2*02|TRBJ2-5*01	6173.36				NA
P0309	PTC10-20180309	PTC	CD8	250829	2328	CD8_C03-CX3CR1	diverse	CRC.P0309_C000011:35	Clonal	35	TRAV26-1_GTCAGGATACTCCTCCCTTCT_TRAJ22	CIVRILLPSGSARQLTF	TRAV26-1*02|.|TRAJ22*01	202.72				NA	TRBV9_CGTAGCTCTAGGGATTACCTAC_TRBJ2-7	CASSVALGITYEQYF	TRBV9*01|N/A|TRBJ2-7*01	594.441				NA
P1212	PTC100-20161212	PTC	CD8	679867	2828	CD8_C03-CX3CR1	diverse	CRC.P1212_C000029:48	Clonal	48	TRAV8-4_GTGCTGTGAGCCTGATT_TRAJ23	CAVSLIYNQGGKLIF	TRAV8-4*03|.|TRAJ23*01	191.789				NA	TRBV11-2_AGCAGTCCTGTTCCGCGTATAGAGGGAGGCTATG_TRBJ1-2	CASSPVPRIEGGYGYTF	TRBV11-2*01|TRBD2*02|TRBJ1-2*01	1597.15				NA
P0413	PTC100-20170413	PTC	CD8	656190	2332	CD8_C03-CX3CR1	diverse	CRC.P0413_C000074:17	Clonal	17	TRAV5_CAGAGGGGGGCGCCGGG_TRAJ41	CAEGGAGYALNF	TRAV5*01|.|TRAJ41*01	774.791	TRAV8-2_AGTGAAGGGGGTAACA_TRAJ31	CVVSEGGNNARLMF	TRAV8-2*01|.|TRAJ31*01	505.184	TRBV28_CAGCACCAGCGGACTAGTTTCCAATG_TRBJ2-1	CASTSGLVSNEQFF	TRBV28*01|TRBD2*01,TRBD2*02|TRBJ2-1*01	478.758				NA
P0701	PTC101-20160701	PTC	CD8	770703	2884	CD8_C02-GPR183	diverse	CRC.P0701_C000432:1	NoClonal	1	TRAV3_GTGAGTCTGGGGTTT_TRAJ16	Couldn't find FGXG	TRAV3*01|.|TRAJ16*01	361.127				NA	TRBV4-1_CAAGAAGCAAGCTCGAAGGCGCAG_TRBJ2-3	CASSQEASSKAQYF	TRBV4-1*01|N/A|TRBJ2-3*01	427.35				NA
P1207	PTC101-20161207	PTC	CD8	662478	2468	CD8_C04-GZMK	diverse	CRC.P1207_C000041:2	Clonal	2	TRAV17_ACGGAGGGCAACTT_TRAJ48	CATEGNFGNEKLTF	TRAV17*01|.|TRAJ48*01	261.764				NA	TRBV15_CCAGCAGTTTCGGGGGAGAGA_TRBJ2-5	CATSSFGGETQYF	TRBV15*02|TRBD2*01|TRBJ2-5*01	383.186				NA
P1212	PTC101-20161212	PTC	CD8	664390	2805	CD8_C03-CX3CR1	diverse	CRC.P1212_C000215:5	Clonal	5	TRAV8-1_GAATGACGCTTATG_TRAJ42	CAVNDAYGGSQGNLIF	TRAV8-1*01|.|TRAJ42*01	87.8586				NA	TRBV30_GGAGT(G)GGGGCTTCAGCAC_TRBJ2-3	CAWSGGFSTDTQYF	TRBV30*01|TRBD1*01|TRBJ2-3*01	124.558				NA
P0413	PTC101-20170413	PTC	CD8	904855	2291	CD8_C03-CX3CR1	diverse	CRC.P0413_C000074:17	Clonal	17	TRAV5_CAGAGGGGGGCGCCGGG_TRAJ41	CAEGGAGYALNF	TRAV5*01|.|TRAJ41*01	20.2573	TRAV8-2_AGTGAAGGGGGTAACA_TRAJ31	CVVSEGGNNARLMF	TRAV8-2*01|.|TRAJ31*01	412.766	TRBV28_CAGCACCAGCGGACTAGTTTCCAATG_TRBJ2-1	CASTSGLVSNEQFF	TRBV28*01|TRBD2*01,TRBD2*02|TRBJ2-1*01	470.273				NA
P0825	PTC101-20170825	PTC	CD8	445805	2644	CD8_C03-CX3CR1	diverse	CRC.P0825_C000095:24	Clonal	24	TRAV19_GTGAGTTCTCTTCAG_TRAJ16	Couldn't find FGXG	TRAV19*01|.|TRAJ16*01	177.77				NA	TRBV5-6_CAGCTCCGATATAGCGCCCTAC_TRBJ2-7	CASSSDIAPYEQYF	TRBV5-6*01|TRBD2*01,TRBD2*02|TRBJ2-7*01	305.324				NA
P0701	PTC102-20160701	PTC	CD8	799849	3426	CD8_C02-GPR183	diverse	CRC.P0701_C000069:1	NoClonal	1	TRAV12-1_GAACAAAGGAGTGGCCGGTTC_TRAJ22	CVVNKGVAGSARQLTF	TRAV12-1*01|.|TRAJ22*01	469.921				NA	TRBV20-1_GTGCTCGGCTAGCGAGCTCCT_TRBJ2-1	CSARLASSYNEQFF	TRBV20-1*01|TRBD2*01,TRBD2*02|TRBJ2-1*01	1040.14				NA
P1207	PTC102-20161207	PTC	CD8	556522	1966	CD8_C03-CX3CR1	diverse	CRC.P1207_C000010:6	Clonal	6	TRAV24_CTTTAGGAGCGCAGGA_TRAJ45	CAFRSAGGGADGLTF	TRAV24*01|.|TRAJ45*01	513.686				NA	TRBV19_AGTAGGGCAGGGATCACTG_TRBJ1-1	CASRAGITEAFF	TRBV19*01|TRBD1*01|TRBJ1-1*01	511.472				NA
P1212	PTC102-20161212	PTC	CD8	629689	2945	CD8_C03-CX3CR1	diverse	CRC.P1212_C000096:12	Clonal	12	TRAV5_TGCAGTCTCAGG_TRAJ29	CAVSGNTPLVF	TRAV5*01|.|TRAJ29*01	111.547				NA	TRBV4-3_CAAGAATCAGGAAACAC_TRBJ1-1	CASSQESGNTEAFF	TRBV4-3*01|N/A|TRBJ1-1*01	644.705				NA
P0413	PTC102-20170413	PTC	CD8	769867	1747	CD8_C02-GPR183	diverse	CRC.P0413_C000238:1	NoClonal	1	TRAV25_GCAGGTTACAATTA_TRAJ42	CAGYNYGGSQGNLIF	TRAV25*01|.|TRAJ42*01	334.179				NA	TRBV7-3_GCAGCCCGGGCTCCT_TRBJ2-1	CASSPGSYNEQFF	TRBV7-3*01|N/A|TRBJ2-1*01	520.991				NA
P0825	PTC102-20170825	PTC	CD8	436090	2722	CD8_C03-CX3CR1	diverse	CRC.P0825_C000257:5	Clonal	5	TRAV1-2_AGAGATAGAGGTGG_TRAJ32	CAVRDRGGATNKLIF	TRAV1-2*01|.|TRAJ32*02	292.598				NA	TRBV20-1_CTAGAGATCATGAAGGTCCCCTCCCTTACGA_TRBJ2-7	CSARDHEGPLPYEQYF	TRBV20-1*05|TRBD2*02|TRBJ2-7*01	2147.48				NA
P1012	PTC103-20161012	PTC	CD8	510804	2599	CD8_C03-CX3CR1	diverse	CRC.P1012_C000133:4	Clonal	4	TRAV29_DV5_AAGCGTAACCGG_TRAJ49	CAASVTGNQFYF	TRAV29_DV5*01|.|TRAJ49*01	14.3779				NA	TRBV5-6_CAGCTCCTCGCCCTTTGGGGGATCCTATG_TRBJ1-2	CASSSSPFGGSYGYTF	TRBV5-6*01|TRBD1*01,TRBD2*01,TRBD2*01,TRBD2*01|TRBJ1-2*01	73.2208				NA
P1207	PTC103-20161207	PTC	CD8	635452	2854	CD8_C04-GZMK	diverse	CRC.P1207_C000053:4	Clonal	4	TRAV13-1_CAGCATCATACTTT_TRAJ48	CAASYFGNEKLTF	TRAV13-1*02|.|TRAJ48*01	178.284	TRAV4_TGACATAAGTGCTG_TRAJ38	Couldn't find FGXG	TRAV4*01|.|TRAJ38*01	879.42	TRBV12-3_TTTTG(C)TAGCGGGAGTTACGA_TRBJ2-7	CASSFASGSYEQYF	TRBV12-3*01|TRBD2*02|TRBJ2-7*01	1433.68	TRBV7-9_CAGCTCGGCTAAGGGTGGCAATG_TRBJ2-1	CASSSAKGGNEQFF	TRBV7-9*03|N/A|TRBJ2-1*01	141.505
P1212	PTC103-20161212	PTC	CD8	828863	2877	CD8_C03-CX3CR1	diverse	CRC.P1212_C000029:48	Clonal	48	TRAV8-4_GTGCTGTGAGCCTGATT_TRAJ23	CAVSLIYNQGGKLIF	TRAV8-4*03|.|TRAJ23*01	270.71				NA	TRBV11-2_AGCAGTCCTGTTCCGCGTATAGAGGGAGGCTATG_TRBJ1-2	CASSPVPRIEGGYGYTF	TRBV11-2*01|TRBD2*02|TRBJ1-2*01	1167.97				NA
P1207	PTC104-20161207	PTC	CD8	584366	3556	CD8_C03-CX3CR1	diverse	CRC.P1207_C000002:2	Clonal	2	TRAV17_ACCGAGGGGAACTT_TRAJ48	CATEGNFGNEKLTF	TRAV17*01|.|TRAJ48*01	435.896	TRAV17_CTGAC(G)GAGCC_TRAJ54	CATDGAQKLVF	TRAV17*01|.|TRAJ54*01	54.5707	TRBV15_CCAGCTTATACGGAGGAGAGA_TRBJ2-5	CATSLYGGETQYF	TRBV15*02|TRBD2*02|TRBJ2-5*01	610.59	TRBV4-1_CCAGCGGGACAGGGGGTCCCTAC_TRBJ2-7	CASGTGGPYEQYF	TRBV4-1*01|TRBD1*01|TRBJ2-7*01	75.8024
P0825	PTC104-20170825	PTC	CD8	496319	2318	CD8_C03-CX3CR1	diverse	CRC.P0825_C000095:24	Clonal	24	TRAV19_GTGAGTTCTCTTCAG_TRAJ16	Couldn't find FGXG	TRAV19*01|.|TRAJ16*01	186.566				NA	TRBV5-6_CAGCTCCGATATAGCGCCCTAC_TRBJ2-7	CASSSDIAPYEQYF	TRBV5-6*01|TRBD2*01,TRBD2*02|TRBJ2-7*01	583.213				NA
P1207	PTC105-20161207	PTC	CD8	682202	2192	CD8_C04-GZMK	diverse	CRC.P1207_C000094:2	Clonal	2	TRAV14_DV4_GAGAGACATAC_TRAJ28	CAMRETYSGAGSYQLTF	TRAV14_DV4*01|.|TRAJ28*01	212.14	TRAV8-1_AATGCGTGTGACA_TRAJ43	CDMRF	TRAV8-1*01|.|TRAJ43*01	351.385	TRBV7-9_GCTTATCGGGGGCGCCCGATGGGG_TRBJ2-6	CASSLSGAPDGANVLTF	TRBV7-9*03|TRBD1*01,TRBD2*01|TRBJ2-6*01	298.785				NA
P0413	PTC105-20170413	PTC	CD8	899081	2226	CD8_C03-CX3CR1	diverse	CRC.P0413_C000011:7	Clonal	7	TRAV24_GTGCCCGGAACTA_TRAJ26	CARNYGQNFVF	TRAV24*01|.|TRAJ26*01	98.8368				NA	TRBV10-2_GAGTCGCAAGCGTGGGAGAC_TRBJ2-5	CASSESQAWETQYF	TRBV10-2*01|N/A|TRBJ2-5*01	1063.66				NA
P1012	PTC106-20161012	PTC	CD8	748492	2153	CD8_C03-CX3CR1	diverse	CRC.P1012_C000113:25	Clonal	25	TRAV8-3_TGTGGGCCCCCGGGACAAC_TRAJ21	CAVGPRDNFNKFYF	TRAV8-3*02|.|TRAJ21*01	166.005				NA	TRBV15_CCAGCACCGACTTTCTTGGGTCCGAGGCATACAA_TRBJ2-1	CATSTDFLGSEAYNEQFF	TRBV15*02|N/A|TRBJ2-1*01	53.1902				NA
P0825	PTC106-20170825	PTC	CD8	426160	3016	CD8_C03-CX3CR1	diverse	CRC.P0825_C000282:1	NoClonal	1	TRAV29_DV5_AAGCGACACC_TRAJ27	CAASDTNAGKSTF	TRAV29_DV5*01|.|TRAJ27*01	244.987				NA	TRBV27_AGTTTGGCGAAAAGCTCCT_TRBJ2-1	CASSLAKSSYNEQFF	TRBV27*01|N/A|TRBJ2-1*01	660.327				NA
P0701	PTC107-20160701	PTC	CD8	732617	3100	CD8_C02-GPR183	diverse	CRC.P0701_C000273:1	NoClonal	1	TRAV21_TGAGGCCTCGGAGGGAT_TRAJ26	CAVRPRRDNYGQNFVF	TRAV21*01|.|TRAJ26*01	499.463				NA	TRBV28_GCAGTCTTGAGCTAGCGGGAGAGGGTTACGA_TRBJ2-7	CASSLELAGEGYEQYF	TRBV28*01|TRBD2*02|TRBJ2-7*01	278.726				NA
P1212	PTC107-20161212	PTC	CD8	674865	2516	CD8_C01-LEF1	diverse	CRC.P1212_C000658:1	NoClonal	1	TRAV27_GCAGGGGTCGATAA_TRAJ26	CAGVDNYGQNFVF	TRAV27*01|.|TRAJ26*01	92.0538				NA	TRBV12-4_AGCAGCAAGTGGGGGCTGGGGGGTAACT_TRBJ1-2	CASSKWGLGGNYGYTF	TRBV12-4*01,TRBV12-4*02|TRBD1*01,TRBD2*01,TRBD2*01|TRBJ1-2*01	762.688				NA
P0413	PTC107-20170413	PTC	CD8	1159512	4454	CD8_C03-CX3CR1	diverse	CRC.P0413_C000110:5	Clonal	5	TRAV13-1_AAGTATGAGAGGGGACACC_TRAJ34	CAASMRGDTDKLIF	TRAV13-1*01|.|TRAJ34*01	165.213				NA	TRBV28_AGTTTTGGGCAGGGGGCCGACTACG_TRBJ2-7	CASSF	TRBV28*01|TRBD1*01|TRBJ2-7*01	98.6985				NA
P0825	PTC107-20170825	PTC	CD8	446068	2564	CD8_C03-CX3CR1	diverse	CRC.P0825_C000194:11	Clonal	11	TRAV13-1_CAGCAGTTATACAGGG_TRAJ23	CAAVIQGGKLIF	TRAV13-1*02|.|TRAJ23*01	961.852				NA	TRBV27_GTTTAGGGCGCAGCAGG(GG)CTACA_TRBJ1-2	CASSLGRSRGYTF	TRBV27*01|TRBD1*01|TRBJ1-2*01	503.97				NA
P0701	PTC108-20160701	PTC	CD8	899065	5243	CD8_C04-GZMK	diverse	CRC.P0701_C000371:1	NoClonal	1	TRAV14_DV4_GAGGGCAGAG_TRAJ30	CAMREGRDDKIIF	TRAV14_DV4*02|.|TRAJ30*01	417.917				NA	TRBV6-6_GCAGTCCAGGGACCAAA_TRBJ2-4	CASSPGTKNIQYF	TRBV6-6*01|TRBD1*01,TRBD1*01,TRBD2*01,TRBD2*02|TRBJ2-4*01	535.415				NA
P1012	PTC108-20161012	PTC	CD8	842153	2263	CD8_C03-CX3CR1	diverse	CRC.P1012_C000113:25	Clonal	25	TRAV8-3_TGTGGGCCCCCGGGACAAC_TRAJ21	CAVGPRDNFNKFYF	TRAV8-3*02|.|TRAJ21*01	413.267				NA	TRBV15_CCAGCACCGACTTTCTTGGGTCCGAGGCATACAA_TRBJ2-1	CATSTDFLGSEAYNEQFF	TRBV15*02|N/A|TRBJ2-1*01	123.336				NA
P1207	PTC108-20161207	PTC	CD8	566158	2154	CD8_C02-GPR183	diverse	CRC.P1207_C000008:4	Clonal	4	TRAV14_DV4_GAGGGCGACGGGGGCTT_TRAJ8	CAMREGDGGFQKLVF	TRAV14_DV4*01|.|TRAJ8*01	115.678				NA	TRBV7-9_GCTCA(G)ACAGCGGGG_TRBJ2-2	CASSSDSGELFF	TRBV7-9*03|TRBD1*01|TRBJ2-2*01	1243.93				NA
P1212	PTC108-20161212	PTC	CD8	694909	2579	CD8_C03-CX3CR1	diverse	CRC.P1212_C000096:12	Clonal	12	TRAV5_TGCAGTCTCAGG_TRAJ29	CAVSGNTPLVF	TRAV5*01|.|TRAJ29*01	77.6884				NA	TRBV4-3_CAAGAATCAGGAAACAC_TRBJ1-1	CASSQESGNTEAFF	TRBV4-3*01|N/A|TRBJ1-1*01	1524.19				NA
P0413	PTC108-20170413	PTC	CD8	698322	2346	CD8_C02-GPR183	diverse	CRC.P0413_C000205:1	NoClonal	1	TRAV35_GTGCTGCTCGGGGTGCAG_TRAJ39	CAARGAGNMLTF	TRAV35*02|.|TRAJ39*01	205.49				NA	TRBV10-1_AGCAGCGTTACCAGGGGGGCCCCTGAA_TRBJ1-1	CASSVTRGAPEAFF	TRBV10-1*01|TRBD1*01|TRBJ1-1*01	102.922				NA
P0701	PTC109-20160701	PTC	CD8	1036426	4202	CD8_C03-CX3CR1	diverse	CRC.P0701_C000111:9	Clonal	9	TRAV5_TGCAGTCTCCAAC_TRAJ15	CAVSNQAGTALIF	TRAV5*01|.|TRAJ15*01	160.989				NA	TRBV20-1_TGCTACTAATGGGACAGGGTACTAT_TRBJ1-2	CSATNGTGYYGYTF	TRBV20-1*01|TRBD1*01|TRBJ1-2*01	61.0865	TRBV28_AGCAGCCAACTAGCGTCCGCAGAT_TRBJ2-3	CASSQLASADTQYF	TRBV28*01|TRBD2*01,TRBD2*02|TRBJ2-3*01	274.33
P1012	PTC109-20161012	PTC	CD8	732912	2328	CD8_C03-CX3CR1	diverse	CRC.P1012_C000386:4	Clonal	4	TRAV5_GAGTAAGGGGAATT_TRAJ13	CAESKGNSGGYQKVTF	TRAV5*01|.|TRAJ13*02	152.334				NA	TRBV6-2_GTGACACGGGCAATG_TRBJ2-1	CASSDTGNEQFF	TRBV6-2*01,TRBV6-3*01|N/A|TRBJ2-1*01	976.989				NA
P1207	PTC109-20161207	PTC	CD8	641610	2042	CD8_C01-LEF1	diverse	CRC.P1207_C000061:1	NoClonal	1	TRAV4_TCGTGCTCGGCTT_TRAJ9	CLVLGFKTIF	TRAV4*01|.|TRAJ9*01	329.021				NA	TRBV19_GTAGTGCCGGGACAGCCCCGTACCAA_TRBJ2-5	CASSAGTAPYQETQYF	TRBV19*01|TRBD1*01|TRBJ2-5*01	517.885				NA
P1212	PTC109-20161212	PTC	CD8	824012	2556	CD8_C03-CX3CR1	diverse	CRC.P1212_C000029:48	Clonal	48	TRAV8-4_GTGCTGTGAGCCTGATT_TRAJ23	CAVSLIYNQGGKLIF	TRAV8-4*03|.|TRAJ23*01	103.31				NA	TRBV11-2_AGCAGTCCTGTTCCGCGTATAGAGGGAGGCTATG_TRBJ1-2	CASSPVPRIEGGYGYTF	TRBV11-2*01|TRBD2*02|TRBJ1-2*01	1252				NA
P0413	PTC109-20170413	PTC	CD8	727235	1975	CD8_C03-CX3CR1	diverse	CRC.P0413_C000028:3	Clonal	3	TRAV8-6_GTGAGCCGAATGAACA_TRAJ49	CAVSRMNTGNQFYF	TRAV8-6*02|.|TRAJ49*01	631.479				NA	TRBV14_CAGCCTACCGGGACTAGTAGTCCCCCTAGAGA_TRBJ2-5	CASSLPGLVVPLETQYF	TRBV14*01|TRBD2*01,TRBD2*02|TRBJ2-5*01	489.883				NA
P0909	PTC11-0909-ZL	PTC	CD8	690421	2661	CD8_C01-LEF1	diverse	CRC.P0909_C000504:1	NoClonal	1	TRAV8-6_TGTGACTACCACGG_TRAJ10	CAVTTTGGGNKLTF	TRAV8-6*01|.|TRAJ10*01	92.2727				NA	TRBV11-2_GCGTAAGACAGGGTGGGGATGAG_TRBJ2-1	CASSVRQGGDEQFF	TRBV11-2*01|TRBD1*01|TRBJ2-1*01	2403.92				NA
P1012	PTC11-20161012	PTC	CD8	733690	2180	CD8_C03-CX3CR1	diverse	CRC.P1012_C000337:3	Clonal	3	TRAV21_GTGCTCGTGGGGGAGG_TRAJ45	CARGGGADGLTF	TRAV21*01|.|TRAJ45*01	453.808	TRAV29_DV5_AAGCGTCACAGGA_TRAJ15	CAASVTGTALIF	TRAV29_DV5*01|.|TRAJ15*01	102.294	TRBV5-6_CTTGGGCAGATTAGCTATCAACTA_TRBJ1-2	CASSLGRLAINYGYTF	TRBV5-6*01|N/A|TRBJ1-2*01	488.683				NA
P1207	PTC11-20161207	PTC	CD8	454293	2431	CD8_C04-GZMK	diverse	CRC.P1207_C000031:2	Clonal	2	TRAV38-2_DV8_AGGAGATTGGGAAA_TRAJ29	CAYRRLGNTPLVF	TRAV38-2_DV8*01|.|TRAJ29*01	110.742				NA	TRBV7-9_GCAGCGCGCTGGACGGACTAGCGGGAGGTACTGGTGAGC_TRBJ2-1	CASSALDGLAGGTGEQFF	TRBV7-9*03|TRBD2*02|TRBJ2-1*01	2172.3				NA
P1212	PTC11-20161212	PTC	CD8	680323	2351	CD8_C03-CX3CR1	diverse	CRC.P1212_C000029:48	Clonal	48	TRAV8-4_GTGCTGTGAGCCTGATT_TRAJ23	CAVSLIYNQGGKLIF	TRAV8-4*03|.|TRAJ23*01	95.0954				NA	TRBV11-2_AGCAGTCCTGTTCCGCGTATAGAGGGAGGCTATG_TRBJ1-2	CASSPVPRIEGGYGYTF	TRBV11-2*01|TRBD2*02|TRBJ1-2*01	5117.14				NA
P0215	PTC11-20170215	PTC	CD8	934165	2636	CD8_C03-CX3CR1	diverse	CRC.P0215_C000013:36	Clonal	36	TRAV29_DV5_AAGCGTGGGGGAAACT_TRAJ36	CAASVGETGANNLFF	TRAV29_DV5*01|.|TRAJ36*01	36.611				NA	TRBV9_GCAGCAAAACCGGAGATA_TRBJ2-3	CASSKTGDTQYF	TRBV9*01|N/A|TRBJ2-3*01	564.102				NA
P0123	PTC11-20180123	PTC	CD8	350672	1911	CD8_C03-CX3CR1	diverse	CRC.P0123_C000276:5	Clonal	5	TRAV5_AGAGACCCTTTAT_TRAJ23	CAETLYNQGGKLIF	TRAV5*01|.|TRAJ23*01	56.3516				NA	TRBV7-3_GCTTAGACAGGGTATCTCCCGAGC_TRBJ2-7	CASSLDRVSPEQYF	TRBV7-3*01|TRBD1*01|TRBJ2-7*01	1601.37				NA
P1012	PTC110-20161012	PTC	CD8	780247	2205	CD8_C03-CX3CR1	diverse	CRC.P1012_C000113:25	Clonal	25	TRAV8-3_TGTGGGCCCCCGGGACAAC_TRAJ21	CAVGPRDNFNKFYF	TRAV8-3*02|.|TRAJ21*01	518.191				NA	TRBV15_CCAGCACCGACTTTCTTGGGTCCGAGGCATACAA_TRBJ2-1	CATSTDFLGSEAYNEQFF	TRBV15*02|N/A|TRBJ2-1*01	1354.13				NA
P1212	PTC110-20161212	PTC	CD8	713397	2515	CD8_C01-LEF1	diverse	CRC.P1212_C000458:1	NoClonal	1	TRAV19_GAGGCGAGCGACA_TRAJ18	CALSEASDRGSTLGRLYF	TRAV19*01|.|TRAJ18*01	115.711				NA	TRBV20-1_CTAGAGGAGCGGAAAGGAACA_TRBJ1-1	CSARGAERNTEAFF	TRBV20-1*05|TRBD2*01,TRBD2*02|TRBJ1-1*01	488.961				NA
P0825	PTC110-20170825	PTC	CD8	377329	2585	CD8_C01-LEF1	diverse	CRC.P0825_C000281:1	NoClonal	1	TRAV2_GCTGTCCGAGAT_TRAJ30	CAVRDDKIIF	TRAV2*01|.|TRAJ30*01	570.199				NA	TRBV11-2_TTAGAAGCGGACAACAAT_TRBJ2-1	CASSLEADNNEQFF	TRBV11-2*01|TRBD2*01,TRBD2*02,TRBD1*01|TRBJ2-1*01	1658.02				NA
P1207	PTC111-20161207	PTC	CD8	688428	2370	CD8_C02-GPR183	diverse	CRC.P1207_C000001:6	Clonal	6	TRAV17_CTGAC(G)GAGCC_TRAJ54	CATDGAQKLVF	TRAV17*01|.|TRAJ54*01	210.447				NA	TRBV4-1_CCAGCGGGACAGGGGGTCCCTAC_TRBJ2-7	CASGTGGPYEQYF	TRBV4-1*01|TRBD1*01|TRBJ2-7*01	236.369				NA
P1212	PTC111-20161212	PTC	CD8	704120	3090	CD8_C03-CX3CR1	diverse	CRC.P1212_C000029:48	Clonal	48	TRAV8-4_GTGCTGTGAGCCTGATT_TRAJ23	CAVSLIYNQGGKLIF	TRAV8-4*03|.|TRAJ23*01	472.097				NA	TRBV11-2_AGCAGTCCTGTTCCGCGTATAGAGGGAGGCTATG_TRBJ1-2	CASSPVPRIEGGYGYTF	TRBV11-2*01|TRBD2*02|TRBJ1-2*01	2742.07				NA
P0413	PTC111-20170413	PTC	CD8	963146	1891	CD8_C03-CX3CR1	diverse	CRC.P0413_C000470:1	NoClonal	1	TRAV12-1_TGAACCCCGAC_TRAJ34	CVVNPDKLIF	TRAV12-1*01|.|TRAJ34*01	130.2				NA	TRBV18_ACCACGCGACACAGGCAATGGGGA_TRBJ2-2	CASSPRDTGNGELFF	TRBV18*01|TRBD1*01|TRBJ2-2*01	606.303				NA
P1207	PTC112-20161207	PTC	CD8	842574	2069	CD8_C03-CX3CR1	diverse	CRC.P1207_C000040:8	Clonal	8	TRAV38-1_TTTCATGAGTGCCGGT_TRAJ49	CAFMSAGNQFYF	TRAV38-1*03|.|TRAJ49*01	534.203				NA	TRBV4-1_CAGCCTCTCCCAGGAGGGTACGC_TRBJ2-3	CASSLSQEGTQYF	TRBV4-1*01|TRBD2*02|TRBJ2-3*01	1076.11				NA
P0825	PTC112-20170825	PTC	CD8	539267	2481	CD8_C03-CX3CR1	diverse	CRC.P0825_C000099:1	NoClonal	1	TRAV19_GTGAGTTCTCTTCAA_TRAJ16	Couldn't find FGXG	TRAV19*01|.|TRAJ16*01	21.8145				NA	TRBV5-6_CAGCTCCGATATAGCGCCCTAC_TRBJ2-7	CASSSDIAPYEQYF	TRBV5-6*01|TRBD2*01,TRBD2*02|TRBJ2-7*01	159.485				NA
P1207	PTC113-20161207	PTC	CD8	561028	1942	CD8_C04-GZMK	diverse	CRC.P1207_C000064:4	Clonal	4	TRAV25_CAGGGCCCCCGAGCAA_TRAJ33	Couldn't find FGXG	TRAV25*01|.|TRAJ33*01	320.408	TRAV29_DV5_AAGCGAAGGGGGAGG_TRAJ42	CAASEGGGSQGNLIF	TRAV29_DV5*01|.|TRAJ42*01	103.682	TRBV7-6_GCAGCATTGGGGGAGGGAAATACAA_TRBJ2-1	CASSIGGGKYNEQFF	TRBV7-6*01|TRBD2*02|TRBJ2-1*01	67.0198				NA
P0413	PTC113-20170413	PTC	CD8	1103667	2681	CD8_C03-CX3CR1	diverse	CRC.P0413_C000073:3	Clonal	3	TRAV8-6_TGAGTATTCA_TRAJ54	CAVSIQGAQKLVF	TRAV8-6*02|.|TRAJ54*01	228.009				NA	TRBV7-9_CAGCTCCGACGGTGGAGCAATAACCTAC_TRBJ2-7	CASSSDGGAITYEQYF	TRBV7-9*01|N/A|TRBJ2-7*01	689.559				NA
P0825	PTC113-20170825	PTC	CD8	545324	2423	CD8_C03-CX3CR1	diverse	CRC.P0825_C000194:11	Clonal	11	TRAV13-1_CAGCAGTTATACAGGG_TRAJ23	CAAVIQGGKLIF	TRAV13-1*02|.|TRAJ23*01	237.004				NA	TRBV27_GTTTAGGGCGCAGCAGG(GG)CTACA_TRBJ1-2	CASSLGRSRGYTF	TRBV27*01|TRBD1*01|TRBJ1-2*01	370.725				NA
P0701	PTC114-20160701	PTC	CD8	953080	3257	CD8_C03-CX3CR1	diverse	CRC.P0701_C000024:2	Clonal	2	TRAV29_DV5_AAGCGCGGGGTGGGAGGGA_TRAJ54	CAASAGWEGAQKLVF	TRAV29_DV5*01|.|TRAJ54*01	25.1615				NA	TRBV5-5_GCTTGCTCGGGAGGCCCTAC_TRBJ2-7	CASSLLGRPYEQYF	TRBV5-5*01|TRBD2*02|TRBJ2-7*01	192.917				NA
P1012	PTC114-20161012	PTC	CD8	621982	1920	CD8_C03-CX3CR1	diverse	CRC.P1012_C000337:3	Clonal	3	TRAV21_GTGCTCGTGGGGGAGG_TRAJ45	CARGGGADGLTF	TRAV21*01|.|TRAJ45*01	405.052	TRAV29_DV5_AAGCGTCACAGGA_TRAJ15	CAASVTGTALIF	TRAV29_DV5*01|.|TRAJ15*01	15.2195	TRBV5-6_CTTGGGCAGATTAGCTATCAACTA_TRBJ1-2	CASSLGRLAINYGYTF	TRBV5-6*01|N/A|TRBJ1-2*01	347.685				NA
P1207	PTC114-20161207	PTC	CD8	808687	2380	CD8_C04-GZMK	diverse	CRC.P1207_C000008:4	Clonal	4	TRAV14_DV4_GAGGGCGACGGGGGCTT_TRAJ8	CAMREGDGGFQKLVF	TRAV14_DV4*01|.|TRAJ8*01	87.3685				NA	TRBV7-9_GCTCA(G)ACAGCGGGG_TRBJ2-2	CASSSDSGELFF	TRBV7-9*03|TRBD1*01|TRBJ2-2*01	1836.75				NA
P1212	PTC114-20161212	PTC	CD8	750070	3713	CD8_C02-GPR183	diverse	CRC.P1212_C000466:1	NoClonal	1	TRAV19_CTCTGCACATGGTATCGGGCTC_TRAJ37	CALHMVSGSSNTGKLIF	TRAV19*01|.|TRAJ37*02	214.033				NA	TRBV7-9_CTTAGTGCGGGCGTCCACCTAC_TRBJ2-7	Couldn't find FGXG	TRBV7-9*01|TRBD2*01,TRBD2*02|TRBJ2-7*02	744.665				NA
P0413	PTC114-20170413	PTC	CD8	693047	2194	CD8_C02-GPR183	diverse	CRC.P0413_C000108:1	NoClonal	1	TRAV3_AGACATGGAATCAGG_TRAJ29	CAVRDMESGNTPLVF	TRAV3*01|.|TRAJ29*01	129.275				NA	TRBV2_AGCAGCCCCTTCTCCGGGAGTTACAA_TRBJ2-1	CASSPFSGSYNEQFF	TRBV2*01|TRBD2*02|TRBJ2-1*01	213.902				NA
P0825	PTC114-20170825	PTC	CD8	402095	2232	CD8_C03-CX3CR1	diverse	CRC.P0825_C000258:16	Clonal	16	TRAV10_TGAGCTCCCTTGGCGGGAA_TRAJ7	CVVSSLGGNNRLAF	TRAV10*01|.|TRAJ7*01	399.885				NA	TRBV27_CAGTTCCATATACCCCAGGGGTGGACACACC_TRBJ2-2	CASSSIYPRGGHTGELFF	TRBV27*01|TRBD1*01|TRBJ2-2*01	616				NA
P1207	PTC115-20161207	PTC	CD8	815088	2405	CD8_C01-LEF1	diverse	CRC.P1207_C000049:1	NoClonal	1	TRAV16_TAAGTCCGCTTCGGGACACC_TRAJ49	CALSPLRDTGNQFYF	TRAV16*01|.|TRAJ49*01	209.17	TRAV27_AGGAGCATTGGAT_TRAJ33	Couldn't find FGXG	TRAV27*01|.|TRAJ33*01	168.179	TRBV29-1_GCGTTCCTCCGGGACGAGTAAACAAT_TRBJ2-1	CSVPPGRVNNEQFF	TRBV29-1*01|TRBD2*01,TRBD2*02,TRBD2*02,TRBD1*01|TRBJ2-1*01	1362.28				NA
P0413	PTC115-20170413	PTC	CD8	779016	2200	CD8_C03-CX3CR1	diverse	CRC.P0413_C000224:1	NoClonal	1	TRAV10_GTGTGCCCTGGGGGGGTGC_TRAJ45	CVPWGGADGLTF	TRAV10*01|.|TRAJ45*01	507.712				NA	TRBV30_GGAGTACGGAAAAAGGGTACAA_TRBJ2-1	CAWSTEKGYNEQFF	TRBV30*01|N/A|TRBJ2-1*01	585.09				NA
P0825	PTC115-20170825	PTC	CD8	405110	2488	CD8_C03-CX3CR1	diverse	CRC.P0825_C000095:24	Clonal	24	TRAV19_GTGAGTTCTCTTCAG_TRAJ16	Couldn't find FGXG	TRAV19*01|.|TRAJ16*01	178.598				NA	TRBV5-6_CAGCTCCGATATAGCGCCCTAC_TRBJ2-7	CASSSDIAPYEQYF	TRBV5-6*01|TRBD2*01,TRBD2*02|TRBJ2-7*01	134.771				NA
P0701	PTC116-20160701	PTC	CD8	760023	3188	CD8_C01-LEF1	diverse	CRC.P0701_C000608:1	NoClonal	1	TRAV12-2_CGTGACAGGGGCCAG_TRAJ31	CAVTGARLMF	TRAV12-2*01|.|TRAJ31*01	128.306	TRAV22_GTGGATGATTAT_TRAJ42	CAVDDYGGSQGNLIF	TRAV22*01|.|TRAJ42*01	373.254	TRBV20-1_AGAGATGGGGACGCATATGG_TRBJ1-2	CSARDGDAYGYTF	TRBV20-1*01|TRBD1*01,TRBD2*01,TRBD2*02|TRBJ1-2*01	688.395				NA
P1207	PTC116-20161207	PTC	CD8	776920	2066	CD8_C03-CX3CR1	diverse	CRC.P1207_C000025:8	Clonal	8	TRAV38-1_CTTTCTTCTCAG_TRAJ40	CAFFSGTYKYIF	TRAV38-1*03|.|TRAJ40*01	415.723				NA	TRBV6-2_AGCAGGTCGGGGGGGCGAAGTGAGC_TRBJ2-1	CASRSGGRSEQFF	TRBV6-2*01,TRBV6-3*01|TRBD2*01|TRBJ2-1*01	955.469				NA
P1212	PTC116-20161212	PTC	CD8	787355	2616	CD8_C03-CX3CR1	diverse	CRC.P1212_C000402:1	NoClonal	1	TRAV26-1_TCAGAACCCGGGGTGC_TRAJ32	CIVRTRGATNKLIF	TRAV26-1*02|.|TRAJ32*01,TRAJ32*02	245.246				NA	TRBV9_CGTAGAAGGGAAAACTGA_TRBJ1-1	CASSVEGKTEAFF	TRBV9*01|N/A|TRBJ1-1*01	612.087				NA
P0413	PTC116-20170413	PTC	CD8	747040	1890	CD8_C02-GPR183	diverse	CRC.P0413_C000234:1	NoClonal	1	TRAV25_GCAGGACGATATCCTAAC_TRAJ48	CAGRYPNFGNEKLTF	TRAV25*01|.|TRAJ48*01	139.35				NA	TRBV6-5_TACTCGAGGGAGGCTATTAATG_TRBJ1-4	CASSYSREAINEKLFF	TRBV6-5*01|TRBD2*02|TRBJ1-4*01	233.968				NA
P1207	PTC117-20161207	PTC	CD8	751540	2250	CD8_C01-LEF1	diverse	CRC.P1207_C000117:1	NoClonal	1	TRAV12-1_GCGGG(TAACA)ATGCC_TRAJ31	CAGNNARLMF	TRAV12-1*01|.|TRAJ31*01	134.354				NA	TRBV7-6_GCAGCACTAGCGGGAGCTCCT_TRBJ2-1	CASSTSGSSYNEQFF	TRBV7-6*01|TRBD2*02|TRBJ2-1*01	625.684				NA
P1212	PTC117-20161212	PTC	CD8	723931	2378	CD8_C01-LEF1	diverse	CRC.P1212_C000114:1	NoClonal	1	TRAV8-4_GTGCTGTGAGTCCATTTTC_TRAJ16	Couldn't find FGXG	TRAV8-4*03|.|TRAJ16*01	187.938				NA	TRBV6-5_CAGTTCCCCCGGGGGTGAGC_TRBJ2-1	CASSSPGGEQFF	TRBV6-5*01|TRBD2*01|TRBJ2-1*01	301.78				NA
P0701	PTC118-20160701	PTC	CD8	747421	2998	CD8_C03-CX3CR1	diverse	CRC.P0701_C000470:1	NoClonal	1	TRAV3_GAGACCAGAATAA_TRAJ39	CAVRDQNNAGNMLTF	TRAV3*01|.|TRAJ39*01	184.302	TRAV8-6_ATTGACCCCTGGGAGGATA_TRAJ33	Couldn't find FGXG	TRAV8-6*02|.|TRAJ33*01	216.312	TRBV10-3_CATCACTCCGGGACTAGCGGGGGGCCCCCGCGGGGATAC_TRBJ2-3	CAITPGLAGGPRGDTQYF	TRBV10-3*01|TRBD2*01|TRBJ2-3*01	250.148				NA
P1207	PTC118-20161207	PTC	CD8	787428	2112	CD8_C03-CX3CR1	diverse	CRC.P1207_C000045:3	Clonal	3	TRAV21_GTGAGAGGGACCGG_TRAJ44	CAVRGTGTASKLTF	TRAV21*01|.|TRAJ44*01	296.475				NA	TRBV29-1_GCGTTAGGGCAGGGGGGAATGA_TRBJ2-1	CSVRAGGNEQFF	TRBV29-1*01|TRBD1*01|TRBJ2-1*01	806.107				NA
P1212	PTC118-20161212	PTC	CD8	499692	2398	CD8_C03-CX3CR1	diverse	CRC.P1212_C000029:48	Clonal	48	TRAV8-4_GTGCTGTGAGCCTGATT_TRAJ23	CAVSLIYNQGGKLIF	TRAV8-4*03|.|TRAJ23*01	53.207				NA	TRBV11-2_AGCAGTCCTGTTCCGCGTATAGAGGGAGGCTATG_TRBJ1-2	CASSPVPRIEGGYGYTF	TRBV11-2*01|TRBD2*02|TRBJ1-2*01	2808.9				NA
P0825	PTC118-20170825	PTC	CD8	402306	2446	CD8_C03-CX3CR1	diverse	CRC.P0825_C000194:11	Clonal	11	TRAV13-1_CAGCAGTTATACAGGG_TRAJ23	CAAVIQGGKLIF	TRAV13-1*02|.|TRAJ23*01	1072.37				NA	TRBV27_GTTTAGGGCGCAGCAGG(GG)CTACA_TRBJ1-2	CASSLGRSRGYTF	TRBV27*01|TRBD1*01|TRBJ1-2*01	153.121				NA
P0701	PTC119-20160701	PTC	CD8	723906	3335	CD8_C02-GPR183	diverse	CRC.P0701_C000315:1	NoClonal	1	TRAV8-3_TGTGGGCTCGGTAATT_TRAJ54	CAVGSVIQGAQKLVF	TRAV8-3*02|.|TRAJ54*01	143.979				NA	TRBV27_CAGTTCCCCCCCCTCCGAGC_TRBJ2-7	CASSSPPSEQYF	TRBV27*01|TRBD2*01,TRBD2*01|TRBJ2-7*01	226.302				NA
P1207	PTC119-20161207	PTC	CD8	857621	2195	CD8_C04-GZMK	diverse	CRC.P1207_C000107:2	Clonal	2	TRAV9-2_AGTGATGAGAAGGATA_TRAJ33	Couldn't find FGXG	TRAV9-2*01|.|TRAJ33*01	201.404				NA	TRBV7-8_CAGCACGTACTATCGCAATG_TRBJ2-1	CASTYYRNEQFF	TRBV7-8*01|N/A|TRBJ2-1*01	741.445				NA
P1212	PTC119-20161212	PTC	CD8	866358	2985	CD8_C03-CX3CR1	diverse	CRC.P1212_C000660:1	NoClonal	1	TRAV38-2_DV8_TTATACTTCACAAGGGGATGAC_TRAJ43	CAYTSQGDDMRF	TRAV38-2_DV8*01|.|TRAJ43*01	272.267				NA	TRBV14_CAGCA(GC)CCCGGACCCAGCTCCT_TRBJ2-7	CASSPGPSSYEQYF	TRBV14*02|TRBD1*01,TRBD2*01|TRBJ2-7*01	805.91				NA
P0825	PTC119-20170825	PTC	CD8	333387	2094	CD8_C02-GPR183	diverse	CRC.P0825_C000280:1	NoClonal	1	TRAV12-2_GCCGTTAATAC_TRAJ44	CAVNTGTASKLTF	TRAV12-2*02|.|TRAJ44*01	324.687				NA	TRBV6-5_CAGTTGGGGTTCGGGACTAGCGTCCGAGC_TRBJ2-7	CASSWGSGLASEQYF	TRBV6-5*01|TRBD2*01,TRBD2*02|TRBJ2-7*01	97.0854				NA
P1207	PTC12-20161207	PTC	CD8	393055	2844	CD8_C04-GZMK	diverse	CRC.P1207_C000062:1	NoClonal	1	TRAV12-1_GGTGAGTCCGAAAA_TRAJ50	CVVSPKTSYDKVIF	TRAV12-1*01|.|TRAJ50*01	236.769				NA	TRBV24-1_AGTGACCGAATTGACAGGGGAGGTGAGAC_TRBJ2-5	CATSDRIDRGGETQYF	TRBV24-1*01|TRBD1*01|TRBJ2-5*01	370.373				NA
P1212	PTC12-20161212	PTC	CD8	640959	3345	CD8_C03-CX3CR1	diverse	CRC.P1212_C000029:48	Clonal	48	TRAV8-4_GTGCTGTGAGCCTGATT_TRAJ23	CAVSLIYNQGGKLIF	TRAV8-4*03|.|TRAJ23*01	321.189				NA	TRBV11-2_AGCAGTCCTGTTCCGCGTATAGAGGGAGGCTATG_TRBJ1-2	CASSPVPRIEGGYGYTF	TRBV11-2*01|TRBD2*02|TRBJ1-2*01	633.855				NA
P0825	PTC12-20170825	PTC	CD8	464969	2156	CD8_C03-CX3CR1	diverse	CRC.P0825_C000164:1	NoClonal	1	TRAV9-2_TCTGAAGAATT_TRAJ42	CALKNYGGSQGNLIF	TRAV9-2*01|.|TRAJ42*01	684.831				NA	TRBV7-6_GCAGCCCGACTAGCGGGAGTCGCGCCGGG_TRBJ2-2	CASSPTSGSRAGELFF	TRBV7-6*01|TRBD2*02|TRBJ2-2*01	592.543				NA
P1207	PTC120-20161207	PTC	CD8	1034981	2330	CD8_C03-CX3CR1	diverse	CRC.P1207_C000072:1	NoClonal	1	TRAV14_DV4_TGAGATTCCCTTTGAGTGGC_TRAJ4	CAMRFPLSGYNKLIF	TRAV14_DV4*01|.|TRAJ4*01	317.164				NA	TRBV7-9_GCAGCCCAACCGGGACAGGGGCGACAGGGGC_TRBJ2-6	CASSPTGTGATGANVLTF	TRBV7-9*03|TRBD1*01|TRBJ2-6*01	1231.53				NA
P1212	PTC120-20161212	PTC	CD8	796183	2795	CD8_C03-CX3CR1	diverse	CRC.P1212_C000029:48	Clonal	48	TRAV8-4_GTGCTGTGAGCCTGATT_TRAJ23	CAVSLIYNQGGKLIF	TRAV8-4*03|.|TRAJ23*01	422.68				NA	TRBV11-2_AGCAGTCCTGTTCCGCGTATAGAGGGAGGCTATG_TRBJ1-2	CASSPVPRIEGGYGYTF	TRBV11-2*01|TRBD2*02|TRBJ1-2*01	955.616				NA
P0413	PTC120-20170413	PTC	CD8	538925	1716	CD8_C03-CX3CR1	diverse	CRC.P0413_C000028:3	Clonal	3	TRAV8-6_GTGAGCCGAATGAACA_TRAJ49	CAVSRMNTGNQFYF	TRAV8-6*02|.|TRAJ49*01	32.8291				NA	TRBV14_CAGCCTACCGGGACTAGTAGTCCCCCTAGAGA_TRBJ2-5	CASSLPGLVVPLETQYF	TRBV14*01|TRBD2*01,TRBD2*02|TRBJ2-5*01	851.541				NA
P0825	PTC120-20170825	PTC	CD8	359838	2444	CD8_C02-GPR183	diverse	CRC.P0825_C000400:1	NoClonal	1	TRAV1-2_GCTGTTGATAA_TRAJ26	CAVDNYGQNFVF	TRAV1-2*01|.|TRAJ26*01	15.3083				NA	TRBV27_CAGTTCCGCAGCGGGGCTTGGGGAAAACA_TRBJ1-3	CASSSAAGLGENTIYF	TRBV27*01|TRBD2*01|TRBJ1-3*01	930.299				NA
P0701	PTC121-20160701	PTC	CD8	432700	3170	CD8_C02-GPR183	diverse	CRC.P0701_C000409:1	NoClonal	1	TRAV1-1_GAGAG(A)TACTG_TRAJ9	CAVRDTGGFKTIF	TRAV1-1*01|.|TRAJ9*01	37.5413				NA	TRBV2_CAGTGGGCGGGAGAGGGGCTCTG_TRBJ2-6	CASSGRERGSGANVLTF	TRBV2*01|TRBD2*02|TRBJ2-6*01	92.921				NA
P1012	PTC121-20161012	PTC	CD8	626621	2200	CD8_C03-CX3CR1	diverse	CRC.P1012_C000357:2	Clonal	2	TRAV8-3_GGGTGTCTGGGACAAC_TRAJ21	CAVGVWDNFNKFYF	TRAV8-3*01|.|TRAJ21*01	155.811				NA	TRBV28_CCAGCGTCAAATCAAACAAT_TRBJ2-1	CASVKSNNEQFF	TRBV28*01|N/A|TRBJ2-1*01	424.281				NA
P1207	PTC121-20161207	PTC	CD8	477120	2056	CD8_C01-LEF1	diverse	CRC.P1207_C000100:1	NoClonal	1	TRAV21_CTGTGTTGGATACTGCAG_TRAJ39	CAVLDTAGNMLTF	TRAV21*01|.|TRAJ39*01	225.284				NA	TRBV7-9_GCTTACCTGGAAGCTACG_TRBJ2-7	CASSLPGSYEQYF	TRBV7-9*03|N/A|TRBJ2-7*01	704.304				NA
P0413	PTC121-20170413	PTC	CD8	796587	2206	CD8_C02-GPR183	diverse	CRC.P0413_C000322:1	NoClonal	1	TRAV38-1_CTTTCTCCTTTCAG_TRAJ54	CAFSFQGAQKLVF	TRAV38-1*03|.|TRAJ54*01	185.804				NA	TRBV5-4_GGGTTACGACAGGCCGCCACAG_TRBJ2-3	CASGLRQAATDTQYF	TRBV5-4*01|TRBD1*01|TRBJ2-3*01	180.67				NA
P0825	PTC121-20170825	PTC	CD8	427472	2478	CD8_C03-CX3CR1	diverse	CRC.P0825_C000656:1	NoClonal	1	TRAV35_GTGCTGGCGAGGGTTC_TRAJ22	CAGEGSARQLTF	TRAV35*02|.|TRAJ22*01	452.511	TRAV8-1_CGTGAGGCATTATA_TRAJ34	CAVRHYNTDKLIF	TRAV8-1*01|.|TRAJ34*01	44.7854	TRBV6-2_GTTACGTAGCGGAATGGCCGCATGAG_TRBJ2-1	CASSYVAEWPHEQFF	TRBV6-2*01,TRBV6-3*01|TRBD2*01,TRBD2*02|TRBJ2-1*01	3881.65				NA
P0701	PTC122-20160701	PTC	CD8	727301	2777	CD8_C03-CX3CR1	diverse	CRC.P0701_C000478:3	Clonal	3	TRAV5_GTGCACCACCTGGCT_TRAJ37	CAPPGSGNTGKLIF	TRAV5*01|.|TRAJ37*01	248.002	TRAV8-3_TGTGGGGGCTGGT_TRAJ4	CAVGAGGYNKLIF	TRAV8-3*02|.|TRAJ4*01	386.792	TRBV15_GGAGAACAGACCCAGAACTA_TRBJ1-2	CATSGEQTQNYGYTF	TRBV15*01|N/A|TRBJ1-2*01	154.489				NA
P1207	PTC123-20161207	PTC	CD8	756365	2027	CD8_C01-LEF1	diverse	CRC.P1207_C000042:1	NoClonal	1	TRAV14_DV4_CAATGAGGGCTTCATCCCATAGT_TRAJ53	CAMRASSHSGGSNYKLTF	TRAV14_DV4*03|.|TRAJ53*01	57.5973				NA	TRBV1_CAGCCGGGGCAGGGGCCAATATAA_TRBJ1-6	CTSSRGRGQYNSPLHF	TRBV1*01|TRBD1*01|TRBJ1-6*01	585.007	TRBV2_GTGAATCGTGGAGCTCCT_TRBJ2-1	CASSESWSSYNEQFF	TRBV2*01|N/A|TRBJ2-1*01	333.951
P1212	PTC123-20161212	PTC	CD8	935689	2617	CD8_C03-CX3CR1	diverse	CRC.P1212_C000141:2	Clonal	2	TRAV12-2_CCGTGTCCGGGGATAGT_TRAJ53	CAVSGDSGGSNYKLTF	TRAV12-2*02|.|TRAJ53*01	357.873	TRAV27_AGGAGCTAATGGCACCA_TRAJ27	CAGANGTNAGKSTF	TRAV27*01|.|TRAJ27*01	107.51	TRBV20-1_GTGCTGAAGACGGGGGGCTCTCCTATCTTCCACCC_TRBJ1-6	CSAEDGGLSYLPPLHF	TRBV20-1*02|TRBD2*01|TRBJ1-6*02	586.093				NA
P0413	PTC123-20170413	PTC	CD8	513929	1746	CD8_C03-CX3CR1	diverse	CRC.P0413_C000043:13	Clonal	13	TRAV14_DV4_AATGATGGGGATG_TRAJ12	CAMMGMDSSYKLIF	TRAV14_DV4*02|.|TRAJ12*01	471.342				NA	TRBV9_AGCGTGGGGGGTGGGGACAGTAATCA_TRBJ1-5	CASSVGGGDSNQPQHF	TRBV9*01|TRBD1*01|TRBJ1-5*01	1730.17				NA
P1012	PTC124-20161012	PTC	CD8	576404	2173	CD8_C03-CX3CR1	diverse	CRC.P1012_C000386:4	Clonal	4	TRAV5_GAGTAAGGGGAATT_TRAJ13	CAESKGNSGGYQKVTF	TRAV5*01|.|TRAJ13*02	75.1021				NA	TRBV6-2_GTGACACGGGCAATG_TRBJ2-1	CASSDTGNEQFF	TRBV6-2*01,TRBV6-3*01|N/A|TRBJ2-1*01	1373.09				NA
P0413	PTC124-20170413	PTC	CD8	1144305	2339	CD8_C02-GPR183	diverse	CRC.P0413_C000331:1	NoClonal	1	TRAV13-1_GCAAGCGAAGATCAGG_TRAJ54	CAASEDQGAQKLVF	TRAV13-1*01|.|TRAJ54*01	995.292				NA	TRBV9_AGCGTGGGAGG(G)AACAC_TRBJ1-1	CASSVGGNTEAFF	TRBV9*01|TRBD2*02|TRBJ1-1*01	500.366				NA
P0825	PTC124-20170825	PTC	CD8	383096	2391	CD8_C03-CX3CR1	diverse	CRC.P0825_C000194:11	Clonal	11	TRAV13-1_CAGCAGTTATACAGGG_TRAJ23	CAAVIQGGKLIF	TRAV13-1*02|.|TRAJ23*01	1033.48				NA	TRBV27_GTTTAGGGCGCAGCAGG(GG)CTACA_TRBJ1-2	CASSLGRSRGYTF	TRBV27*01|TRBD1*01|TRBJ1-2*01	383.166				NA
P1207	PTC125-20161207	PTC	CD8	834181	2056	CD8_C03-CX3CR1	diverse	CRC.P1207_C000040:8	Clonal	8	TRAV38-1_TTTCATGAGTGCCGGT_TRAJ49	CAFMSAGNQFYF	TRAV38-1*03|.|TRAJ49*01	632.276				NA	TRBV4-1_CAGCCTCTCCCAGGAGGGTACGC_TRBJ2-3	CASSLSQEGTQYF	TRBV4-1*01|TRBD2*02|TRBJ2-3*01	856.886				NA
P1212	PTC125-20161212	PTC	CD8	1042623	2583	CD8_C03-CX3CR1	diverse	CRC.P1212_C000066:20	Clonal	20	TRAV29_DV5_AAGCGTAAGGCACACC_TRAJ49	CAASVRHTGNQFYF	TRAV29_DV5*01|.|TRAJ49*01	27.5421				NA	TRBV4-3_CAAGATGCGGGGACAGGGGG(C)TACAA_TRBJ2-1	CASSQDAGTGGYNEQFF	TRBV4-3*01|TRBD1*01|TRBJ2-1*01	654.352				NA
P0413	PTC125-20170413	PTC	CD8	629124	2097	CD8_C02-GPR183	diverse	CRC.P0413_C000445:1	NoClonal	1	TRAV19_GAGGCTAACCCCAGGGACTTATCTTA_TRAJ34	CALSEANPRDLSYNTDKLIF	TRAV19*01|.|TRAJ34*01	166.855				NA	TRBV13_GCAGCCCGGAACTACAGGGTTCGACCTAC_TRBJ2-1	CASSPELQGSTYNEQFF	TRBV13*01|TRBD1*01|TRBJ2-1*01	806.611				NA
P1207	PTC126-20161207	PTC	CD8	838717	2008	CD8_C03-CX3CR1	diverse	CRC.P1207_C000010:6	Clonal	6	TRAV24_CTTTAGGAGCGCAGGA_TRAJ45	CAFRSAGGGADGLTF	TRAV24*01|.|TRAJ45*01	193.988	TRAV26-2_CCTGATACCCACCGG_TRAJ44	CILIPTGTASKLTF	TRAV26-2*01|.|TRAJ44*01	546.742	TRBV19_AGTAGGGCAGGGATCACTG_TRBJ1-1	CASRAGITEAFF	TRBV19*01|TRBD1*01|TRBJ1-1*01	712.857				NA
P0413	PTC126-20170413	PTC	CD8	733754	1840	CD8_C02-GPR183	diverse	CRC.P0413_C000407:1	NoClonal	1	TRAV8-2_AGTGATGAAGTCTTTC_TRAJ8	CVVSDEVFQKLVF	TRAV8-2*01|.|TRAJ8*01	166.815				NA	TRBV19_GTAGTCGCTCAATCCCCTGGACTAGCGGGAGTGGCTCCT_TRBJ2-1	CASSRSIPWTSGSGSYNEQFF	TRBV19*01|TRBD2*02|TRBJ2-1*01	767.381	TRBV19_GTGCCCGAGATCCCCACAGAACCTAC_TRBJ2-7	CARDPHRTYEQYF	TRBV19*01|N/A|TRBJ2-7*01	624.487
P1207	PTC127-20161207	PTC	CD8	491284	2288	CD8_C03-CX3CR1	diverse	CRC.P1207_C000040:8	Clonal	8	TRAV38-1_TTTCATGAGTGCCGGT_TRAJ49	CAFMSAGNQFYF	TRAV38-1*03|.|TRAJ49*01	270.872				NA	TRBV4-1_CAGCCTCTCCCAGGAGGGTACGC_TRBJ2-3	CASSLSQEGTQYF	TRBV4-1*01|TRBD2*02|TRBJ2-3*01	1139.47				NA
P1212	PTC127-20161212	PTC	CD8	887033	2873	CD8_C02-GPR183	diverse	CRC.P1212_C000096:12	Clonal	12	TRAV5_TGCAGTCTCAGG_TRAJ29	CAVSGNTPLVF	TRAV5*01|.|TRAJ29*01	49.4554				NA	TRBV4-3_CAAGAATCAGGAAACAC_TRBJ1-1	CASSQESGNTEAFF	TRBV4-3*01|N/A|TRBJ1-1*01	540.425				NA
P0413	PTC127-20170413	PTC	CD8	1010033	2528	CD8_C03-CX3CR1	diverse	CRC.P0413_C000183:1	NoClonal	1	TRAV5_AGAGTGGCACGG_TRAJ5	CAESGTGRRALTF	TRAV5*01|.|TRAJ5*01	487.291				NA	TRBV30_AGTGTGGGTGACGTCACTG_TRBJ1-1	CAWSVGDVTEAFF	TRBV30*01|N/A|TRBJ1-1*01	185.961				NA
P0825	PTC127-20170825	PTC	CD8	336878	2354	CD8_C01-LEF1	diverse	CRC.P0825_C000601:1	NoClonal	1	TRAV14_DV4_GCATT(CAG)CAGTG_TRAJ3	CAFSSASKIIF	TRAV14_DV4*02|.|TRAJ3*01	670.796				NA	TRBV4-2_AGCCATCAGCGGGAGAGCTCCT_TRBJ2-1	CASSHQRESSYNEQFF	TRBV4-2*01|TRBD2*02|TRBJ2-1*01	635.334				NA
P0701	PTC128-20160701	PTC	CD8	644207	3576	CD8_C01-LEF1	diverse	CRC.P0701_C000078:1	NoClonal	1	TRAV3_GAGAGCCCCATATAAT_TRAJ39	CAVRAPYNNAGNMLTF	TRAV3*01|.|TRAJ39*01	165.929				NA	TRBV5-1_CTTGGAACCGCAAGCTAAC_TRBJ1-2	CASSLEPQANYGYTF	TRBV5-1*01|N/A|TRBJ1-2*01	510.197				NA
P1012	PTC128-20161012	PTC	CD8	798274	1966	CD8_C03-CX3CR1	diverse	CRC.P1012_C000113:25	Clonal	25	TRAV8-3_TGTGGGCCCCCGGGACAAC_TRAJ21	CAVGPRDNFNKFYF	TRAV8-3*02|.|TRAJ21*01	667.549				NA	TRBV15_CCAGCACCGACTTTCTTGGGTCCGAGGCATACAA_TRBJ2-1	CATSTDFLGSEAYNEQFF	TRBV15*02|N/A|TRBJ2-1*01	756.801				NA
P1207	PTC128-20161207	PTC	CD8	227020	2865	CD8_C04-GZMK	diverse	CRC.P1207_C000036:3	Clonal	3	TRAV12-2_CCGTGAAATCCCGGGGATA_TRAJ11	CAVKSRGYSTLTF	TRAV12-2*02|.|TRAJ11*01	628.313				NA	TRBV28_GCAGTACAACTCGGACTAGCGGCCCCTCCT_TRBJ2-1	CASSTTRTSGPSYNEQFF	TRBV28*01|TRBD2*01,TRBD2*02|TRBJ2-1*01	190.097	TRBV5-4_GCAGCCAAGTGGGACTAGCGGGGGGGGATAC_TRBJ2-3	CASSQVGLAGGDTQYF	TRBV5-4*01|TRBD2*01|TRBJ2-3*01	343.14
P0413	PTC128-20170413	PTC	CD8	598919	1906	CD8_C03-CX3CR1	diverse	CRC.P0413_C000074:17	Clonal	17	TRAV8-2_AGTGAAGGGGGTAACA_TRAJ31	CVVSEGGNNARLMF	TRAV8-2*01|.|TRAJ31*01	101.927				NA	TRBV28_CAGCACCAGCGGACTAGTTTCCAATG_TRBJ2-1	CASTSGLVSNEQFF	TRBV28*01|TRBD2*01,TRBD2*02|TRBJ2-1*01	325.663				NA
P0825	PTC128-20170825	PTC	CD8	254475	2643	CD8_C03-CX3CR1	diverse	CRC.P0825_C000258:16	Clonal	16	TRAV10_TGAGCTCCCTTGGCGGGAA_TRAJ7	CVVSSLGGNNRLAF	TRAV10*01|.|TRAJ7*01	603.929				NA	TRBV27_CAGTTCCATATACCCCAGGGGTGGACACACC_TRBJ2-2	CASSSIYPRGGHTGELFF	TRBV27*01|TRBD1*01|TRBJ2-2*01	687.363				NA
P0701	PTC129-20160701	PTC	CD8	792295	3034	CD8_C03-CX3CR1	diverse	CRC.P0701_C000455:3	Clonal	3	TRAV13-1_AGCAAACCCGAATT_TRAJ29	CAANPNSGNTPLVF	TRAV13-1*01|.|TRAJ29*01	132.355				NA	TRBV9_CGTAGAAGACGGGAGTACAGA_TRBJ2-3	CASSVEDGSTDTQYF	TRBV9*01|TRBD2*02|TRBJ2-3*01	626.9				NA
P1207	PTC129-20161207	PTC	CD8	429260	1562	CD8_C04-GZMK	diverse	CRC.P1207_C000066:1	NoClonal	1	TRAV24_CCTTTGAGGGGCATGAC_TRAJ43	CAFEGHDMRF	TRAV24*01|.|TRAJ43*01	238.46				NA	TRBV2_GCTGTTATCAGGGGTTCACAG_TRBJ2-3	CYQGFTDTQYF	TRBV2*01|TRBD1*01|TRBJ2-3*01	1173.49				NA
P1012	PTC13-20161012	PTC	CD8	737529	2600	CD8_C03-CX3CR1	diverse	CRC.P1012_C000113:25	Clonal	25	TRAV8-3_TGTGGGCCCCCGGGACAAC_TRAJ21	CAVGPRDNFNKFYF	TRAV8-3*02|.|TRAJ21*01	527.948				NA	TRBV15_CCAGCACCGACTTTCTTGGGTCCGAGGCATACAA_TRBJ2-1	CATSTDFLGSEAYNEQFF	TRBV15*02|N/A|TRBJ2-1*01	808.832				NA
P1212	PTC13-20161212	PTC	CD8	611022	2510	CD8_C03-CX3CR1	diverse	CRC.P1212_C000029:48	Clonal	48	TRAV8-4_GTGCTGTGAGCCTGATT_TRAJ23	CAVSLIYNQGGKLIF	TRAV8-4*03|.|TRAJ23*01	375.118				NA	TRBV11-2_AGCAGTCCTGTTCCGCGTATAGAGGGAGGCTATG_TRBJ1-2	CASSPVPRIEGGYGYTF	TRBV11-2*01|TRBD2*02|TRBJ1-2*01	835.847				NA
P1228	PTC13-20161228	PTC	CD8	933745	2866	CD8_C03-CX3CR1	diverse	CRC.P1228_C000101:37	Clonal	37	TRAV12-3_TGCAACGGCTGGT_TRAJ22	CATAGSARQLTF	TRAV12-3*01|.|TRAJ22*01	509.37	TRAV9-2_AGTGACGGGGGCTC_TRAJ37	CALSDGGSGNTGKLIF	TRAV9-2*01|.|TRAJ37*01	371.397	TRBV6-5_TACTCGGACGGACTTATCTATG_TRBJ1-2	CASSYSDGLIYGYTF	TRBV6-5*01|TRBD2*01,TRBD2*02|TRBJ1-2*01	431.846				NA
P0215	PTC13-20170215	PTC	CD8	694537	2553	CD8_C01-LEF1	diverse	CRC.P0215_C000401:1	NoClonal	1	TRAV13-2_GAATATCTGGGGAGG_TRAJ42	CAENIWGGSQGNLIF	TRAV13-2*01|.|TRAJ42*01	348.185				NA	TRBV7-2_CTTAGTTCCACTAGGGGGCCTGAGCAATG_TRBJ2-1	CASSLVPLGGLSNEQFF	TRBV7-2*02|TRBD1*01|TRBJ2-1*01	1244.15				NA
P0825	PTC13-20170825	PTC	CD8	463202	1942	CD8_C03-CX3CR1	diverse	CRC.P0825_C000258:16	Clonal	16	TRAV10_TGAGCTCCCTTGGCGGGAA_TRAJ7	CVVSSLGGNNRLAF	TRAV10*01|.|TRAJ7*01	945.228				NA	TRBV27_CAGTTCCATATACCCCAGGGGTGGACACACC_TRBJ2-2	CASSSIYPRGGHTGELFF	TRBV27*01|TRBD1*01|TRBJ2-2*01	1051.27				NA
P0309	PTC13-20180309	PTC	CD8	384733	2504	CD8_C03-CX3CR1	diverse	CRC.P0309_C000230:6	Clonal	6	TRAV19_TGCTC(TGA)TTTAT_TRAJ23	CALIYNQGGKLIF	TRAV19*01|.|TRAJ23*01	162.714				NA	TRBV7-8_CTTAGTACCCTGGGGCGCCTACCAA_TRBJ2-5	CASSLVPWGAYQETQYF	TRBV7-8*01|TRBD1*01|TRBJ2-5*01	720.94				NA
P0701	PTC130-20160701	PTC	CD8	745567	3000	CD8_C01-LEF1	diverse	CRC.P0701_C000628:1	NoClonal	1	TRAV30_ACAGACACCATGGAT_TRAJ33	Couldn't find FGXG	TRAV30*01|.|TRAJ33*01	26.7316				NA	TRBV7-9_GCAGCGAAGGGACTAGCGGGTTGTCCTA_TRBJ2-7	CASSEGTSGLSYEQYF	TRBV7-9*03|TRBD2*01,TRBD2*02|TRBJ2-7*01	1525.43				NA
P1012	PTC130-20161012	PTC	CD8	739291	2434	CD8_C01-LEF1	diverse	CRC.P1012_C000569:1	NoClonal	1	TRAV19_GAGGCGCAGAATAA_TRAJ39	CALSEAQNNAGNMLTF	TRAV19*01|.|TRAJ39*01	288.557				NA	TRBV9_CAGCGCCAGCAGGGGGCCGGGGAATGA_TRBJ2-1	CASSASRGPGNEQFF	TRBV9*01|TRBD1*01|TRBJ2-1*01	95.3322				NA
P1207	PTC130-20161207	PTC	CD8	979084	2253	CD8_C03-CX3CR1	diverse	CRC.P1207_C000002:2	Clonal	2	TRAV17_ACCGAGGGGAACTT_TRAJ48	CATEGNFGNEKLTF	TRAV17*01|.|TRAJ48*01	322.393				NA	TRBV15_CCAGCTTATACGGAGGAGAGA_TRBJ2-5	CATSLYGGETQYF	TRBV15*02|TRBD2*02|TRBJ2-5*01	571.21				NA
P0413	PTC130-20170413	PTC	CD8	639743	1899	CD8_C03-CX3CR1	diverse	CRC.P0413_C000043:13	Clonal	13	TRAV14_DV4_AATGATGGGGATG_TRAJ12	CAMMGMDSSYKLIF	TRAV14_DV4*02|.|TRAJ12*01	340.161				NA	TRBV9_AGCGTGGGGGGTGGGGACAGTAATCA_TRBJ1-5	CASSVGGGDSNQPQHF	TRBV9*01|TRBD1*01|TRBJ1-5*01	853.96				NA
P0825	PTC130-20170825	PTC	CD8	396466	2224	CD8_C02-GPR183	diverse	CRC.P0825_C000279:1	NoClonal	1	TRAV29_DV5_CAAGCTTCTTAGGTAGCA_TRAJ33	Couldn't find FGXG	TRAV29_DV5*01|.|TRAJ33*01	198.131				NA	TRBV2_TGCCATACCGGGACCTGTTGGCCCTGAA_TRBJ1-1	CAIPGPVGPEAFF	TRBV2*01|TRBD1*01,TRBD2*01,TRBD2*02,TRBD2*02|TRBJ1-1*01	856.091				NA
P0701	PTC131-20160701	PTC	CD8	1037115	3168	CD8_C03-CX3CR1	diverse	CRC.P0701_C000123:3	Clonal	3	TRAV8-3_GGTGCCATTTCT_TRAJ22	CAVGAISSGSARQLTF	TRAV8-3*01|.|TRAJ22*01	531.112				NA	TRBV4-1_GCCAA(G)GGACAGGGGGCGCGATCTTC_TRBJ2-1	CASSQGTGGAIF	TRBV4-1*01|TRBD1*01|TRBJ2-1*01	952.85				NA
P1207	PTC131-20161207	PTC	CD8	957280	2361	CD8_C03-CX3CR1	diverse	CRC.P1207_C000055:5	Clonal	5	TRAV2_GTGGACGTTCGAATTGGG_TRAJ35	Couldn't find FGXG	TRAV2*01|.|TRAJ35*01	211.252	TRAV8-1_CGTGATGGGGAATGC_TRAJ39	CAVMGNAGNMLTF	TRAV8-1*01|.|TRAJ39*01	118.246	TRBV28_CAGCAACCTCGGGAGAGAGA_TRBJ2-5	CASNLGRETQYF	TRBV28*01|TRBD2*02|TRBJ2-5*01	421.67				NA
P0413	PTC131-20170413	PTC	CD8	740825	1896	CD8_C03-CX3CR1	diverse	CRC.P0413_C000028:3	Clonal	3	TRAV8-6_GTGAGCCGAATGAACA_TRAJ49	CAVSRMNTGNQFYF	TRAV8-6*02|.|TRAJ49*01	279.828				NA	TRBV14_CAGCCTACCGGGACTAGTAGTCCCCCTAGAGA_TRBJ2-5	CASSLPGLVVPLETQYF	TRBV14*01|TRBD2*01,TRBD2*02|TRBJ2-5*01	221.571				NA
P0825	PTC131-20170825	PTC	CD8	455125	2449	CD8_C03-CX3CR1	diverse	CRC.P0825_C000095:24	Clonal	24	TRAV19_GTGAGTTCTCTTCAG_TRAJ16	Couldn't find FGXG	TRAV19*01|.|TRAJ16*01	80.0442				NA	TRBV5-6_CAGCTCCGATATAGCGCCCTAC_TRBJ2-7	CASSSDIAPYEQYF	TRBV5-6*01|TRBD2*01,TRBD2*02|TRBJ2-7*01	84.9922				NA
P1012	PTC132-20161012	PTC	CD8	909224	2135	CD8_C01-LEF1	diverse	CRC.P1012_C000305:1	NoClonal	1	TRAV8-3_GGGTG(C)TGGGG_TRAJ13	CAVGAGGYQKVTF	TRAV8-3*01|.|TRAJ13*02	293.711				NA	TRBV6-5_CAGCAAGAACCAA_TRBJ2-5	CASKNQETQYF	TRBV6-5*01|N/A|TRBJ2-5*01	329.367				NA
P1207	PTC132-20161207	PTC	CD8	977425	2139	CD8_C04-GZMK	diverse	CRC.P1207_C000025:8	Clonal	8	TRAV38-1_CTTTCTTCTCAG_TRAJ40	CAFFSGTYKYIF	TRAV38-1*03|.|TRAJ40*01	378.581				NA	TRBV6-2_AGCAGGTCGGGGGGGCGAAGTGAGC_TRBJ2-1	CASRSGGRSEQFF	TRBV6-2*01,TRBV6-3*01|TRBD2*01|TRBJ2-1*01	990.996				NA
P0413	PTC132-20170413	PTC	CD8	944981	2160	CD8_C03-CX3CR1	diverse	CRC.P0413_C000029:1	NoClonal	1	TRAV14_DV4_TGAGAAAAGAGGGCACCG_TRAJ34	CAMRKEGTDKLIF	TRAV14_DV4*02|.|TRAJ34*01	464.748				NA	TRBV28_CAGCA(G)GGAGCCACCCAATTC_TRBJ1-6	CASREPPNSPLHF	TRBV28*01|TRBD2*02|TRBJ1-6*01	229.999				NA
P0825	PTC132-20170825	PTC	CD8	389057	2325	CD8_C03-CX3CR1	diverse	CRC.P0825_C000735:1	NoClonal	1	TRAV12-2_CCGTGAAAGGGGTAGACCAG_TRAJ49	CAVKGVDQFYF	TRAV12-2*02|.|TRAJ49*01	341				NA	TRBV7-9_CCAGCCGACCGACAGGATACGA_TRBJ2-7	CASRPTGYEQYF	TRBV7-9*03|TRBD1*01|TRBJ2-7*01	1334.66				NA
P1207	PTC133-20161207	PTC	CD8	795010	1920	CD8_C04-GZMK	diverse	CRC.P1207_C000076:1	NoClonal	1	TRAV14_DV4_GAGGGGGGAGGAT_TRAJ11	CAMREGGGYSTLTF	TRAV14_DV4*01|.|TRAJ11*01	215.128				NA	TRBV2_CAGTGGCTATGGGACAGGGGGCACTAATCA_TRBJ1-5	CASSGYGTGGTNQPQHF	TRBV2*01|TRBD1*01|TRBJ1-5*01	722.277				NA
P0413	PTC133-20170413	PTC	CD8	845912	2000	CD8_C03-CX3CR1	diverse	CRC.P0413_C000192:2	Clonal	2	TRAV13-1_GCAGCTCCCTGGGACTTT_TRAJ48	CAAPWDFGNEKLTF	TRAV13-1*01|.|TRAJ48*01	182.894				NA	TRBV28_GTTTAATATCGGGG(GG)AAACA_TRBJ1-3	CASSLISGGNTIYF	TRBV28*01|TRBD2*01|TRBJ1-3*01	147.17				NA
P0825	PTC133-20170825	PTC	CD8	550824	2274	CD8_C03-CX3CR1	diverse	CRC.P0825_C000194:11	Clonal	11	TRAV13-1_CAGCAGTTATACAGGG_TRAJ23	CAAVIQGGKLIF	TRAV13-1*02|.|TRAJ23*01	632.759				NA	TRBV27_GTTTAGGGCGCAGCAGG(GG)CTACA_TRBJ1-2	CASSLGRSRGYTF	TRBV27*01|TRBD1*01|TRBJ1-2*01	380.118				NA
P0701	PTC134-20160701	PTC	CD8	731967	2901	CD8_C02-GPR183	diverse	CRC.P0701_C000154:2	Clonal	2	TRAV38-1_TTCAT(GAA)TAGTG_TRAJ53	CAFMNSGGSNYKLTF	TRAV38-1*01|.|TRAJ53*01	243.949				NA	TRBV7-9_CAGCATCGGGAAAACTCCCCCGAACA_TRBJ1-1	CASIGKTPPNTEAFF	TRBV7-9*01,TRBV7-9*02,TRBV7-9*03|TRBD2*02|TRBJ1-1*01	156.378	TRBV9_CAGCGCCAACCGGTGGGCAGAT_TRBJ2-3	CASSANRWADTQYF	TRBV9*01|N/A|TRBJ2-3*01	98.7099
P1012	PTC134-20161012	PTC	CD8	858070	2205	CD8_C03-CX3CR1	diverse	CRC.P1012_C000113:25	Clonal	25	TRAV8-3_TGTGGGCCCCCGGGACAAC_TRAJ21	CAVGPRDNFNKFYF	TRAV8-3*02|.|TRAJ21*01	538.867				NA	TRBV15_CCAGCACCGACTTTCTTGGGTCCGAGGCATACAA_TRBJ2-1	CATSTDFLGSEAYNEQFF	TRBV15*02|N/A|TRBJ2-1*01	557.699				NA
P0413	PTC134-20170413	PTC	CD8	1411946	2520	CD8_C03-CX3CR1	diverse	CRC.P0413_C000043:13	Clonal	13	TRAV14_DV4_AATGATGGGGATG_TRAJ12	CAMMGMDSSYKLIF	TRAV14_DV4*02|.|TRAJ12*01	710.183				NA	TRBV9_AGCGTGGGGGGTGGGGACAGTAATCA_TRBJ1-5	CASSVGGGDSNQPQHF	TRBV9*01|TRBD1*01|TRBJ1-5*01	591.717				NA
P1207	PTC135-20161207	PTC	CD8	1223420	2097	CD8_C04-GZMK	diverse	CRC.P1207_C000082:1	NoClonal	1	TRAV8-6_AGTGAGTCCCCGTGGGACGAC_TRAJ20	CAVSESPWDDYKLSF	TRAV8-6*02|.|TRAJ20*01	155.086				NA	TRBV11-2_TTAGAACAGGGTCCGCGAGAGA_TRBJ2-5	CASSLEQGPRETQYF	TRBV11-2*01|TRBD1*01|TRBJ2-5*01	1890.2				NA
P0701	PTC136-20160701	PTC	CD8	985416	2870	CD8_C03-CX3CR1	diverse	CRC.P0701_C000051:3	Clonal	3	TRAV29_DV5_AAACGTTAACC_TRAJ23	CAANVNQGGKLIF	TRAV29_DV5*01|.|TRAJ23*01	14.7691				NA	TRBV2_GTGCC(AGC)GGGGGGGGAGCGGGGACCGCCGGGGAGAC_TRBJ2-5	CASGGGAGTAGETQYF	TRBV2*01|TRBD2*01|TRBJ2-5*01	161.261				NA
P1207	PTC136-20161207	PTC	CD8	796370	2560	CD8_C02-GPR183	diverse	CRC.P1207_C000052:1	NoClonal	1	TRAV24_GCCTTCTCTAAT_TRAJ52	CAFSNAGGTSYGKLTF	TRAV24*01|.|TRAJ52*01	211.238				NA	TRBV7-2_CTTAGTTCCCAATAGCA_TRBJ1-5	CASSLVPNSNQPQHF	TRBV7-2*02|N/A|TRBJ1-5*01	1356.39				NA
P0413	PTC136-20170413	PTC	CD8	719091	2094	CD8_C02-GPR183	diverse	CRC.P0413_C000488:1	NoClonal	1	TRAV5_TGTGCCCTGCCCGACGGTTC_TRAJ22	CALPDGSARQLTF	TRAV5*01|.|TRAJ22*01	510.881				NA	TRBV28_GCAGTCAAGCGAACA_TRBJ1-1	CASSQANTEAFF	TRBV28*01|N/A|TRBJ1-1*01	74.0019				NA
P0825	PTC136-20170825	PTC	CD8	387693	2133	CD8_C03-CX3CR1	diverse	CRC.P0825_C000258:16	Clonal	16	TRAV10_TGAGCTCCCTTGGCGGGAA_TRAJ7	CVVSSLGGNNRLAF	TRAV10*01|.|TRAJ7*01	511.44				NA	TRBV27_CAGTTCCATATACCCCAGGGGTGGACACACC_TRBJ2-2	CASSSIYPRGGHTGELFF	TRBV27*01|TRBD1*01|TRBJ2-2*01	923.544				NA
P0413	PTC137-20170413	PTC	CD8	1526400	4464	CD8_C03-CX3CR1	diverse	CRC.P0413_C000211:1	NoClonal	1	TRAV14_DV4_GAGAGCGACCGGATA_TRAJ11	CAMRATGYSTLTF	TRAV14_DV4*01|.|TRAJ11*01	92.7281				NA	TRBV5-1_AGCTTTAACGCCCCCGAGGGTGGGACTAGCGGCCTCACCG_TRBJ2-2	CASSFNAPEGGTSGLTGELFF	TRBV5-1*01|TRBD2*01,TRBD2*02|TRBJ2-2*01	524.453				NA
P0825	PTC137-20170825	PTC	CD8	411087	2270	CD8_C03-CX3CR1	diverse	CRC.P0825_C000194:11	Clonal	11	TRAV13-1_CAGCAGTTATACAGGG_TRAJ23	CAAVIQGGKLIF	TRAV13-1*02|.|TRAJ23*01	179.635				NA	TRBV27_GTTTAGGGCGCAGCAGG(GG)CTACA_TRBJ1-2	CASSLGRSRGYTF	TRBV27*01|TRBD1*01|TRBJ1-2*01	333.606				NA
P0413	PTC138-20170413	PTC	CD8	747969	2129	CD8_C02-GPR183	diverse	CRC.P0413_C000474:1	NoClonal	1	TRAV13-1_GCAAGGGATTACAAAG_TRAJ17	CAARDYKAAGNKLTF	TRAV13-1*01|.|TRAJ17*01	524.767				NA	TRBV6-5_CCAGCCAAGCGTTCTCGTACCAA_TRBJ2-5	CASQAFSYQETQYF	TRBV6-5*01|N/A|TRBJ2-5*01	225.581				NA
P1207	PTC139-20161207	PTC	CD8	193381	2893	CD8_C03-CX3CR1	diverse	CRC.P1207_C000040:8	Clonal	8	TRAV38-1_TTTCATGAGTGCCGGT_TRAJ49	CAFMSAGNQFYF	TRAV38-1*03|.|TRAJ49*01	394.13				NA	TRBV4-1_CAGCCTCTCCCAGGAGGGTACGC_TRBJ2-3	CASSLSQEGTQYF	TRBV4-1*01|TRBD2*02|TRBJ2-3*01	934.247				NA
P0413	PTC139-20170413	PTC	CD8	752791	1867	CD8_C03-CX3CR1	diverse	CRC.P0413_C000074:17	Clonal	17	TRAV5_CAGAGGGGGGCGCCGGG_TRAJ41	CAEGGAGYALNF	TRAV5*01|.|TRAJ41*01	72.1721	TRAV8-2_AGTGAAGGGGGTAACA_TRAJ31	CVVSEGGNNARLMF	TRAV8-2*01|.|TRAJ31*01	74.4974	TRBV28_CAGCACCAGCGGACTAGTTTCCAATG_TRBJ2-1	CASTSGLVSNEQFF	TRBV28*01|TRBD2*01,TRBD2*02|TRBJ2-1*01	53.7397				NA
P0825	PTC139-20170825	PTC	CD8	454993	2389	CD8_C03-CX3CR1	diverse	CRC.P0825_C000095:24	Clonal	24	TRAV19_GTGAGTTCTCTTCAG_TRAJ16	Couldn't find FGXG	TRAV19*01|.|TRAJ16*01	34.3759				NA	TRBV5-6_CAGCTCCGATATAGCGCCCTAC_TRBJ2-7	CASSSDIAPYEQYF	TRBV5-6*01|TRBD2*01,TRBD2*02|TRBJ2-7*01	505.707				NA
P1012	PTC14-20161012	PTC	CD8	552380	2742	CD8_C03-CX3CR1	diverse	CRC.P1012_C000357:2	Clonal	2	TRAV8-3_GGGTGTCTGGGACAAC_TRAJ21	CAVGVWDNFNKFYF	TRAV8-3*01|.|TRAJ21*01	161.815				NA	TRBV28_CCAGCGTCAAATCAAACAAT_TRBJ2-1	CASVKSNNEQFF	TRBV28*01|N/A|TRBJ2-1*01	386.949				NA
P1228	PTC14-20161228	PTC	CD8	604099	2745	CD8_C02-GPR183	diverse	CRC.P1228_C000671:1	NoClonal	1	TRAV3_GAGACCCCATGGAT_TRAJ33	Couldn't find FGXG	TRAV3*01|.|TRAJ33*01	489.568				NA	TRBV5-1_GCAGCGCGTCCCCCGGGGTACAGGGGAACGAG_TRBJ2-7	CASSASPGVQGNEQYF	TRBV5-1*01|TRBD1*01|TRBJ2-7*01	1192.87				NA
P0411	PTC14-20170411	PTC	CD8	293064	2219	CD8_C03-CX3CR1	diverse	CRC.P0411_C000193:2	Clonal	2	TRAV14_DV4_GCGATAGTCCTATACGACAT_TRAJ43	CAIVLYDMRF	TRAV14_DV4*02|.|TRAJ43*01	828.856				NA	TRBV20-1_TGCTACACAACCGGACAGTAGAGGTAGTTTCCGCACA_TRBJ2-3	CSATQPDSRGSFRTDTQYF	TRBV20-1*01|TRBD1*01|TRBJ2-3*01	1103.65				NA
P0825	PTC14-20170825	PTC	CD8	406748	2174	CD8_C03-CX3CR1	diverse	CRC.P0825_C000194:11	Clonal	11	TRAV13-1_CAGCAGTTATACAGGG_TRAJ23	CAAVIQGGKLIF	TRAV13-1*02|.|TRAJ23*01	430.167				NA	TRBV27_GTTTAGGGCGCAGCAGG(GG)CTACA_TRBJ1-2	CASSLGRSRGYTF	TRBV27*01|TRBD1*01|TRBJ1-2*01	261.764				NA
P0309	PTC14-20180309	PTC	CD8	290267	2549	CD8_C03-CX3CR1	diverse	CRC.P0309_C000046:13	Clonal	13	TRAV3_GAGACCTCATGGAA_TRAJ47	CAVRDLMEYGNKLVF	TRAV3*01|.|TRAJ47*02	282.054				NA	TRBV9_CGTAGGTGACGGTCTCTACG_TRBJ2-7	CASSVGDGLYEQYF	TRBV9*01|N/A|TRBJ2-7*01	1141.52				NA
P0825	PTC140-20170825	PTC	CD8	475451	2268	CD8_C03-CX3CR1	diverse	CRC.P0825_C000194:11	Clonal	11	TRAV13-1_CAGCAGTTATACAGGG_TRAJ23	CAAVIQGGKLIF	TRAV13-1*02|.|TRAJ23*01	2131.25				NA	TRBV27_GTTTAGGGCGCAGCAGG(GG)CTACA_TRBJ1-2	CASSLGRSRGYTF	TRBV27*01|TRBD1*01|TRBJ1-2*01	207.251				NA
P1207	PTC141-20161207	PTC	CD8	897953	2168	CD8_C03-CX3CR1	diverse	CRC.P1207_C000015:2	Clonal	2	TRAV20_CTGTGGGCGGTAGGGGTAGTG_TRAJ53	CAVGGRGSGGSNYKLTF	TRAV20*01|.|TRAJ53*01	68.338	TRAV27_AGGAGACCCGAGAACCT_TRAJ50	CAGDPRTSYDKVIF	TRAV27*01|.|TRAJ50*01	983.699	TRBV2_CAGCACTTACAGGGCCACTG_TRBJ1-1	CASTYRATEAFF	TRBV2*01|TRBD1*01|TRBJ1-1*01	1382.29				NA
P0413	PTC141-20170413	PTC	CD8	902445	1942	CD8_C03-CX3CR1	diverse	CRC.P0413_C000110:5	Clonal	5	TRAV13-1_AAGTATGAGAGGGGACACC_TRAJ34	CAASMRGDTDKLIF	TRAV13-1*01|.|TRAJ34*01	425.839				NA	TRBV28_AGTTTTGGGCAGGGGGCCGACTACG_TRBJ2-7	CASSF	TRBV28*01|TRBD1*01|TRBJ2-7*01	557.655				NA
P0825	PTC141-20170825	PTC	CD8	434665	2879	CD8_C03-CX3CR1	diverse	CRC.P0825_C000095:24	Clonal	24	TRAV19_GTGAGTTCTCTTCAG_TRAJ16	Couldn't find FGXG	TRAV19*01|.|TRAJ16*01	94.3886				NA	TRBV5-6_CAGCTCCGATATAGCGCCCTAC_TRBJ2-7	CASSSDIAPYEQYF	TRBV5-6*01|TRBD2*01,TRBD2*02|TRBJ2-7*01	92.0669				NA
P1207	PTC142-20161207	PTC	CD8	831747	1794	CD8_C04-GZMK	diverse	CRC.P1207_C000077:1	NoClonal	1	TRAV8-3_GGTGCTTTAATT_TRAJ54	CAVGALIQGAQKLVF	TRAV8-3*01|.|TRAJ54*01	1096.57	TRAV8-6_AGTGATCTAGGTGG_TRAJ32	CAVSDLGGATNKLIF	TRAV8-6*02|.|TRAJ32*02	289.987	TRBV3-1_CAGCCCCCGACTAGCGGGATACACCAACTACG_TRBJ2-7	CASSPRLAGYTNYEQYF	TRBV3-1*01|TRBD2*02|TRBJ2-7*01	581.834				NA
P0413	PTC142-20170413	PTC	CD8	986392	2198	CD8_C03-CX3CR1	diverse	CRC.P0413_C000074:17	Clonal	17	TRAV5_CAGAGGGGGGCGCCGGG_TRAJ41	CAEGGAGYALNF	TRAV5*01|.|TRAJ41*01	348.547	TRAV8-2_AGTGAAGGGGGTAACA_TRAJ31	CVVSEGGNNARLMF	TRAV8-2*01|.|TRAJ31*01	384.006	TRBV28_CAGCACCAGCGGACTAGTTTCCAATG_TRBJ2-1	CASTSGLVSNEQFF	TRBV28*01|TRBD2*01,TRBD2*02|TRBJ2-1*01	197.374				NA
P1207	PTC143-20161207	PTC	CD8	740748	1944	CD8_C01-LEF1	diverse	CRC.P1207_C000113:1	NoClonal	1	TRAV13-1_GCAGCCCTCTCTA_TRAJ37	CAALSSNTGKLIF	TRAV13-1*02|.|TRAJ37*02	613.391				NA	TRBV5-5_GCAGCTATAACGAGTGGGGGCCTAAC_TRBJ1-2	CASSYNEWGPNYGYTF	TRBV5-5*02|TRBD1*01|TRBJ1-2*01	637.246				NA
P0413	PTC143-20170413	PTC	CD8	755229	2020	CD8_C03-CX3CR1	diverse	CRC.P0413_C000195:1	NoClonal	1	TRAV3_TGAGA(GAC)TACAA_TRAJ20	CAVRDYKLSF	TRAV3*01|.|TRAJ20*01	508.177				NA	TRBV7-2_AGCTT(AG)GGGGGAGCTCGTTTGAAG_TRBJ1-1	CASSLGGSSFEAFF	TRBV7-2*02|TRBD1*01,TRBD2*01,TRBD2*01|TRBJ1-1*01	3468.23				NA
P0825	PTC143-20170825	PTC	CD8	314675	2428	CD8_C03-CX3CR1	diverse	CRC.P0825_C000258:16	Clonal	16	TRAV10_TGAGCTCCCTTGGCGGGAA_TRAJ7	CVVSSLGGNNRLAF	TRAV10*01|.|TRAJ7*01	1324.87				NA	TRBV27_CAGTTCCATATACCCCAGGGGTGGACACACC_TRBJ2-2	CASSSIYPRGGHTGELFF	TRBV27*01|TRBD1*01|TRBJ2-2*01	668.114				NA
P1207	PTC144-20161207	PTC	CD8	711025	2316	CD8_C02-GPR183	diverse	CRC.P1207_C000095:1	NoClonal	1	TRAV13-1_TGCAGTTTACATGAAC_TRAJ30	CAVYMNRDDKIIF	TRAV13-1*02|.|TRAJ30*01	444.369	TRAV14_DV4_GAGAGGGCATATTTTAACTG_TRAJ24	CAMRGHILTDSWGKFEF	TRAV14_DV4*01|.|TRAJ24*01,TRAJ24*02	25.3841	TRBV7-6_GCAGCCCTTCGACAGGGGGAAATGA_TRBJ2-1	CASSPSTGGNEQFF	TRBV7-6*01|TRBD1*01|TRBJ2-1*01	383.133				NA
P0413	PTC144-20170413	PTC	CD8	762963	2438	CD8_C03-CX3CR1	diverse	CRC.P0413_C000110:5	Clonal	5	TRAV13-1_AAGTATGAGAGGGGACACC_TRAJ34	CAASMRGDTDKLIF	TRAV13-1*01|.|TRAJ34*01	434.295				NA	TRBV28_AGTTTTGGGCAGGGGGCCGACTACG_TRBJ2-7	CASSF	TRBV28*01|TRBD1*01|TRBJ2-7*01	380.797				NA
P0825	PTC144-20170825	PTC	CD8	464843	2581	CD8_C03-CX3CR1	diverse	CRC.P0825_C000194:11	Clonal	11	TRAV13-1_CAGCAGTTATACAGGG_TRAJ23	CAAVIQGGKLIF	TRAV13-1*02|.|TRAJ23*01	702.351				NA	TRBV27_GTTTAGGGCGCAGCAGG(GG)CTACA_TRBJ1-2	CASSLGRSRGYTF	TRBV27*01|TRBD1*01|TRBJ1-2*01	130.242				NA
P1207	PTC145-20161207	PTC	CD8	824333	3085	CD8_C04-GZMK	diverse	CRC.P1207_C000043:1	NoClonal	1	TRAV38-1_TTCATAAGGAACA_TRAJ49	CAFIRNTGNQFYF	TRAV38-1*01|.|TRAJ49*01	426.506				NA	TRBV7-9_CAGCTCTAGCGGGCCCGGCACA_TRBJ2-3	CASSSSGPGTDTQYF	TRBV7-9*03|TRBD2*01,TRBD2*02|TRBJ2-3*01	806.287				NA
P0413	PTC145-20170413	PTC	CD8	624194	2338	CD8_C02-GPR183	diverse	CRC.P0413_C000419:1	NoClonal	1	TRAV8-1_GACTGTCTATG_TRAJ7	CAVTVYGNNRLAF	TRAV8-1*01|.|TRAJ7*01	60.8599				NA	TRBV13_GCAGCCTCCGGGACATGAGCTACCAA_TRBJ2-5	CASSLRDMSYQETQYF	TRBV13*01|TRBD1*01|TRBJ2-5*01	243.158				NA
P1207	PTC146-20161207	PTC	CD8	3065985	4081	CD8_C04-GZMK	diverse	CRC.P1207_C000079:1	NoClonal	1	TRAV3_TGAGACCTAACAG_TRAJ30	CAVRPNRDDKIIF	TRAV3*01|.|TRAJ30*01	411.413				NA	TRBV27_CAGTTCGAGACTAGCGGGAGGAACAGA_TRBJ2-3	CASSSRLAGGTDTQYF	TRBV27*01|TRBD2*02|TRBJ2-3*01	246.165				NA
P0413	PTC147-20170413	PTC	CD8	601635	2071	CD8_C03-CX3CR1	diverse	CRC.P0413_C000043:13	Clonal	13	TRAV14_DV4_AATGATGGGGATG_TRAJ12	CAMMGMDSSYKLIF	TRAV14_DV4*02|.|TRAJ12*01	696.42				NA	TRBV9_AGCGTGGGGGGTGGGGACAGTAATCA_TRBJ1-5	CASSVGGGDSNQPQHF	TRBV9*01|TRBD1*01|TRBJ1-5*01	1664.5				NA
P1207	PTC148-20161207	PTC	CD8	1402659	2116	CD8_C02-GPR183	diverse	CRC.P1207_C000001:6	Clonal	6	TRAV17_CTGAC(G)GAGCC_TRAJ54	CATDGAQKLVF	TRAV17*01|.|TRAJ54*01	349.263				NA	TRBV4-1_CCAGCGGGACAGGGGGTCCCTAC_TRBJ2-7	CASGTGGPYEQYF	TRBV4-1*01|TRBD1*01|TRBJ2-7*01	210.691				NA
P0413	PTC148-20170413	PTC	CD8	517172	2091	CD8_C02-GPR183	diverse	CRC.P0413_C000193:2	Clonal	2	TRAV5_CAGAGGTCTACAG_TRAJ3	CAEVYSSASKIIF	TRAV5*01|.|TRAJ3*01	132.064				NA	TRBV14_AGCCAGGTTAGCGGGACAACACTGAGGAATGA_TRBJ2-1	CASSQVSGTTLRNEQFF	TRBV14*01|TRBD2*02|TRBJ2-1*01	667.431				NA
P1207	PTC149-20161207	PTC	CD8	809642	2124	CD8_C03-CX3CR1	diverse	CRC.P1207_C000024:3	Clonal	3	TRAV26-1_CAGAGCTGGCGCTGGG_TRAJ36	CIVRAGAGANNLFF	TRAV26-1*02|.|TRAJ36*01	572.522	TRAV9-2_TCTGATTAGGTCGGTCGGAAA_TRAJ48	CALIRSVGNEKLTF	TRAV9-2*01|.|TRAJ48*01	590.701	TRBV9_CAGCGCCAAAACCGGGACTAGCAGTCGCTACG_TRBJ2-7	CASSAKTGTSSRYEQYF	TRBV9*01|TRBD2*01,TRBD2*02|TRBJ2-7*01	546.34				NA
P0413	PTC149-20170413	PTC	CD8	801054	2022	CD8_C03-CX3CR1	diverse	CRC.P0413_C000446:1	NoClonal	1	TRAV14_DV4_GAGAGGTACCG_TRAJ44	CAMRGTGTASKLTF	TRAV14_DV4*01|.|TRAJ44*01	469.9				NA	TRBV30_GAGTGCGGTCGGCGGTAGCAC_TRBJ2-3	CAWSAVGGSTDTQYF	TRBV30*01|N/A|TRBJ2-3*01	410.65				NA
P0909	PTC15-0909-ZL	PTC	CD8	720458	2639	CD8_C02-GPR183	diverse	CRC.P0909_C000824:1	NoClonal	1	TRAV12-1_TGTGGCCCGAGGAGCGGATA_TRAJ12	CVARGADSSYKLIF	TRAV12-1*01|.|TRAJ12*01	858.628				NA	TRBV5-5_GCAGCTCGGGCCTCGGAGACCAAGCT_TRBJ1-1	CASSSGLGDQAFF	TRBV5-5*02|N/A|TRBJ1-1*01	1786.08				NA
P1207	PTC15-20161207	PTC	CD8	386176	3088	CD8_C02-GPR183	diverse	CRC.P1207_C000030:1	NoClonal	1	TRAV4_GGGTGTCCCCAGGGGGGGAG_TRAJ10	CLVGVPRGGGGNKLTF	TRAV4*01|.|TRAJ10*01	255.689				NA	TRBV28_CCAGCGAGACAGGGGG(C)TACGA_TRBJ2-7	CASETGGYEQYF	TRBV28*01|TRBD1*01|TRBJ2-7*01	347.472				NA
P1212	PTC15-20161212	PTC	CD8	596274	2887	CD8_C03-CX3CR1	diverse	CRC.P1212_C000029:48	Clonal	48	TRAV8-4_GTGCTGTGAGCCTGATT_TRAJ23	CAVSLIYNQGGKLIF	TRAV8-4*03|.|TRAJ23*01	219.377				NA	TRBV11-2_AGCAGTCCTGTTCCGCGTATAGAGGGAGGCTATG_TRBJ1-2	CASSPVPRIEGGYGYTF	TRBV11-2*01|TRBD2*02|TRBJ1-2*01	1182.9				NA
P1228	PTC15-20161228	PTC	CD8	681816	3038	CD8_C03-CX3CR1	diverse	CRC.P1228_C000424:3	Clonal	3	TRAV20_GTGCTGTCTTATACAGGGACTTTTCAG_TRAJ45	CAVLYRDFSGGGADGLTF	TRAV20*02|.|TRAJ45*01	584.628				NA	TRBV27_CCAGCCGGGCTCCCAATGGAGCCCTC_TRBJ1-6	CASRAPNGALHF	TRBV27*01|N/A|TRBJ1-6*02	1005.61				NA
P0411	PTC15-20170411	PTC	CD8	373609	3155	CD8_C03-CX3CR1	diverse	CRC.P0411_C000286:1	NoClonal	1	TRAV24_GTGCCCGGAACA_TRAJ49	CARNTGNQFYF	TRAV24*01|.|TRAJ49*01	75.3506				NA	TRBV11-2_GCAGCCCGGGGACAGGCCAGCTTCCTGAA_TRBJ1-1	CASSPGTGQLPEAFF	TRBV11-2*01|TRBD1*01|TRBJ1-1*01	2153.14				NA
P0123	PTC15-20180123	PTC	CD8	535301	1331	CD8_C03-CX3CR1	diverse	CRC.P0123_C000040:39	Clonal	39	TRAV13-2_AGAATCAAGGTGG_TRAJ32	CAENQGGATNKLIF	TRAV13-2*01|.|TRAJ32*02	351.663				NA	TRBV4-1_CCAAGTTGAGACAGGGCACTACG_TRBJ2-7	CASSQVETGHYEQYF	TRBV4-1*01|TRBD1*01|TRBJ2-7*01	830.075				NA
P0309	PTC15-20180309	PTC	CD8	299405	2815	CD8_C03-CX3CR1	diverse	CRC.P0309_C000046:13	Clonal	13	TRAV3_GAGACCTCATGGAA_TRAJ47	CAVRDLMEYGNKLVF	TRAV3*01|.|TRAJ47*02	432.073				NA	TRBV9_CGTAGGTGACGGTCTCTACG_TRBJ2-7	CASSVGDGLYEQYF	TRBV9*01|N/A|TRBJ2-7*01	1302.19				NA
P1207	PTC150-20161207	PTC	CD8	681431	2257	CD8_C02-GPR183	diverse	CRC.P1207_C000115:1	NoClonal	1	TRAV8-6_CTGTGGATACT_TRAJ9	CAVDTGGFKTIF	TRAV8-6*02|.|TRAJ9*01	417.699				NA	TRBV2_GCCAGTACAGGGGGCGACTAT_TRBJ1-2	CASTGGDYGYTF	TRBV2*01|TRBD1*01|TRBJ1-2*01	339.872				NA
P0413	PTC150-20170413	PTC	CD8	630655	1604	CD8_C03-CX3CR1	diverse	CRC.P0413_C000011:7	Clonal	7	TRAV24_GTGCCCGGAACTA_TRAJ26	CARNYGQNFVF	TRAV24*01|.|TRAJ26*01	218.755				NA	TRBV10-2_GAGTCGCAAGCGTGGGAGAC_TRBJ2-5	CASSESQAWETQYF	TRBV10-2*01|N/A|TRBJ2-5*01	949.525				NA
P1207	PTC151-20161207	PTC	CD8	796038	2280	CD8_C03-CX3CR1	diverse	CRC.P1207_C000040:8	Clonal	8	TRAV38-1_TTTCATGAGTGCCGGT_TRAJ49	CAFMSAGNQFYF	TRAV38-1*03|.|TRAJ49*01	379.311				NA	TRBV4-1_CAGCCTCTCCCAGGAGGGTACGC_TRBJ2-3	CASSLSQEGTQYF	TRBV4-1*01|TRBD2*02|TRBJ2-3*01	431.123				NA
P0413	PTC151-20170413	PTC	CD8	765808	1860	CD8_C03-CX3CR1	diverse	CRC.P0413_C000043:13	Clonal	13	TRAV14_DV4_AATGATGGGGATG_TRAJ12	CAMMGMDSSYKLIF	TRAV14_DV4*02|.|TRAJ12*01	444.877				NA	TRBV9_AGCGTGGGGGGTGGGGACAGTAATCA_TRBJ1-5	CASSVGGGDSNQPQHF	TRBV9*01|TRBD1*01|TRBJ1-5*01	1078.8				NA
P1207	PTC152-20161207	PTC	CD8	797741	2092	CD8_C03-CX3CR1	diverse	CRC.P1207_C000006:1	NoClonal	1	TRAV8-3_GGGTGTGAACAC_TRAJ34	CAVGVNTDKLIF	TRAV8-3*01|.|TRAJ34*01	223.288				NA	TRBV20-1_TCTAGCCCGAGCTCCT_TRBJ2-7	CSSSPSSYEQYF	TRBV20-1*01|N/A|TRBJ2-7*01	444.68				NA
P0413	PTC152-20170413	PTC	CD8	682743	2023	CD8_C03-CX3CR1	diverse	CRC.P0413_C000074:17	Clonal	17	TRAV5_CAGAGGGGGGCGCCGGG_TRAJ41	CAEGGAGYALNF	TRAV5*01|.|TRAJ41*01	75.7661	TRAV8-2_AGTGAAGGGGGTAACA_TRAJ31	CVVSEGGNNARLMF	TRAV8-2*01|.|TRAJ31*01	338.345	TRBV28_CAGCACCAGCGGACTAGTTTCCAATG_TRBJ2-1	CASTSGLVSNEQFF	TRBV28*01|TRBD2*01,TRBD2*02|TRBJ2-1*01	369.361				NA
P1207	PTC154-20161207	PTC	CD8	592553	1410	CD8_C04-GZMK	diverse	CRC.P1207_C000011:1	NoClonal	1	TRAV30_ACAGACGCCAGGGATGA_TRAJ30	CGTDARDDKIIF	TRAV30*01|.|TRAJ30*01	14.0382				NA	TRBV28_GCAGTCTTCCAACCTCCT_TRBJ1-6	CASSLPTSYNSPLHF	TRBV28*01|N/A|TRBJ1-6*01	456.528				NA
P0413	PTC155-20170413	PTC	CD8	615134	2209	CD8_C03-CX3CR1	diverse	CRC.P0413_C000011:7	Clonal	7	TRAV24_GTGCCCGGAACTA_TRAJ26	CARNYGQNFVF	TRAV24*01|.|TRAJ26*01	123.483				NA	TRBV10-2_GAGTCGCAAGCGTGGGAGAC_TRBJ2-5	CASSESQAWETQYF	TRBV10-2*01|N/A|TRBJ2-5*01	1084.05				NA
P1207	PTC156-20161207	PTC	CD8	611976	2023	CD8_C04-GZMK	diverse	CRC.P1207_C000064:4	Clonal	4	TRAV25_CAGGGCCCCCGAGCAA_TRAJ33	Couldn't find FGXG	TRAV25*01|.|TRAJ33*01	160.897	TRAV29_DV5_AAGCGAAGGGGGAGG_TRAJ42	CAASEGGGSQGNLIF	TRAV29_DV5*01|.|TRAJ42*01	12.9491	TRBV7-6_GCAGCATTGGGGGAGGGAAATACAA_TRBJ2-1	CASSIGGGKYNEQFF	TRBV7-6*01|TRBD2*02|TRBJ2-1*01	500.52				NA
P0413	PTC156-20170413	PTC	CD8	961173	3060	CD8_C02-GPR183	diverse	CRC.P0413_C000418:1	NoClonal	1	TRAV22_TGGGGTAGACTTCCCCACCG_TRAJ34	CAGVDFPTDKLIF	TRAV22*01|.|TRAJ34*01	87.7861	TRAV8-4_GTGAGACCCCTGAAGTATAATG_TRAJ38	Couldn't find FGXG	TRAV8-4*01|.|TRAJ38*01	115.515	TRBV5-6_CGTGGAGCCGGGTGGGAGCTATG_TRBJ1-2	CASSVEPGGSYGYTF	TRBV5-6*01|TRBD2*02|TRBJ1-2*01	130.971				NA
P1207	PTC157-20161207	PTC	CD8	818918	2203	CD8_C03-CX3CR1	diverse	CRC.P1207_C000010:6	Clonal	6	TRAV24_CTTTAGGAGCGCAGGA_TRAJ45	CAFRSAGGGADGLTF	TRAV24*01|.|TRAJ45*01	294.246	TRAV26-2_CCTGATACCCACCGG_TRAJ44	CILIPTGTASKLTF	TRAV26-2*01|.|TRAJ44*01	334.874	TRBV19_AGTAGGGCAGGGATCACTG_TRBJ1-1	CASRAGITEAFF	TRBV19*01|TRBD1*01|TRBJ1-1*01	958.294	TRBV28_GCAGTCTTCCAACCTCCT_TRBJ1-6	CASSLPTSYNSPLHF	TRBV28*01|N/A|TRBJ1-6*01,TRBJ1-6*02	20.4803
P1207	PTC158-20161207	PTC	CD8	579538	1797	CD8_C03-CX3CR1	diverse	CRC.P1207_C000120:1	NoClonal	1	TRAV21_GTGAGTACTGACACC_TRAJ34	CAVSTDTDKLIF	TRAV21*01|.|TRAJ34*01	189.383				NA	TRBV9_GCAGCTCAGGGTGGGGTCACAAT_TRBJ2-1	CASSSGWGHNEQFF	TRBV9*01|TRBD1*01|TRBJ2-1*01	319.873				NA
P0413	PTC158-20170413	PTC	CD8	1165758	1876	CD8_C03-CX3CR1	diverse	CRC.P0413_C000214:2	Clonal	2	TRAV13-1_AAGTACGGCGACCTC_TRAJ50	CAASTATSYDKVIF	TRAV13-1*01|.|TRAJ50*01	408.447				NA	TRBV20-1_AGAGATAAGTCGGGCAGCAGGAACTA_TRBJ1-2	CSARDKSGSRNYGYTF	TRBV20-1*01|N/A|TRBJ1-2*01	1474.45				NA
P1207	PTC159-20161207	PTC	CD8	531958	2092	CD8_C04-GZMK	diverse	CRC.P1207_C000056:1	NoClonal	1	TRAV29_DV5_AAGCGCGTTAGGGGATA_TRAJ12	CAASALGDSSYKLIF	TRAV29_DV5*01|.|TRAJ12*01	52.5259				NA	TRBV4-3_CAAGAGGGTGGGGGGGTCGTAATGGACACT_TRBJ1-1	CASSQEGGGVVMDTEAFF	TRBV4-3*01|TRBD2*01|TRBJ1-1*01	1177.68				NA
P0413	PTC159-20170413	PTC	CD8	735609	1866	CD8_C03-CX3CR1	diverse	CRC.P0413_C000489:1	NoClonal	1	TRAV12-1_GTGGTTTCCGGCGATTCA_TRAJ29	CVVSGDSGNTPLVF	TRAV12-1*01|.|TRAJ29*01	68.3296				NA	TRBV29-1_TTCAAACTAGCGGGAACTACG_TRBJ2-7	CSVQTSGNYEQYF	TRBV29-1*01|TRBD2*02|TRBJ2-7*01	302.747				NA
P1207	PTC16-20161207	PTC	CD8	463182	2928	CD8_C04-GZMK	diverse	CRC.P1207_C000005:2	Clonal	2	TRAV3_TGAGACCCGATAG_TRAJ33	Couldn't find FGXG	TRAV3*01|.|TRAJ33*01	278.099				NA	TRBV3-1_CAGCCTTCGGACTAGCGGTTTATCCTA_TRBJ2-7	CASSLRTSGLSYEQYF	TRBV3-1*01|TRBD2*01,TRBD2*02|TRBJ2-7*01	110.625				NA
P1212	PTC16-20161212	PTC	CD8	479305	2321	CD8_C02-GPR183	diverse	CRC.P1212_C000573:1	NoClonal	1	TRAV14_DV4_GAGGGAGGGAGAAGCTTT_TRAJ35	Couldn't find FGXG	TRAV14_DV4*01|.|TRAJ35*01	418.66				NA	TRBV7-2_GCTTATTAGGGGGGGGGTCCTA_TRBJ2-1	CASSLLGGGSYNEQFF	TRBV7-2*01|TRBD2*01,TRBD2*01,TRBD2*01|TRBJ2-1*01	2018.1				NA
P0215	PTC16-20170215	PTC	CD8	632495	2465	CD8_C01-LEF1	diverse	CRC.P0215_C000279:1	NoClonal	1	TRAV35_GGCAGGGTGACACCAG_TRAJ58	CAGQGDTSGSRLTF	TRAV35*01|.|TRAJ58*01	49.923				NA	TRBV9_CAGCGCCCGTGACTCCT_TRBJ2-1	CASSARDSYNEQFF	TRBV9*01|N/A|TRBJ2-1*01	1182.37				NA
P0411	PTC16-20170411	PTC	CD8	231160	2366	CD8_C03-CX3CR1	diverse	CRC.P0411_C000002:7	Clonal	7	TRAV4_TGGACTCAGA_TRAJ16	Couldn't find FGXG	TRAV4*01|.|TRAJ16*01	124.342				NA	TRBV2_GCAGTCCTTTTGGACAGGCGGCTAAC_TRBJ1-2	CASSPFGQAANYGYTF	TRBV2*01|TRBD1*01|TRBJ1-2*01	404.181				NA
P0825	PTC16-20170825	PTC	CD8	449380	2037	CD8_C03-CX3CR1	diverse	CRC.P0825_C000095:24	Clonal	24	TRAV19_GTGAGTTCTCTTCAG_TRAJ16	Couldn't find FGXG	TRAV19*01|.|TRAJ16*01	99.2352				NA	TRBV5-6_CAGCTCCGATATAGCGCCCTAC_TRBJ2-7	CASSSDIAPYEQYF	TRBV5-6*01|TRBD2*01,TRBD2*02|TRBJ2-7*01	203.88				NA
P1207	PTC160-20161207	PTC	CD8	779402	2682	CD8_C03-CX3CR1	diverse	CRC.P1207_C000009:5	Clonal	5	TRAV8-1_GCCGTTTTATCTTA_TRAJ34	CAVLSYNTDKLIF	TRAV8-1*01|.|TRAJ34*01	203.099				NA	TRBV15_CACCATCAGTGGACAGGACAACACAG_TRBJ2-3	CATISGQDNTDTQYF	TRBV15*02|TRBD1*01|TRBJ2-3*01	354.196				NA
P0413	PTC161-20170413	PTC	CD8	885464	2092	CD8_C03-CX3CR1	diverse	CRC.P0413_C000074:17	Clonal	17	TRAV5_CAGAGGGGGGCGCCGGG_TRAJ41	CAEGGAGYALNF	TRAV5*01|.|TRAJ41*01	80.9917	TRAV8-2_AGTGAAGGGGGTAACA_TRAJ31	CVVSEGGNNARLMF	TRAV8-2*01|.|TRAJ31*01	221.6	TRBV28_CAGCACCAGCGGACTAGTTTCCAATG_TRBJ2-1	CASTSGLVSNEQFF	TRBV28*01|TRBD2*01,TRBD2*02|TRBJ2-1*01	223.954				NA
P1207	PTC162-20161207	PTC	CD8	701699	1913	CD8_C03-CX3CR1	diverse	CRC.P1207_C000025:8	Clonal	8	TRAV38-1_CTTTCTTCTCAG_TRAJ40	CAFFSGTYKYIF	TRAV38-1*03|.|TRAJ40*01	325.093				NA	TRBV6-2_AGCAGGTCGGGGGGGCGAAGTGAGC_TRBJ2-1	CASRSGGRSEQFF	TRBV6-2*01,TRBV6-3*01|TRBD2*01|TRBJ2-1*01	1033.3				NA
P0413	PTC162-20170413	PTC	CD8	835633	1930	CD8_C03-CX3CR1	diverse	CRC.P0413_C000074:17	Clonal	17	TRAV5_CAGAGGGGGGCGCCGGG_TRAJ41	CAEGGAGYALNF	TRAV5*01|.|TRAJ41*01	85.9766	TRAV8-2_AGTGAAGGGGGTAACA_TRAJ31	CVVSEGGNNARLMF	TRAV8-2*01|.|TRAJ31*01	94.1837	TRBV28_CAGCACCAGCGGACTAGTTTCCAATG_TRBJ2-1	CASTSGLVSNEQFF	TRBV28*01|TRBD2*01,TRBD2*02|TRBJ2-1*01	312.249				NA
P1207	PTC163-20161207	PTC	CD8	724908	2144	CD8_C03-CX3CR1	diverse	CRC.P1207_C000055:5	Clonal	5	TRAV2_GTGGACGTTCGAATTGGG_TRAJ35	Couldn't find FGXG	TRAV2*01|.|TRAJ35*01	185.844	TRAV8-1_CGTGATGGGGAATGC_TRAJ39	CAVMGNAGNMLTF	TRAV8-1*01|.|TRAJ39*01	350.148	TRBV28_CAGCAACCTCGGGAGAGAGA_TRBJ2-5	CASNLGRETQYF	TRBV28*01|TRBD2*02|TRBJ2-5*01	247.572				NA
P0413	PTC163-20170413	PTC	CD8	487092	1964	CD8_C01-LEF1	diverse	CRC.P0413_C000291:1	NoClonal	1	TRAV1-2_AGAGATCGGGGTTCAG_TRAJ29	CAVRDRGSGNTPLVF	TRAV1-2*01|.|TRAJ29*01	460.764				NA	TRBV2_CAGTGCTCTCACGACAGGCTATG_TRBJ1-2	CASSALTTGYGYTF	TRBV2*01|TRBD1*01|TRBJ1-2*01	891.12				NA
P1207	PTC164-20161207	PTC	CD8	690357	1857	CD8_C03-CX3CR1	diverse	CRC.P1207_C000109:1	NoClonal	1	TRAV38-1_CATGACATTAGCCC_TRAJ54	CAFMTLAQKLVF	TRAV38-1*01|.|TRAJ54*01	1141.91				NA	TRBV5-4_CAGCTCCCGGCTAGATAAT_TRBJ1-6	CASSSRLDNSPLHF	TRBV5-4*01|N/A|TRBJ1-6*01	808.396				NA
P0413	PTC164-20170413	PTC	CD8	958681	2417	CD8_C02-GPR183	diverse	CRC.P0413_C000288:1	NoClonal	1	TRAV8-6_AGTGATACAAACGGTA_TRAJ49	CAVSDTNGNQFYF	TRAV8-6*02|.|TRAJ49*01	537.719				NA	TRBV5-4_AGCTTTTGGGGATCTGATGAAG_TRBJ1-1	CASSFWGSDEAFF	TRBV5-4*01|N/A|TRBJ1-1*01	557.111				NA
P1207	PTC165-20161207	PTC	CD8	781526	1905	CD8_C03-CX3CR1	diverse	CRC.P1207_C000067:1	NoClonal	1	TRAV27_AGGAGTAAGTGG_TRAJ53	CAGVSGGSNYKLTF	TRAV27*01|.|TRAJ53*01	567.288	TRAV36_DV7_GTGCTTTAATACTAGGAGC_TRAJ56	CALILGANSKLTF	TRAV36_DV7*01|.|TRAJ56*01	10.2933	TRBV25-1_TGAATGGGGCAGCGTTAACAC_TRBJ1-1	CASSEWGSVNTEAFF	TRBV25-1*01|TRBD1*01|TRBJ1-1*01	613.113				NA
P1207	PTC166-20161207	PTC	CD8	723603	2284	CD8_C01-LEF1	diverse	CRC.P1207_C000012:1	NoClonal	1	TRAV3_GCTGTCCCATCA_TRAJ6	CAVPSGGSYIPTF	TRAV3*01|.|TRAJ6*01	230.306				NA	TRBV19_AGTAGGGCAGGGATCACTG_TRBJ1-1	CASRAGITEAFF	TRBV19*01|TRBD1*01|TRBJ1-1*01	38.816	TRBV27_GCAGTGGGG(GC)AATCA_TRBJ1-5	CASSGGNQPQHF	TRBV27*01|TRBD1*01|TRBJ1-5*01	884.751
P0413	PTC166-20170413	PTC	CD8	808875	2212	CD8_C03-CX3CR1	diverse	CRC.P0413_C000429:1	NoClonal	1	TRAV14_DV4_AGAGGAGGGATA_TRAJ11	CAMREEGYSTLTF	TRAV14_DV4*02|.|TRAJ11*01	756.972				NA	TRBV5-6_GCAGCCCGGGCGATAAT_TRBJ1-6	CASSPGDNSPLHF	TRBV5-6*01|N/A|TRBJ1-6*01	166.689				NA
P1207	PTC167-20161207	PTC	CD8	678328	2121	CD8_C02-GPR183	diverse	CRC.P1207_C000114:1	NoClonal	1	TRAV22_TGTGG(A)CAATA_TRAJ43	CAVDNNNDMRF	TRAV22*01|.|TRAJ43*01	283.182				NA	TRBV4-2_AGCCACGGCGGGGGCACTG_TRBJ1-1	CASSHGGGTEAFF	TRBV4-2*01|TRBD2*01|TRBJ1-1*01	308.309				NA
P0413	PTC167-20170413	PTC	CD8	806874	2553	CD8_C02-GPR183	diverse	CRC.P0413_C000048:1	NoClonal	1	TRAV3_GAGAGGGGCCGGAAA_TRAJ23	CAVRGAGKLIF	TRAV3*01|.|TRAJ23*01	466.304				NA	TRBV13_GCTTACATGGGAGCTACG_TRBJ2-7	CASSLHGSYEQYF	TRBV13*01|TRBD2*02|TRBJ2-7*01	285.148				NA
P1207	PTC168-20161207	PTC	CD8	821017	2098	CD8_C03-CX3CR1	diverse	CRC.P1207_C000024:3	Clonal	3	TRAV26-1_CAGAGCTGGCGCTGGG_TRAJ36	CIVRAGAGANNLFF	TRAV26-1*02|.|TRAJ36*01	719.342	TRAV9-2_TCTGATTAGGTCGGTCGGAAA_TRAJ48	CALIRSVGNEKLTF	TRAV9-2*01|.|TRAJ48*01	681.572	TRBV9_CAGCGCCAAAACCGGGACTAGCAGTCGCTACG_TRBJ2-7	CASSAKTGTSSRYEQYF	TRBV9*01|TRBD2*01,TRBD2*02|TRBJ2-7*01	636.818				NA
P1212	PTC168-20161212	PTC	CD8	715695	2547	CD8_C03-CX3CR1	diverse	CRC.P1212_C000506:1	NoClonal	1	TRAV9-2_TCTGAAGTCTTATG_TRAJ42	CALKSYGGSQGNLIF	TRAV9-2*01|.|TRAJ42*01	605.326				NA	TRBV3-1_GCCAACCGGGACAGGGGAGGTATGAG_TRBJ2-1	CASSQPGQGRYEQFF	TRBV3-1*01|TRBD1*01|TRBJ2-1*01	978.746				NA
P0413	PTC168-20170413	PTC	CD8	701894	2031	CD8_C03-CX3CR1	diverse	CRC.P0413_C000193:2	Clonal	2	TRAV5_CAGAGGTCTACAG_TRAJ3	CAEVYSSASKIIF	TRAV5*01|.|TRAJ3*01	554.841				NA	TRBV14_AGCCAGGTTAGCGGGACAACACTGAGGAATGA_TRBJ2-1	CASSQVSGTTLRNEQFF	TRBV14*01|TRBD2*02|TRBJ2-1*01	684.527				NA
P1207	PTC169-20161207	PTC	CD8	642405	1288	CD8_C03-CX3CR1	diverse	CRC.P1207_C000055:5	Clonal	5	TRAV2_GTGGACGTTCGAATTGGG_TRAJ35	Couldn't find FGXG	TRAV2*01|.|TRAJ35*01	236.651	TRAV8-1_CGTGATGGGGAATGC_TRAJ39	CAVMGNAGNMLTF	TRAV8-1*01|.|TRAJ39*01	98.4578	TRBV28_CAGCAACCTCGGGAGAGAGA_TRBJ2-5	CASNLGRETQYF	TRBV28*01|TRBD2*02|TRBJ2-5*01	278.607				NA
P1212	PTC169-20161212	PTC	CD8	881647	2942	CD8_C03-CX3CR1	diverse	CRC.P1212_C000096:12	Clonal	12	TRAV5_TGCAGTCTCAGG_TRAJ29	CAVSGNTPLVF	TRAV5*01|.|TRAJ29*01	50.9025				NA	TRBV4-3_CAAGAATCAGGAAACAC_TRBJ1-1	CASSQESGNTEAFF	TRBV4-3*01|N/A|TRBJ1-1*01	667.276				NA
P0413	PTC169-20170413	PTC	CD8	713410	2263	CD8_C02-GPR183	diverse	CRC.P0413_C000013:1	NoClonal	1	TRAV8-1_TGCCGCCCGATCTTA_TRAJ34	CAARSYNTDKLIF	TRAV8-1*01|.|TRAJ34*01	101.906				NA	TRBV9_CAGCGCCTCCCCGGGGAGCTCCT_TRBJ2-1	CASSASPGSSYNEQFF	TRBV9*01|TRBD2*01,TRBD2*02|TRBJ2-1*01	722.434				NA
P0909	PTC17-0909-ZL	PTC	CD8	966978	2279	CD8_C01-LEF1	diverse	CRC.P0909_C000507:1	NoClonal	1	TRAV8-4_TGTGACCTCGACCCATGCAT_TRAJ6	CAVTSTHASGGSYIPTF	TRAV8-4*01|.|TRAJ6*01	331.741				NA	TRBV28_CAGTTATGGGGGATACTACA_TRBJ2-1	CASSYGGYYNEQFF	TRBV28*01|TRBD2*01,TRBD2*01,TRBD2*01,TRBD1*01|TRBJ2-1*01	363.86				NA
P0215	PTC17-20170215	PTC	CD8	912316	2993	CD8_C03-CX3CR1	diverse	CRC.P0215_C000196:12	Clonal	12	TRAV12-1_TGAACGAGGCAGGTGGTG_TRAJ32	CVVNEAGGGATNKLIF	TRAV12-1*01|.|TRAJ32*02	328.015	TRAV8-3_GTGGGGCTTGACGAC_TRAJ20	CAVGLDDYKLSF	TRAV8-3*01|.|TRAJ20*01	250.966	TRBV15_CCACCGAACCGGGACAGGACACT_TRBJ1-1	CATEPGQDTEAFF	TRBV15*02|TRBD1*01|TRBJ1-1*01	291.503				NA
P0825	PTC17-20170825	PTC	CD8	513987	2265	CD8_C02-GPR183	diverse	CRC.P0825_C000822:1	NoClonal	1	TRAV26-2_CCTGAAAAGCAA_TRAJ33	Couldn't find FGXG	TRAV26-2*01|.|TRAJ33*01	638.993				NA	TRBV28_TTTATACGAATCCTA_TRBJ2-7	CASSLYESYEQYF	TRBV28*01|N/A|TRBJ2-7*01	152.725				NA
P0123	PTC17-20180123	PTC	CD8	497949	1790	CD8_C03-CX3CR1	diverse	CRC.P0123_C000056:5	Clonal	5	TRAV1-1_GTGAGTTCATCCAAC_TRAJ15	CAVSSSNQAGTALIF	TRAV1-1*01|.|TRAJ15*01	325.728				NA	TRBV4-1_CCAAGGGACCCAGGGGATTATTTACGA_TRBJ2-7	CASSQGTQGIIYEQYF	TRBV4-1*01|TRBD1*01|TRBJ2-7*01	548.522				NA
P0309	PTC17-20180309	PTC	CD8	428801	2095	CD8_C03-CX3CR1	diverse	CRC.P0309_C000046:13	Clonal	13	TRAV3_GAGACCTCATGGAA_TRAJ47	CAVRDLMEYGNKLVF	TRAV3*01|.|TRAJ47*02	82.0523				NA	TRBV9_CGTAGGTGACGGTCTCTACG_TRBJ2-7	CASSVGDGLYEQYF	TRBV9*01|N/A|TRBJ2-7*01	625.626				NA
P1207	PTC170-20161207	PTC	CD8	696628	1901	CD8_C03-CX3CR1	diverse	CRC.P1207_C000040:8	Clonal	8	TRAV38-1_TTTCATGAGTGCCGGT_TRAJ49	CAFMSAGNQFYF	TRAV38-1*03|.|TRAJ49*01	73.8353				NA	TRBV4-1_CAGCCTCTCCCAGGAGGGTACGC_TRBJ2-3	CASSLSQEGTQYF	TRBV4-1*01|TRBD2*02|TRBJ2-3*01	406.114				NA
P1212	PTC170-20161212	PTC	CD8	738128	2825	CD8_C02-GPR183	diverse	CRC.P1212_C000178:1	NoClonal	1	TRAV38-1_GAAGCCCTTGAAGGGAAG_TRAJ42	CAFMKPLKGSQGNLIF	TRAV38-1*01|.|TRAJ42*01	622.32				NA	TRBV5-1_CAGCATCCCGGGACAGGACTTCACTAAC_TRBJ1-2	CASIPGQDFTNYGYTF	TRBV5-1*01|TRBD1*01|TRBJ1-2*01	485.75				NA
P0413	PTC170-20170413	PTC	CD8	702077	2114	CD8_C03-CX3CR1	diverse	CRC.P0413_C000008:8	Clonal	8	TRAV8-6_AGTGATAGATCAGG_TRAJ45	CAVSDRSGGGADGLTF	TRAV8-6*02|.|TRAJ45*01	344.408				NA	TRBV28_AGCAGCTGGGTAGGGTACGA_TRBJ2-7	CASSWVGYEQYF	TRBV28*01|N/A|TRBJ2-7*01	360.557				NA
P1207	PTC171-20161207	PTC	CD8	617370	2221	CD8_C01-LEF1	diverse	CRC.P1207_C000096:1	NoClonal	1	TRAV17_CGGACAAGAACGA_TRAJ20	CATDKNDYKLSF	TRAV17*01|.|TRAJ20*01	289.152				NA	TRBV5-6_CTTGGCCGGGGGGGGCTTTAATAGAGAGA_TRBJ2-5	CASSLAGGGFNRETQYF	TRBV5-6*01|TRBD2*01|TRBJ2-5*01	397.053				NA
P1212	PTC171-20161212	PTC	CD8	680193	3057	CD8_C02-GPR183	diverse	CRC.P1212_C000524:1	NoClonal	1	TRAV20_GCAGGCTAAGACCGG_TRAJ49	CAVQAKTGNQFYF	TRAV20*01|.|TRAJ49*01	100.874				NA	TRBV9_GCAGCACCACAGGGGGCCTGGATGAG_TRBJ2-1	CASSTTGGLDEQFF	TRBV9*01|TRBD1*01|TRBJ2-1*01	506.644				NA
P1207	PTC172-20161207	PTC	CD8	846520	1915	CD8_C03-CX3CR1	diverse	CRC.P1207_C000005:2	Clonal	2	TRAV3_TGAGACCCGATAG_TRAJ33	Couldn't find FGXG	TRAV3*01|.|TRAJ33*01	302.573				NA	TRBV3-1_CAGCCTTCGGACTAGCGGTTTATCCTA_TRBJ2-7	CASSLRTSGLSYEQYF	TRBV3-1*01|TRBD2*01,TRBD2*02|TRBJ2-7*01	1224.76				NA
P1212	PTC172-20161212	PTC	CD8	903684	2582	CD8_C03-CX3CR1	diverse	CRC.P1212_C000098:4	Clonal	4	TRAV13-1_CAGCATCTAAATT_TRAJ21	CAASKFYF	TRAV13-1*01|.|TRAJ21*01	302.277				NA	TRBV30_CTGGACCCCGGGACAGATGAAC_TRBJ1-1	CAWTPGQMNTEAFF	TRBV30*01|TRBD1*01|TRBJ1-1*01	136.983				NA
P0413	PTC172-20170413	PTC	CD8	1004972	2010	CD8_C03-CX3CR1	diverse	CRC.P0413_C000008:8	Clonal	8	TRAV8-6_AGTGATAGATCAGG_TRAJ45	CAVSDRSGGGADGLTF	TRAV8-6*02|.|TRAJ45*01	796.042				NA	TRBV28_AGCAGCTGGGTAGGGTACGA_TRBJ2-7	CASSWVGYEQYF	TRBV28*01|N/A|TRBJ2-7*01	631.828				NA
P1212	PTC173-20161212	PTC	CD8	811954	2996	CD8_C03-CX3CR1	diverse	CRC.P1212_C000029:48	Clonal	48	TRAV8-4_GTGCTGTGAGCCTGATT_TRAJ23	CAVSLIYNQGGKLIF	TRAV8-4*03|.|TRAJ23*01	826.43				NA	TRBV11-2_AGCAGTCCTGTTCCGCGTATAGAGGGAGGCTATG_TRBJ1-2	CASSPVPRIEGGYGYTF	TRBV11-2*01|TRBD2*02|TRBJ1-2*01	1056.3				NA
P0413	PTC173-20170413	PTC	CD8	795941	3326	CD8_C03-CX3CR1	diverse	CRC.P0413_C000073:3	Clonal	3	TRAV8-6_TGAGTATTCA_TRAJ54	CAVSIQGAQKLVF	TRAV8-6*02|.|TRAJ54*01	31.4686				NA	TRBV7-9_CAGCTCCGACGGTGGAGCAATAACCTAC_TRBJ2-7	CASSSDGGAITYEQYF	TRBV7-9*01|N/A|TRBJ2-7*01	281.012				NA
P1207	PTC174-20161207	PTC	CD8	768248	1789	CD8_C03-CX3CR1	diverse	CRC.P1207_C000010:6	Clonal	6	TRAV24_CTTTAGGAGCGCAGGA_TRAJ45	CAFRSAGGGADGLTF	TRAV24*01|.|TRAJ45*01	428.128	TRAV26-2_CCTGATACCCACCGG_TRAJ44	CILIPTGTASKLTF	TRAV26-2*01|.|TRAJ44*01	338.267	TRBV19_AGTAGGGCAGGGATCACTG_TRBJ1-1	CASRAGITEAFF	TRBV19*01|TRBD1*01|TRBJ1-1*01	1349.8				NA
P0413	PTC174-20170413	PTC	CD8	587220	1784	CD8_C03-CX3CR1	diverse	CRC.P0413_C000453:1	NoClonal	1	TRAV8-6_GAGTGTCCCGAACA_TRAJ49	CAVSVPNTGNQFYF	TRAV8-6*02|.|TRAJ49*01	231.177				NA	TRBV5-1_CTTGGAACGGAGGGTTCTCCCTGAA_TRBJ1-1	CASSLERRVLPEAFF	TRBV5-1*01|TRBD2*02|TRBJ1-1*01	390.895				NA
P1212	PTC175-20161212	PTC	CD8	1040426	3052	CD8_C03-CX3CR1	diverse	CRC.P1212_C000029:48	Clonal	48	TRAV8-4_GTGCTGTGAGCCTGATT_TRAJ23	CAVSLIYNQGGKLIF	TRAV8-4*03|.|TRAJ23*01	442.908				NA	TRBV11-2_AGCAGTCCTGTTCCGCGTATAGAGGGAGGCTATG_TRBJ1-2	CASSPVPRIEGGYGYTF	TRBV11-2*01|TRBD2*02|TRBJ1-2*01	3017.83				NA
P0413	PTC175-20170413	PTC	CD8	976408	3393	CD8_C03-CX3CR1	diverse	CRC.P0413_C000415:1	NoClonal	1	TRAV6_TCTAGTCCTGTACA_TRAJ3	CALVLYSSASKIIF	TRAV6*01|.|TRAJ3*01	37.0137				NA	TRBV28_AGCAGCTGGGACAGGGGGGTAAGGGAGCA_TRBJ2-7	CASSWDRGVREQYF	TRBV28*01|TRBD1*01|TRBJ2-7*01	230.28				NA
P1207	PTC176-20161207	PTC	CD8	846572	1966	CD8_C03-CX3CR1	diverse	CRC.P1207_C000024:3	Clonal	3	TRAV26-1_CAGAGCTGGCGCTGGG_TRAJ36	CIVRAGAGANNLFF	TRAV26-1*02|.|TRAJ36*01	241.758	TRAV9-2_TCTGATTAGGTCGGTCGGAAA_TRAJ48	CALIRSVGNEKLTF	TRAV9-2*01|.|TRAJ48*01	670.109	TRBV9_CAGCGCCAAAACCGGGACTAGCAGTCGCTACG_TRBJ2-7	CASSAKTGTSSRYEQYF	TRBV9*01|TRBD2*01,TRBD2*02|TRBJ2-7*01	1411.58				NA
P1212	PTC176-20161212	PTC	CD8	744091	2605	CD8_C03-CX3CR1	diverse	CRC.P1212_C000700:1	NoClonal	1	TRAV6_GTGCTCTCGGGTACTC_TRAJ28	CALGYSGAGSYQLTF	TRAV6*02|.|TRAJ28*01	413.721				NA	TRBV28_TTATGGGATTGGAGGAGACCTTTGAGCAC_TRBJ2-3	CASSLWDWRRPLSTDTQYF	TRBV28*01|TRBD2*02|TRBJ2-3*01	373.772				NA
P0413	PTC176-20170413	PTC	CD8	876502	2234	CD8_C02-GPR183	diverse	CRC.P0413_C000168:1	NoClonal	1	TRAV4_GGGTGGTTCT_TRAJ20	CLVGGSNDYKLSF	TRAV4*01|.|TRAJ20*01	199.86				NA	TRBV9_CGAAGAACTAGCCGACGGATACGA_TRBJ2-7	CASSEELADGYEQYF	TRBV9*01|TRBD2*01,TRBD2*02|TRBJ2-7*01	243.001				NA
P1212	PTC177-20161212	PTC	CD8	669005	2657	CD8_C03-CX3CR1	diverse	CRC.P1212_C000029:48	Clonal	48	TRAV8-4_GTGCTGTGAGCCTGATT_TRAJ23	CAVSLIYNQGGKLIF	TRAV8-4*03|.|TRAJ23*01	370.465				NA	TRBV11-2_AGCAGTCCTGTTCCGCGTATAGAGGGAGGCTATG_TRBJ1-2	CASSPVPRIEGGYGYTF	TRBV11-2*01|TRBD2*02|TRBJ1-2*01	642.044				NA
P0413	PTC177-20170413	PTC	CD8	816975	2147	CD8_C03-CX3CR1	diverse	CRC.P0413_C000074:17	Clonal	17	TRAV8-2_AGTGAAGGGGGTAACA_TRAJ31	CVVSEGGNNARLMF	TRAV8-2*01|.|TRAJ31*01	102.716				NA	TRBV28_CAGCACCAGCGGACTAGTTTCCAATG_TRBJ2-1	CASTSGLVSNEQFF	TRBV28*01|TRBD2*01,TRBD2*02|TRBJ2-1*01	369.197				NA
P1207	PTC178-20161207	PTC	CD8	916840	2040	CD8_C04-GZMK	diverse	CRC.P1207_C000025:8	Clonal	8	TRAV38-1_CTTTCTTCTCAG_TRAJ40	CAFFSGTYKYIF	TRAV38-1*03|.|TRAJ40*01	575.31				NA	TRBV6-2_AGCAGGTCGGGGGGGCGAAGTGAGC_TRBJ2-1	CASRSGGRSEQFF	TRBV6-2*01,TRBV6-3*01|TRBD2*01|TRBJ2-1*01	1624.4				NA
P1212	PTC178-20161212	PTC	CD8	671114	2829	CD8_C02-GPR183	diverse	CRC.P1212_C000052:1	NoClonal	1	TRAV14_DV4_GAGGGCGGGTTGTTTGCCA_TRAJ31	CAMREGGLFARLMF	TRAV14_DV4*01|.|TRAJ31*01	517.274				NA	TRBV28_GCAGTCAGACAGG(G)AACAC_TRBJ1-1	CASSQTGNTEAFF	TRBV28*01|TRBD1*01|TRBJ1-1*01	468.329	TRBV4-1_CAAGATCTAGGGGGAACGGGGTATGG_TRBJ1-2	CASSQDLGGTGYGYTF	TRBV4-1*01|TRBD1*01|TRBJ1-2*01	27.2997
P1207	PTC179-20161207	PTC	CD8	902652	2005	CD8_C03-CX3CR1	diverse	CRC.P1207_C000009:5	Clonal	5	TRAV8-1_GCCGTTTTATCTTA_TRAJ34	CAVLSYNTDKLIF	TRAV8-1*01|.|TRAJ34*01	88.4932				NA	TRBV15_CACCATCAGTGGACAGGACAACACAG_TRBJ2-3	CATISGQDNTDTQYF	TRBV15*02|TRBD1*01|TRBJ2-3*01	852.247				NA
P0413	PTC179-20170413	PTC	CD8	541232	2146	CD8_C03-CX3CR1	diverse	CRC.P0413_C000390:1	NoClonal	1	TRAV35_TGGGCCGACCGGCAA_TRAJ37	CAGPTGNTGKLIF	TRAV35*01|.|TRAJ37*01	71.8773				NA	TRBV7-9_CTTAGGCCCTGCCGGGGTTGAGGGGAATGA_TRBJ2-1	CASSLGPAGVEGNEQFF	TRBV7-9*01|TRBD2*01,TRBD2*02,TRBD1*01|TRBJ2-1*01	876.66				NA
P0909	PTC18-0909-ZL	PTC	CD8	779341	2684	CD8_C01-LEF1	diverse	CRC.P0909_C000902:1	NoClonal	1	TRAV13-1_GCAAG(TA)CCGGC_TRAJ44	CAASTGTASKLTF	TRAV13-1*01|.|TRAJ44*01	443.833				NA	TRBV12-5_GTTTGCAGGGCCGCGAGC_TRBJ2-7	CASGLQGREQYF	TRBV12-5*01|TRBD1*01|TRBJ2-7*01	846.07				NA
P1012	PTC18-20161012	PTC	CD8	722042	3077	CD8_C02-GPR183	diverse	CRC.P1012_C000662:1	NoClonal	1	TRAV29_DV5_AAGCGAAGGTAGCCGAGGA_TRAJ42	CAASEGSRGSQGNLIF	TRAV29_DV5*01|.|TRAJ42*01	16.2719				NA	TRBV9_AGCAT(AG)GGGGGAGCAGTTATGG_TRBJ1-2	CASSIGGSSYGYTF	TRBV9*01|TRBD1*01,TRBD2*01,TRBD2*01|TRBJ1-2*01	356.289				NA
P1207	PTC18-20161207	PTC	CD8	550014	2957	CD8_C04-GZMK	diverse	CRC.P1207_C000091:1	NoClonal	1	TRAV29_DV5_AAGCGATCAAGGAG_TRAJ45	CAASDQGGGADGLTF	TRAV29_DV5*01|.|TRAJ45*01	32.3224				NA	TRBV7-8_TTAGCACAGCCGAACA_TRBJ1-1	CASSLAQPNTEAFF	TRBV7-8*01|N/A|TRBJ1-1*01	693.696				NA
P1212	PTC18-20161212	PTC	CD8	720393	2689	CD8_C03-CX3CR1	diverse	CRC.P1212_C000215:5	Clonal	5	TRAV8-1_GAATGACGCTTATG_TRAJ42	CAVNDAYGGSQGNLIF	TRAV8-1*01|.|TRAJ42*01	311.066				NA	TRBV30_GGAGT(G)GGGGCTTCAGCAC_TRBJ2-3	CAWSGGFSTDTQYF	TRBV30*01|TRBD1*01|TRBJ2-3*01	862.068				NA
P1228	PTC18-20161228	PTC	CD8	1062690	3168	CD8_C03-CX3CR1	diverse	CRC.P1228_C000101:37	Clonal	37	TRAV12-3_TGCAACGGCTGGT_TRAJ22	CATAGSARQLTF	TRAV12-3*01|.|TRAJ22*01	645.465	TRAV9-2_AGTGACGGGGGCTC_TRAJ37	CALSDGGSGNTGKLIF	TRAV9-2*01|.|TRAJ37*01	206.002	TRBV6-5_TACTCGGACGGACTTATCTATG_TRBJ1-2	CASSYSDGLIYGYTF	TRBV6-5*01|TRBD2*01,TRBD2*02|TRBJ1-2*01	514.161				NA
P0215	PTC18-20170215	PTC	CD8	464867	1908	CD8_C03-CX3CR1	diverse	CRC.P0215_C000196:12	Clonal	12	TRAV12-1_TGAACGAGGCAGGTGGTG_TRAJ32	CVVNEAGGGATNKLIF	TRAV12-1*01|.|TRAJ32*02	181.534	TRAV8-3_GTGGGGCTTGACGAC_TRAJ20	CAVGLDDYKLSF	TRAV8-3*01|.|TRAJ20*01	414.767	TRBV15_CCACCGAACCGGGACAGGACACT_TRBJ1-1	CATEPGQDTEAFF	TRBV15*02|TRBD1*01|TRBJ1-1*01	452.052				NA
P0825	PTC18-20170825	PTC	CD8	506436	2071	CD8_C03-CX3CR1	diverse	CRC.P0825_C000095:24	Clonal	24	TRAV19_GTGAGTTCTCTTCAG_TRAJ16	Couldn't find FGXG	TRAV19*01|.|TRAJ16*01	82.452				NA	TRBV5-6_CAGCTCCGATATAGCGCCCTAC_TRBJ2-7	CASSSDIAPYEQYF	TRBV5-6*01|TRBD2*01,TRBD2*02|TRBJ2-7*01	79.2279				NA
P0123	PTC18-20180123	PTC	CD8	518613	1499	CD8_C03-CX3CR1	diverse	CRC.P0123_C000040:39	Clonal	39	TRAV13-2_AGAATCAAGGTGG_TRAJ32	CAENQGGATNKLIF	TRAV13-2*01|.|TRAJ32*02	337.807				NA	TRBV4-1_CCAAGTTGAGACAGGGCACTACG_TRBJ2-7	CASSQVETGHYEQYF	TRBV4-1*01|TRBD1*01|TRBJ2-7*01	891.482				NA
P0309	PTC18-20180309	PTC	CD8	249267	2049	CD8_C03-CX3CR1	diverse	CRC.P0309_C000011:35	Clonal	35	TRAV26-1_GTCAGGATACTCCTCCCTTCT_TRAJ22	CIVRILLPSGSARQLTF	TRAV26-1*02|.|TRAJ22*01	923.88				NA	TRBV9_CGTAGCTCTAGGGATTACCTAC_TRBJ2-7	CASSVALGITYEQYF	TRBV9*01|N/A|TRBJ2-7*01	369.724				NA
P1207	PTC180-20161207	PTC	CD8	856294	1977	CD8_C03-CX3CR1	diverse	CRC.P1207_C000074:1	NoClonal	1	TRAV8-2_AGAGAGTACA_TRAJ3	CVVREYSSASKIIF	TRAV8-2*01|.|TRAJ3*01	274.589				NA	TRBV19_TGCCACCGGGCTAGCGGGCGTCGGCTA_TRBJ1-2	CATGLAGVGYTF	TRBV19*01|TRBD2*01,TRBD2*02|TRBJ1-2*01	1243.75				NA
P1212	PTC180-20161212	PTC	CD8	582163	2566	CD8_C03-CX3CR1	diverse	CRC.P1212_C000066:20	Clonal	20	TRAV29_DV5_AAGCGTAAGGCACACC_TRAJ49	CAASVRHTGNQFYF	TRAV29_DV5*01|.|TRAJ49*01	20.5493				NA	TRBV4-3_CAAGATGCGGGGACAGGGGG(C)TACAA_TRBJ2-1	CASSQDAGTGGYNEQFF	TRBV4-3*01|TRBD1*01|TRBJ2-1*01	1181.31				NA
P0413	PTC180-20170413	PTC	CD8	1024764	1908	CD8_C03-CX3CR1	diverse	CRC.P0413_C000008:8	Clonal	8	TRAV8-6_AGTGATAGATCAGG_TRAJ45	CAVSDRSGGGADGLTF	TRAV8-6*02|.|TRAJ45*01	104.674				NA	TRBV28_AGCAGCTGGGTAGGGTACGA_TRBJ2-7	CASSWVGYEQYF	TRBV28*01|N/A|TRBJ2-7*01	238.576				NA
P1212	PTC181-20161212	PTC	CD8	742551	2804	CD8_C03-CX3CR1	diverse	CRC.P1212_C000043:5	Clonal	5	TRAV19_GAGTGGTCCTCAG_TRAJ57	CALSGPQGGSEKLVF	TRAV19*01|.|TRAJ57*01	189.018	TRAV38-2_DV8_TTCTGCAGGTCCAACT_TRAJ33	Couldn't find FGXG	TRAV38-2_DV8*01|.|TRAJ33*01	426.396	TRBV6-5_GTTACGATTCGGGCGGCAGGGCCCTTAGTGGCT_TRBJ1-2	CASSYDSGGRALSGYTF	TRBV6-5*01|TRBD1*01|TRBJ1-2*01	450.893				NA
P0413	PTC181-20170413	PTC	CD8	799470	2215	CD8_C03-CX3CR1	diverse	CRC.P0413_C000074:17	Clonal	17	TRAV5_CAGAGGGGGGCGCCGGG_TRAJ41	CAEGGAGYALNF	TRAV5*01|.|TRAJ41*01	425.139	TRAV8-2_AGTGAAGGGGGTAACA_TRAJ31	CVVSEGGNNARLMF	TRAV8-2*01|.|TRAJ31*01	77.8241	TRBV28_CAGCACCAGCGGACTAGTTTCCAATG_TRBJ2-1	CASTSGLVSNEQFF	TRBV28*01|TRBD2*01,TRBD2*02|TRBJ2-1*01	189.309				NA
P1207	PTC182-20161207	PTC	CD8	779119	2011	CD8_C03-CX3CR1	diverse	CRC.P1207_C000015:2	Clonal	2	TRAV20_CTGTGGGCGGTAGGGGTAGTG_TRAJ53	CAVGGRGSGGSNYKLTF	TRAV20*01|.|TRAJ53*01	56.3355	TRAV27_AGGAGACCCGAGAACCT_TRAJ50	CAGDPRTSYDKVIF	TRAV27*01|.|TRAJ50*01	212.921	TRBV2_CAGCACTTACAGGGCCACTG_TRBJ1-1	CASTYRATEAFF	TRBV2*01|TRBD1*01|TRBJ1-1*01	900.221				NA
P1212	PTC182-20161212	PTC	CD8	663408	2711	CD8_C02-GPR183	diverse	CRC.P1212_C000043:5	Clonal	5	TRAV19_GAGTGGTCCTCAG_TRAJ57	CALSGPQGGSEKLVF	TRAV19*01|.|TRAJ57*01	234.054	TRAV38-2_DV8_TTCTGCAGGTCCAACT_TRAJ33	Couldn't find FGXG	TRAV38-2_DV8*01|.|TRAJ33*01	439.527	TRBV6-5_GTTACGATTCGGGCGGCAGGGCCCTTAGTGGCT_TRBJ1-2	CASSYDSGGRALSGYTF	TRBV6-5*01|TRBD1*01|TRBJ1-2*01	280.012				NA
P0413	PTC182-20170413	PTC	CD8	847137	1978	CD8_C03-CX3CR1	diverse	CRC.P0413_C000008:8	Clonal	8	TRAV8-6_AGTGATAGATCAGG_TRAJ45	CAVSDRSGGGADGLTF	TRAV8-6*02|.|TRAJ45*01	198.17				NA	TRBV28_AGCAGCTGGGTAGGGTACGA_TRBJ2-7	CASSWVGYEQYF	TRBV28*01|N/A|TRBJ2-7*01	413.382				NA
P1207	PTC183-20161207	PTC	CD8	848252	2426	CD8_C02-GPR183	diverse	CRC.P1207_C000057:1	NoClonal	1	TRAV1-2_AGAGATTGGCACGCCAG_TRAJ31	CAVRDWHARLMF	TRAV1-2*01|.|TRAJ31*01	31.5291				NA	TRBV24-1_TGATTCGCTCAATG_TRBJ2-1	CATSDSLNEQFF	TRBV24-1*01|N/A|TRBJ2-1*01	1753.14				NA
P1212	PTC183-20161212	PTC	CD8	682971	2482	CD8_C03-CX3CR1	diverse	CRC.P1212_C000389:3	Clonal	3	TRAV24_GCCTA(TA)CCTCA_TRAJ40	CAYTSGTYKYIF	TRAV24*01|.|TRAJ40*01	58.2083				NA	TRBV20-1_AGTGCGGAAAAGGAAGATGAA_TRBJ1-4	CSAEKEDEKLFF	TRBV20-1*02|N/A|TRBJ1-4*01	1190.56				NA
P1207	PTC184-20161207	PTC	CD8	687860	2075	CD8_C02-GPR183	diverse	CRC.P1207_C000001:6	Clonal	6	TRAV17_CTGAC(G)GAGCC_TRAJ54	CATDGAQKLVF	TRAV17*01|.|TRAJ54*01	133.818				NA	TRBV4-1_CCAGCGGGACAGGGGGTCCCTAC_TRBJ2-7	CASGTGGPYEQYF	TRBV4-1*01|TRBD1*01|TRBJ2-7*01	651.447				NA
P1212	PTC184-20161212	PTC	CD8	660502	2951	CD8_C03-CX3CR1	diverse	CRC.P1212_C000098:4	Clonal	4	TRAV13-1_CAGCATCTAAATT_TRAJ21	CAASKFYF	TRAV13-1*01|.|TRAJ21*01	269.682				NA	TRBV30_CTGGACCCCGGGACAGATGAAC_TRBJ1-1	CAWTPGQMNTEAFF	TRBV30*01|TRBD1*01|TRBJ1-1*01	715.498				NA
P0413	PTC184-20170413	PTC	CD8	824450	1824	CD8_C03-CX3CR1	diverse	CRC.P0413_C000008:8	Clonal	8	TRAV8-6_AGTGATAGATCAGG_TRAJ45	CAVSDRSGGGADGLTF	TRAV8-6*02|.|TRAJ45*01	113.991				NA	TRBV28_AGCAGCTGGGTAGGGTACGA_TRBJ2-7	CASSWVGYEQYF	TRBV28*01|N/A|TRBJ2-7*01	323.834				NA
P1207	PTC185-20161207	PTC	CD8	945637	1771	CD8_C01-LEF1	diverse	CRC.P1207_C000050:1	NoClonal	1	TRAV4_TGACAAAAACACATAC_TRAJ28	CLVGDKNTYSGAGSYQLTF	TRAV4*01|.|TRAJ28*01	441.246				NA	TRBV18_CCAGCGCCCTTGATTCGGGCGGGAGAGGAGATA_TRBJ2-3	CASALDSGGRGDTQYF	TRBV18*01|TRBD2*02|TRBJ2-3*01	318.67				NA
P1207	PTC186-20161207	PTC	CD8	866985	1879	CD8_C03-CX3CR1	diverse	CRC.P1207_C000060:2	Clonal	2	TRAV13-2_CAGAGGGCCCTGGA_TRAJ9	CAEGPGGFKTIF	TRAV13-2*01|.|TRAJ9*01	239.692				NA	TRBV5-1_CAGCATAACCGGGACTAGCGGGAAGGAGCCTCCGTTCT_TRBJ2-1	CASITGTSGKEPPFF	TRBV5-1*01|TRBD2*02|TRBJ2-1*01	1301.06				NA
P1212	PTC186-20161212	PTC	CD8	620981	2882	CD8_C03-CX3CR1	diverse	CRC.P1212_C000029:48	Clonal	48	TRAV8-4_GTGCTGTGAGCCTGATT_TRAJ23	CAVSLIYNQGGKLIF	TRAV8-4*03|.|TRAJ23*01	443.948				NA	TRBV11-2_AGCAGTCCTGTTCCGCGTATAGAGGGAGGCTATG_TRBJ1-2	CASSPVPRIEGGYGYTF	TRBV11-2*01|TRBD2*02|TRBJ1-2*01	1914.29				NA
[truncated: 9,476 more rows]
